# Supplementary material for: Morpho-phylogenetic evidence reveals five novel species of Pestalotiopsis (Sporocadaceae, Amphisphaeriales) from southern China
Source: MycoKeys. 2026 Feb 11;128:197–230. doi: 10.3897/mycokeys.128.181974 (PMC12917497; doi:10.3897/mycokeys.128.181974)
Supplement: XML Treatment for Pestalotiopsis acericola [file mycokeys.128.181974-treatment1.xml]

<!DOCTYPE tp:taxon-treatment
  PUBLIC "-//TaxonX//DTD Taxonomic Treatment Publishing DTD v0 20100105//EN" "tax-treatment-NSO.dtd">
<tp:taxon-treatment xmlns:tp="http://www.plazi.org/taxpub"><tp:treatment-meta><kwd-group><label>Taxon classification</label><kwd>
                <named-content content-type="kingdom">Fungi</named-content>
              </kwd><kwd>
                <named-content content-type="order">Amphisphaeriales</named-content>
              </kwd><kwd>
                <named-content content-type="family">Pestalotiopsidaceae</named-content>
              </kwd></kwd-group><mixed-citation publication-type="journal"><person-group><name><surname>Liao</surname><given-names>Ming-Gen</given-names></name><name><surname>Guo</surname><given-names>Fang-Hua</given-names></name><name><surname>Luo</surname><given-names>Xing-Xing</given-names></name><name><surname>Zhang</surname><given-names>Lian-Hu</given-names></name><name><surname>Cui</surname><given-names>Ru-Qiang</given-names></name><name><surname>Xu</surname><given-names>Zhao-Huan</given-names></name><name><surname>Zhang</surname><given-names>Xiu-Guo</given-names></name><name><surname>Ma</surname><given-names>Jian</given-names></name></person-group><article-title>Morpho-phylogenetic evidence reveals five novel species of <italic><tp:taxon-name><tp:taxon-name-part taxon-name-part-type="genus" reg="Pestalotiopsis">Pestalotiopsis</tp:taxon-name-part></tp:taxon-name></italic> (<tp:taxon-name><tp:taxon-name-part taxon-name-part-type="family" reg="Sporocadaceae">Sporocadaceae</tp:taxon-name-part></tp:taxon-name>, <tp:taxon-name><tp:taxon-name-part taxon-name-part-type="order" reg="Amphisphaeriales">Amphisphaeriales</tp:taxon-name-part></tp:taxon-name>) from southern China</article-title><source>MycoKeys</source><day>11</day><month>02</month><year>2026</year><volume>128</volume><fpage>197</fpage><lpage>230</lpage><pub-id pub-id-type="doi">10.3897/mycokeys.128.181974</pub-id></mixed-citation></tp:treatment-meta><tp:nomenclature><tp:taxon-name><object-id xmlns:xlink="http://www.w3.org/1999/xlink" content-type="arpha" xlink:type="simple">7D2EAFC3-3BC4-575C-A1F2-7CE493E1F903</object-id>
                    		<tp:taxon-name-part taxon-name-part-type="genus" reg="Pestalotiopsis">Pestalotiopsis</tp:taxon-name-part> <tp:taxon-name-part taxon-name-part-type="species" reg="acericola">acericola</tp:taxon-name-part>
                    	
                    		<object-id xmlns:xlink="http://www.w3.org/1999/xlink" xlink:type="simple">Index Fungorum: IF904707</object-id>
                    	</tp:taxon-name><tp:taxon-authority>M.G. Liao &amp; Jian Ma</tp:taxon-authority><tp:taxon-status xmlns:xlink="http://www.w3.org/1999/xlink" xlink:type="simple">sp. nov.</tp:taxon-status><xref ref-type="fig" rid="F2">Fig. 2</xref></tp:nomenclature><tp:treatment-sec sec-type="Type"><title>Type.</title><p>China • Zhejiang Province, Hangzhou City, West Lake Scenic Area, on diseased leaves of <italic><tp:taxon-name><tp:taxon-name-part taxon-name-part-type="genus" reg="Acer">Acer</tp:taxon-name-part> <tp:taxon-name-part taxon-name-part-type="species" reg="buergerianum">buergerianum</tp:taxon-name-part></tp:taxon-name></italic>, 22 October 2023, X.X. Luo (<abbrev xmlns:xlink="http://www.w3.org/1999/xlink" content-type="institution" xlink:title="Herbarium of Jiangxi Agricultural University, Plant Pathology, Nanchang, China" xlink:type="simple">HJAUP</abbrev> M1856, <bold><italic>holotype</italic></bold>), ex-type living culture, <abbrev xmlns:xlink="http://www.w3.org/1999/xlink" content-type="institution" xlink:title="Herbarium of Jiangxi Agricultural University, Plant Pathology, Nanchang, China" xlink:type="simple">HJAUP</abbrev> C1856.1 = <abbrev xmlns:xlink="http://www.w3.org/1999/xlink" content-type="institution" xlink:title="Herbarium of Jiangxi Agricultural University, Plant Pathology, Nanchang, China" xlink:type="simple">HJAUP</abbrev> C1856.2 = <abbrev xmlns:xlink="http://www.w3.org/1999/xlink" content-type="institution" xlink:title="Herbarium of Jiangxi Agricultural University, Plant Pathology, Nanchang, China" xlink:type="simple">HJAUP</abbrev> C1856.3 = <abbrev xmlns:xlink="http://www.w3.org/1999/xlink" content-type="institution" xlink:title="Herbarium of Jiangxi Agricultural University, Plant Pathology, Nanchang, China" xlink:type="simple">HJAUP</abbrev> C1856.4.</p></tp:treatment-sec><tp:treatment-sec sec-type="Etymology"><title>Etymology.</title><p>Named after the genus, <italic><tp:taxon-name><tp:taxon-name-part taxon-name-part-type="genus" reg="Acer">Acer</tp:taxon-name-part></tp:taxon-name></italic>, from which the fungus was isolated.</p></tp:treatment-sec><tp:treatment-sec sec-type="Description"><title>Description.</title><p>Regular leaf spots, grey white in center with blurred margin. <bold>Asexual morph on PDA</bold>: Conidiomata acervular, globose to clavate, 350–660 μm diam., superficial, solitary or aggregated in clusters, black. Conidiophores indistinct and reduced to conidiogenous cells. Conidiogenous cells hyaline, smooth, cylindrical to ampulliform. Conidia fusiform, straight or slightly curved, 16.1–24.5 × 5.2–6.9 μm (x̄ = 20.9 × 5.9 μm, n = 50), 4-septate, slightly constricted at the septa; basal cell conical, 3.1–5.3 μm (x̄ = 4.1 μm), hyaline or sometimes pale brown, smooth, thin-walled, with a single filiform appendage, unbranched, 4.6–10.7 μm (x̄ = 7.0 μm) long; three median cells doliiform to cylindrical, smooth, thick-walled, 10.4–14.6 μm (x̄ = 12.8 μm), concolorous, pale brown to brown, somewhat constricted at the septa, second cell from the base 3.6–5.0 µm (x̄ = 4.4 μm) long, third cell 3.0–5.0 µm (x̄ = 4.1 μm) long, fourth cell 3.6–5.8 µm (x̄ = 4.6 μm) long); apical cell conical to acute, hyaline, smooth, thin-walled, 2.6–4.6 µm (x̄ = 3.9 μm) long, with 2–3 filiform appendages, arising from the apex of the apical cell each at a different point, unbranched, 12.3–27.5 µm (x̄ = 17.7 μm) long. <bold>Sexual morph</bold>: not observed.</p><fig id="F2" position="float" orientation="portrait"><object-id xmlns:xlink="http://www.w3.org/1999/xlink" content-type="doi" xlink:type="simple">10.3897/mycokeys.128.181974.figure2</object-id><object-id xmlns:xlink="http://www.w3.org/1999/xlink" content-type="arpha" xlink:type="simple">D0883CFF-6CE5-5348-9C7E-2D0369A56D1A</object-id><label>Figure 2.</label><caption><p><italic><tp:taxon-name><tp:taxon-name-part taxon-name-part-type="genus" reg="Pestalotiopsis">Pestalotiopsis</tp:taxon-name-part> <tp:taxon-name-part taxon-name-part-type="species" reg="acericola">acericola</tp:taxon-name-part></tp:taxon-name></italic> (<abbrev xmlns:xlink="http://www.w3.org/1999/xlink" content-type="institution" xlink:title="Herbarium of Jiangxi Agricultural University, Plant Pathology, Nanchang, China" xlink:type="simple">HJAUP</abbrev> C1856.1, ex-type). <bold>a, b</bold>. Leaf of host plant (front and reverse); <bold>c, d</bold>. Culture on PDA (front and reverse); <bold>e, f</bold>. Conidiomata; <bold>g, h</bold>. Conidiogenous cells and conidia; <bold>i–p</bold>. Conidia. Scale bars: 400 µm (<bold>e, f</bold>); 20 µm (<bold>g, h</bold>); 10 µm (<bold>i–p</bold>).</p></caption><graphic xmlns:xlink="http://www.w3.org/1999/xlink" xlink:href="mycokeys-128-197-g002.jpg" id="oo_1538274.jpg" position="float" orientation="portrait" xlink:type="simple"><uri content-type="original_file" xlink:type="simple">https://binary.pensoft.net/fig/1538274</uri></graphic></fig></tp:treatment-sec><tp:treatment-sec sec-type="Culture characteristics"><title>Culture characteristics.</title><p>Colonies on PDA grow fast, filamentous, reaching 76–82 mm diam. after 5–7 days at 25 °C in light and dark conditions (8 h/16 h), white, with flocculent mycelium and entire edge, forming black, brown conidiomata, and reverse pale orange in center.</p></tp:treatment-sec><tp:treatment-sec sec-type="Note"><title>Note.</title><p>Phylogenetic analyses revealed that the four strains (<abbrev xmlns:xlink="http://www.w3.org/1999/xlink" content-type="institution" xlink:title="Herbarium of Jiangxi Agricultural University, Plant Pathology, Nanchang, China" xlink:type="simple">HJAUP</abbrev> C1856.1<sup>T</sup>, <abbrev xmlns:xlink="http://www.w3.org/1999/xlink" content-type="institution" xlink:title="Herbarium of Jiangxi Agricultural University, Plant Pathology, Nanchang, China" xlink:type="simple">HJAUP</abbrev> C1856.2, <abbrev xmlns:xlink="http://www.w3.org/1999/xlink" content-type="institution" xlink:title="Herbarium of Jiangxi Agricultural University, Plant Pathology, Nanchang, China" xlink:type="simple">HJAUP</abbrev> C1856.3, and <abbrev xmlns:xlink="http://www.w3.org/1999/xlink" content-type="institution" xlink:title="Herbarium of Jiangxi Agricultural University, Plant Pathology, Nanchang, China" xlink:type="simple">HJAUP</abbrev> C1856.4) of <italic><tp:taxon-name><tp:taxon-name-part taxon-name-part-type="genus" reg="Pestalotiopsis">P.</tp:taxon-name-part> <tp:taxon-name-part taxon-name-part-type="species" reg="acericola">acericola</tp:taxon-name-part></tp:taxon-name></italic> form a distinct clade sister to <italic><tp:taxon-name><tp:taxon-name-part taxon-name-part-type="genus" reg="Pinus">P.</tp:taxon-name-part> <tp:taxon-name-part taxon-name-part-type="species" reg="ficicrescens">ficicrescens</tp:taxon-name-part></tp:taxon-name></italic> (HGUP 861<sup>T</sup> and CGMCC 3.23471) with 98% <abbrev xmlns:xlink="http://www.w3.org/1999/xlink" xlink:title="maximum likelihood" xlink:type="simple">ML</abbrev>/1.00 <abbrev xmlns:xlink="http://www.w3.org/1999/xlink" xlink:title="Bayesian inference" xlink:type="simple">BI</abbrev> bootstrap support (Fig. <xref ref-type="fig" rid="F1">1</xref>). Based on a BLASTn search of <italic><tp:taxon-name><tp:taxon-name-part taxon-name-part-type="genus" reg="Pestalotiopsis">P.</tp:taxon-name-part> <tp:taxon-name-part taxon-name-part-type="species" reg="acericola">acericola</tp:taxon-name-part></tp:taxon-name></italic> (<abbrev xmlns:xlink="http://www.w3.org/1999/xlink" content-type="institution" xlink:title="Herbarium of Jiangxi Agricultural University, Plant Pathology, Nanchang, China" xlink:type="simple">HJAUP</abbrev> C1856.1<sup>T</sup>) and <italic><tp:taxon-name><tp:taxon-name-part taxon-name-part-type="genus" reg="Pinus">P.</tp:taxon-name-part> <tp:taxon-name-part taxon-name-part-type="species" reg="ficicrescens">ficicrescens</tp:taxon-name-part></tp:taxon-name></italic> (HGUP 861<sup>T</sup>) in GenBank, comparisons of nucleotides showed 2 bp (537/539, including two gaps), 1 bp (291/292, no gaps), and 4 bp (451/455, including one gap) nucleotide differences in the ITS, <italic>tef</italic>1-α, and <italic>tub</italic>2 regions, respectively. Moreover, <italic><tp:taxon-name><tp:taxon-name-part taxon-name-part-type="genus" reg="Pestalotiopsis">P.</tp:taxon-name-part> <tp:taxon-name-part taxon-name-part-type="species" reg="acericola">acericola</tp:taxon-name-part></tp:taxon-name></italic> differs from <italic><tp:taxon-name><tp:taxon-name-part taxon-name-part-type="genus" reg="Pinus">P.</tp:taxon-name-part> <tp:taxon-name-part taxon-name-part-type="species" reg="ficicrescens">ficicrescens</tp:taxon-name-part></tp:taxon-name></italic> Qi Yang &amp; Yong Wang bis (<xref ref-type="bibr" rid="B26">Hyde et al. 2023</xref>) in its smaller conidiomata (350–660 μm diam. vs. 400–1200 μm diam.) and wider conidia (5.2–6.9 μm vs. 3–5.5 μm) with a longer fourth cell (3.6–5.8 µm vs. 3–5 µm) from the base, a longer basal appendage (4.6–10.7 μm vs. 3.5–7 µm), and longer apical appendages (12.3–27.5 μm vs. 10.5–18 µm). Furthermore, <italic><tp:taxon-name><tp:taxon-name-part taxon-name-part-type="genus" reg="Pestalotiopsis">P.</tp:taxon-name-part> <tp:taxon-name-part taxon-name-part-type="species" reg="acericola">acericola</tp:taxon-name-part></tp:taxon-name></italic> can be distinguished from <italic><tp:taxon-name><tp:taxon-name-part taxon-name-part-type="genus" reg="Pinus">P.</tp:taxon-name-part> <tp:taxon-name-part taxon-name-part-type="species" reg="ficicrescens">ficicrescens</tp:taxon-name-part></tp:taxon-name></italic> by its different host (<italic><tp:taxon-name><tp:taxon-name-part taxon-name-part-type="genus" reg="Acer">Acer</tp:taxon-name-part> <tp:taxon-name-part taxon-name-part-type="species" reg="buergerianum">buergerianum</tp:taxon-name-part></tp:taxon-name></italic> vs. <italic><tp:taxon-name><tp:taxon-name-part taxon-name-part-type="genus" reg="Ficus">Ficus</tp:taxon-name-part> <tp:taxon-name-part taxon-name-part-type="species" reg="tikoua">tikoua</tp:taxon-name-part></tp:taxon-name></italic>).</p></tp:treatment-sec><tp:treatment-sec><!--Section generated to contain objects referenced in tp:taxon-treatment.--><fig id="F1" position="float" orientation="portrait"><object-id xmlns:xlink="http://www.w3.org/1999/xlink" content-type="doi" xlink:type="simple">10.3897/mycokeys.128.181974.figure1</object-id><object-id xmlns:xlink="http://www.w3.org/1999/xlink" content-type="arpha" xlink:type="simple">365AB9ED-9DB2-5E48-BF8F-68B2C6350AB1</object-id><label>Figure 1.</label><caption><p>A maximum-likelihood phylogenetic tree of <italic><tp:taxon-name><tp:taxon-name-part taxon-name-part-type="genus" reg="Pestalotiopsis">Pestalotiopsis</tp:taxon-name-part></tp:taxon-name></italic> constructed based on concatenated sequence data of ITS, <italic>tef</italic>1-α, and <italic>tub</italic>2. Bootstrap support values for <abbrev xmlns:xlink="http://www.w3.org/1999/xlink" xlink:title="maximum likelihood" xlink:type="simple">ML</abbrev> greater than 80% and Bayesian posterior probabilities greater than 0.95 are shown near the nodes. The tree is rooted with <italic><tp:taxon-name><tp:taxon-name-part taxon-name-part-type="genus" reg="Nonappendiculata">Nonappendiculata</tp:taxon-name-part> <tp:taxon-name-part taxon-name-part-type="species" reg="quercina">quercina</tp:taxon-name-part></tp:taxon-name></italic> (CBS 116061 and CBS 270.82). New strains identified in this study are shown in blue; new species are shown in red. Some branches were shortened according to the indicated multipliers, and these are indicated by the symbol (<bold>//</bold>).</p></caption><graphic xmlns:xlink="http://www.w3.org/1999/xlink" xlink:href="mycokeys-128-197-g001.jpg" id="oo_1538273.jpg" position="float" orientation="portrait" xlink:type="simple"><uri content-type="original_file" xlink:type="simple">https://binary.pensoft.net/fig/1538273</uri></graphic></fig></tp:treatment-sec><ref-list><ref id="B26"><mixed-citation xmlns:xlink="http://www.w3.org/1999/xlink" xlink:type="simple">Hyde KD, Norphanphoun C, Ma J, Yang HD, Zhang JY, Du TY, Gao Y, Gomes de Farias AR, He S, He YK, Li CJ, Li JY, Liu XF, Lu L, Su HL, Tang X, Tian XG, Wang SY, Wei DP, Xu RF, Xu RJ, Yang YY, Zhang F, Zhang Q, Bahkali AH, Boonmee S, Chethana KWT, Jayawardena RS, Lu YZ, Karunarathna SC, Tibpromma S, Wang Y, Zhao Q (2023) Mycosphere notes 387–412 – novel species of fungal taxa from around the world. Mycosphere: Journal of Fungal Biology 14(1): 663–744. <ext-link xlink:href="10.5943/mycosphere/14/1/8" ext-link-type="doi" xlink:type="simple">https://doi.org/10.5943/mycosphere/14/1/8</ext-link></mixed-citation></ref></ref-list></tp:taxon-treatment>
