# Supplementary material for: Morpho-phylogenetic evidence reveals five novel species of Pestalotiopsis (Sporocadaceae, Amphisphaeriales) from southern China
Source: MycoKeys. 2026 Feb 11;128:197–230. doi: 10.3897/mycokeys.128.181974 (PMC12917497; doi:10.3897/mycokeys.128.181974)
Supplement: XML Treatment for Pestalotiopsis corchorifolii [file mycokeys.128.181974-treatment2.xml]

<!DOCTYPE tp:taxon-treatment
  PUBLIC "-//TaxonX//DTD Taxonomic Treatment Publishing DTD v0 20100105//EN" "tax-treatment-NSO.dtd">
<tp:taxon-treatment xmlns:tp="http://www.plazi.org/taxpub"><tp:treatment-meta><kwd-group><label>Taxon classification</label><kwd>
                <named-content content-type="kingdom">Fungi</named-content>
              </kwd><kwd>
                <named-content content-type="order">Amphisphaeriales</named-content>
              </kwd><kwd>
                <named-content content-type="family">Pestalotiopsidaceae</named-content>
              </kwd></kwd-group><mixed-citation publication-type="journal"><person-group><name><surname>Liao</surname><given-names>Ming-Gen</given-names></name><name><surname>Guo</surname><given-names>Fang-Hua</given-names></name><name><surname>Luo</surname><given-names>Xing-Xing</given-names></name><name><surname>Zhang</surname><given-names>Lian-Hu</given-names></name><name><surname>Cui</surname><given-names>Ru-Qiang</given-names></name><name><surname>Xu</surname><given-names>Zhao-Huan</given-names></name><name><surname>Zhang</surname><given-names>Xiu-Guo</given-names></name><name><surname>Ma</surname><given-names>Jian</given-names></name></person-group><article-title>Morpho-phylogenetic evidence reveals five novel species of <italic><tp:taxon-name><tp:taxon-name-part taxon-name-part-type="genus" reg="Pestalotiopsis">Pestalotiopsis</tp:taxon-name-part></tp:taxon-name></italic> (<tp:taxon-name><tp:taxon-name-part taxon-name-part-type="family" reg="Sporocadaceae">Sporocadaceae</tp:taxon-name-part></tp:taxon-name>, <tp:taxon-name><tp:taxon-name-part taxon-name-part-type="order" reg="Amphisphaeriales">Amphisphaeriales</tp:taxon-name-part></tp:taxon-name>) from southern China</article-title><source>MycoKeys</source><day>11</day><month>02</month><year>2026</year><volume>128</volume><fpage>197</fpage><lpage>230</lpage><pub-id pub-id-type="doi">10.3897/mycokeys.128.181974</pub-id></mixed-citation></tp:treatment-meta><tp:nomenclature><tp:taxon-name><object-id xmlns:xlink="http://www.w3.org/1999/xlink" content-type="arpha" xlink:type="simple">AA172086-4AAB-5E13-A437-236403FC8465</object-id>
                    		<tp:taxon-name-part taxon-name-part-type="genus" reg="Pestalotiopsis">Pestalotiopsis</tp:taxon-name-part> <tp:taxon-name-part taxon-name-part-type="species" reg="corchorifolii">corchorifolii</tp:taxon-name-part>
                    	
                    		<object-id xmlns:xlink="http://www.w3.org/1999/xlink" content-type="mycobank" xlink:type="simple">861554</object-id>
                    	</tp:taxon-name><tp:taxon-authority>M.G. Liao &amp; Jian Ma</tp:taxon-authority><tp:taxon-status xmlns:xlink="http://www.w3.org/1999/xlink" xlink:type="simple">sp. nov.</tp:taxon-status><xref ref-type="fig" rid="F3">Fig. 3</xref></tp:nomenclature><tp:treatment-sec sec-type="Type"><title>Type.</title><p>China • Zhejiang Province, Wenzhou City, Wenzhou Botanical Garden, on diseased leaves of <italic><tp:taxon-name><tp:taxon-name-part taxon-name-part-type="genus" reg="Rubus">Rubus</tp:taxon-name-part> <tp:taxon-name-part taxon-name-part-type="species" reg="corchorifolius">corchorifolius</tp:taxon-name-part></tp:taxon-name></italic>, 24 October 2023, X.X. Luo (<abbrev xmlns:xlink="http://www.w3.org/1999/xlink" content-type="institution" xlink:title="Herbarium of Jiangxi Agricultural University, Plant Pathology, Nanchang, China" xlink:type="simple">HJAUP</abbrev> M1891, <bold><italic>holotype</italic></bold>), ex-type living culture <abbrev xmlns:xlink="http://www.w3.org/1999/xlink" content-type="institution" xlink:title="Herbarium of Jiangxi Agricultural University, Plant Pathology, Nanchang, China" xlink:type="simple">HJAUP</abbrev> C1891.1 = <abbrev xmlns:xlink="http://www.w3.org/1999/xlink" content-type="institution" xlink:title="Herbarium of Jiangxi Agricultural University, Plant Pathology, Nanchang, China" xlink:type="simple">HJAUP</abbrev> C1891.2 = <abbrev xmlns:xlink="http://www.w3.org/1999/xlink" content-type="institution" xlink:title="Herbarium of Jiangxi Agricultural University, Plant Pathology, Nanchang, China" xlink:type="simple">HJAUP</abbrev> C1891.3 = <abbrev xmlns:xlink="http://www.w3.org/1999/xlink" content-type="institution" xlink:title="Herbarium of Jiangxi Agricultural University, Plant Pathology, Nanchang, China" xlink:type="simple">HJAUP</abbrev> C1891.4 = <abbrev xmlns:xlink="http://www.w3.org/1999/xlink" content-type="institution" xlink:title="Herbarium of Jiangxi Agricultural University, Plant Pathology, Nanchang, China" xlink:type="simple">HJAUP</abbrev> M1891.5.</p></tp:treatment-sec><tp:treatment-sec sec-type="Etymology"><title>Etymology.</title><p>Named after the host species, <italic><tp:taxon-name><tp:taxon-name-part taxon-name-part-type="genus" reg="Rubus">Rubus</tp:taxon-name-part> <tp:taxon-name-part taxon-name-part-type="species" reg="corchorifolius">corchorifolius</tp:taxon-name-part></tp:taxon-name></italic>, from which the fungus was isolated.</p></tp:treatment-sec><tp:treatment-sec sec-type="Description"><title>Description.</title><p>Regular leaf spots, grey white in center with brown at margin. <bold>Asexual morph on PDA</bold>: Conidiomata acervular, globose to clavate, 849–1375 μm diam., solitary or aggregated in clusters, black. Conidiophores indistinct and reduced to conidiogenous cells. Conidiogenous cells hyaline, smooth, cylindrical to ampulliform. Conidia fusiform, straight or slightly curved, 14.6–21.6 × 4.4–5.9 μm (x̄ = 17.4 × 5.3 μm, n = 50), 4-septate, slightly constricted at the septa; basal cell conical, 2.2–3.9 μm (x̄ = 2.6 μm), hyaline, smooth, thin-walled, with a single filiform appendage, unbranched, 0.9–3.1 μm (x̄ = 2.1 μm) long; three median cells doliiform to cylindrical, smooth, thick-walled, 10.5–14.0 μm (x̄ = 12.1 μm), concolorous, brown, somewhat constricted at the septa, second cell from the base 3.4–5.6 µm (x̄ = 4.1 μm) long, third cell 3.3–4.6 µm (x̄ = 4.1 μm) long, fourth cell 3.4–4.7 µm (x̄ = 4.0 μm) long); apical cell conical to acute, hyaline, smooth, thin-walled, 1.9–3.7 µm (x̄ = 2.7 μm) long, with 2–3 filiform appendages, arising from the apex of the apical cell each at a different point, unbranched, 6.7–17.4 µm (x̄ = 11.5 μm) long. <bold>Sexual morph</bold>: not observed.</p><fig id="F3" position="float" orientation="portrait"><object-id xmlns:xlink="http://www.w3.org/1999/xlink" content-type="doi" xlink:type="simple">10.3897/mycokeys.128.181974.figure3</object-id><object-id xmlns:xlink="http://www.w3.org/1999/xlink" content-type="arpha" xlink:type="simple">60065F4D-048E-5D92-92D8-48AAA1794A10</object-id><label>Figure 3.</label><caption><p><italic><tp:taxon-name><tp:taxon-name-part taxon-name-part-type="genus" reg="Pestalotiopsis">Pestalotiopsis</tp:taxon-name-part> <tp:taxon-name-part taxon-name-part-type="species" reg="corchorifolii">corchorifolii</tp:taxon-name-part></tp:taxon-name></italic> (<abbrev xmlns:xlink="http://www.w3.org/1999/xlink" content-type="institution" xlink:title="Herbarium of Jiangxi Agricultural University, Plant Pathology, Nanchang, China" xlink:type="simple">HJAUP</abbrev> C1891.1, ex-type). <bold>a, b</bold>. Leaf of host plant (front and reverse); <bold>c, d</bold>. Culture on PDA (front and reverse); <bold>e, f</bold>. Conidiomata; <bold>g, h</bold>. Conidiogenous cells and conidia; <bold>i–p</bold>. Conidia. Scale bars: 200 µm (<bold>e, f</bold>); 10 µm (<bold>g–p</bold>).</p></caption><graphic xmlns:xlink="http://www.w3.org/1999/xlink" xlink:href="mycokeys-128-197-g003.jpg" id="oo_1538275.jpg" position="float" orientation="portrait" xlink:type="simple"><uri content-type="original_file" xlink:type="simple">https://binary.pensoft.net/fig/1538275</uri></graphic></fig></tp:treatment-sec><tp:treatment-sec sec-type="Culture characteristics"><title>Culture characteristics.</title><p>Colonies on PDA grow fast, filamentous, reaching 85–90 mm diam. after 5–7 days at 25 °C in light and dark conditions (8 h/16 h), white, with flocculent mycelium and entire edge, forming black conidiomata, and reverse white.</p></tp:treatment-sec><tp:treatment-sec sec-type="Note"><title>Note.</title><p>Phylogenetic analyses revealed that the five strains (<abbrev xmlns:xlink="http://www.w3.org/1999/xlink" content-type="institution" xlink:title="Herbarium of Jiangxi Agricultural University, Plant Pathology, Nanchang, China" xlink:type="simple">HJAUP</abbrev> C1891.1<sup>T</sup>, <abbrev xmlns:xlink="http://www.w3.org/1999/xlink" content-type="institution" xlink:title="Herbarium of Jiangxi Agricultural University, Plant Pathology, Nanchang, China" xlink:type="simple">HJAUP</abbrev> C1891.2, <abbrev xmlns:xlink="http://www.w3.org/1999/xlink" content-type="institution" xlink:title="Herbarium of Jiangxi Agricultural University, Plant Pathology, Nanchang, China" xlink:type="simple">HJAUP</abbrev> C1891.3, <abbrev xmlns:xlink="http://www.w3.org/1999/xlink" content-type="institution" xlink:title="Herbarium of Jiangxi Agricultural University, Plant Pathology, Nanchang, China" xlink:type="simple">HJAUP</abbrev> C1891.4, and <abbrev xmlns:xlink="http://www.w3.org/1999/xlink" content-type="institution" xlink:title="Herbarium of Jiangxi Agricultural University, Plant Pathology, Nanchang, China" xlink:type="simple">HJAUP</abbrev> M1891.5) of <italic><tp:taxon-name><tp:taxon-name-part taxon-name-part-type="genus" reg="Pestalotiopsis">P.</tp:taxon-name-part> <tp:taxon-name-part taxon-name-part-type="species" reg="corchorifolii">corchorifolii</tp:taxon-name-part></tp:taxon-name></italic> form a distinct clade sister to <italic><tp:taxon-name><tp:taxon-name-part taxon-name-part-type="genus" reg="Paeonia">P.</tp:taxon-name-part> <tp:taxon-name-part taxon-name-part-type="species" reg="camelliicola">camelliicola</tp:taxon-name-part></tp:taxon-name></italic> (<abbrev xmlns:xlink="http://www.w3.org/1999/xlink" content-type="institution" xlink:title="Herbarium of Jiangxi Agricultural University, Plant Pathology, Nanchang, China" xlink:type="simple">HJAUP</abbrev> C1804.221<sup>T</sup> and <abbrev xmlns:xlink="http://www.w3.org/1999/xlink" content-type="institution" xlink:title="Herbarium of Jiangxi Agricultural University, Plant Pathology, Nanchang, China" xlink:type="simple">HJAUP</abbrev> C1804.222) with 98% <abbrev xmlns:xlink="http://www.w3.org/1999/xlink" xlink:title="maximum likelihood" xlink:type="simple">ML</abbrev>/1.00 <abbrev xmlns:xlink="http://www.w3.org/1999/xlink" xlink:title="Bayesian inference" xlink:type="simple">BI</abbrev> bootstrap support (Fig. <xref ref-type="fig" rid="F1">1</xref>). Based on a BLASTn search of <italic><tp:taxon-name><tp:taxon-name-part taxon-name-part-type="genus" reg="Pestalotiopsis">P.</tp:taxon-name-part> <tp:taxon-name-part taxon-name-part-type="species" reg="corchorifolii">corchorifolii</tp:taxon-name-part></tp:taxon-name></italic> (<abbrev xmlns:xlink="http://www.w3.org/1999/xlink" content-type="institution" xlink:title="Herbarium of Jiangxi Agricultural University, Plant Pathology, Nanchang, China" xlink:type="simple">HJAUP</abbrev> C1891.1<sup>T</sup>) and <italic><tp:taxon-name><tp:taxon-name-part taxon-name-part-type="genus" reg="Paeonia">P.</tp:taxon-name-part> <tp:taxon-name-part taxon-name-part-type="species" reg="camelliicola">camelliicola</tp:taxon-name-part></tp:taxon-name></italic> (<abbrev xmlns:xlink="http://www.w3.org/1999/xlink" content-type="institution" xlink:title="Herbarium of Jiangxi Agricultural University, Plant Pathology, Nanchang, China" xlink:type="simple">HJAUP</abbrev> C1804.221<sup>T</sup>) in GenBank, comparisons of nucleotides showed 1 bp (630/631, including one gap), 5 bp (296/301, including three gaps), and 5 bp (476/481, including one gap) nucleotide differences in the ITS, <italic>tef</italic>1-α, and <italic>tub</italic>2 regions, respectively. Moreover, <italic><tp:taxon-name><tp:taxon-name-part taxon-name-part-type="genus" reg="Pestalotiopsis">P.</tp:taxon-name-part> <tp:taxon-name-part taxon-name-part-type="species" reg="corchorifolii">corchorifolii</tp:taxon-name-part></tp:taxon-name></italic> can be distinguished from <italic><tp:taxon-name><tp:taxon-name-part taxon-name-part-type="genus" reg="Paeonia">P.</tp:taxon-name-part> <tp:taxon-name-part taxon-name-part-type="species" reg="camelliicola">camelliicola</tp:taxon-name-part></tp:taxon-name></italic> X.X. Luo &amp; Jian Ma (<xref ref-type="bibr" rid="B45">Luo et al. 2024</xref>) by its larger conidiomata (849–1375 μm diam. vs. 470–1320 μm diam.) and smooth, narrower conidia (4.4–5.9 μm vs. 5.7–7.6 μm), and further differs in that the conidia of <italic><tp:taxon-name><tp:taxon-name-part taxon-name-part-type="genus" reg="Paeonia">P.</tp:taxon-name-part> <tp:taxon-name-part taxon-name-part-type="species" reg="camelliicola">camelliicola</tp:taxon-name-part></tp:taxon-name></italic> have 2–4 tubular apical appendages arising from an apical crest or irregularly branched along their length, resulting in 2–3 branches. Furthermore, <italic><tp:taxon-name><tp:taxon-name-part taxon-name-part-type="genus" reg="Pestalotiopsis">P.</tp:taxon-name-part> <tp:taxon-name-part taxon-name-part-type="species" reg="corchorifolii">corchorifolii</tp:taxon-name-part></tp:taxon-name></italic> can be distinguished from <italic><tp:taxon-name><tp:taxon-name-part taxon-name-part-type="genus" reg="Paeonia">P.</tp:taxon-name-part> <tp:taxon-name-part taxon-name-part-type="species" reg="camelliicola">camelliicola</tp:taxon-name-part></tp:taxon-name></italic> by its different host (<italic><tp:taxon-name><tp:taxon-name-part taxon-name-part-type="genus" reg="Rubus">Rubus</tp:taxon-name-part> <tp:taxon-name-part taxon-name-part-type="species" reg="corchorifolius">corchorifolius</tp:taxon-name-part></tp:taxon-name></italic> vs. <italic><tp:taxon-name><tp:taxon-name-part taxon-name-part-type="genus" reg="Camellia">Camellia</tp:taxon-name-part> <tp:taxon-name-part taxon-name-part-type="species" reg="japonica">japonica</tp:taxon-name-part></tp:taxon-name></italic>).</p></tp:treatment-sec><tp:treatment-sec><!--Section generated to contain objects referenced in tp:taxon-treatment.--><fig id="F1" position="float" orientation="portrait"><object-id xmlns:xlink="http://www.w3.org/1999/xlink" content-type="doi" xlink:type="simple">10.3897/mycokeys.128.181974.figure1</object-id><object-id xmlns:xlink="http://www.w3.org/1999/xlink" content-type="arpha" xlink:type="simple">365AB9ED-9DB2-5E48-BF8F-68B2C6350AB1</object-id><label>Figure 1.</label><caption><p>A maximum-likelihood phylogenetic tree of <italic><tp:taxon-name><tp:taxon-name-part taxon-name-part-type="genus" reg="Pestalotiopsis">Pestalotiopsis</tp:taxon-name-part></tp:taxon-name></italic> constructed based on concatenated sequence data of ITS, <italic>tef</italic>1-α, and <italic>tub</italic>2. Bootstrap support values for <abbrev xmlns:xlink="http://www.w3.org/1999/xlink" xlink:title="maximum likelihood" xlink:type="simple">ML</abbrev> greater than 80% and Bayesian posterior probabilities greater than 0.95 are shown near the nodes. The tree is rooted with <italic><tp:taxon-name><tp:taxon-name-part taxon-name-part-type="genus" reg="Nonappendiculata">Nonappendiculata</tp:taxon-name-part> <tp:taxon-name-part taxon-name-part-type="species" reg="quercina">quercina</tp:taxon-name-part></tp:taxon-name></italic> (CBS 116061 and CBS 270.82). New strains identified in this study are shown in blue; new species are shown in red. Some branches were shortened according to the indicated multipliers, and these are indicated by the symbol (<bold>//</bold>).</p></caption><graphic xmlns:xlink="http://www.w3.org/1999/xlink" xlink:href="mycokeys-128-197-g001.jpg" id="oo_1538273.jpg" position="float" orientation="portrait" xlink:type="simple"><uri content-type="original_file" xlink:type="simple">https://binary.pensoft.net/fig/1538273</uri></graphic></fig></tp:treatment-sec><ref-list><ref id="B45"><mixed-citation xmlns:xlink="http://www.w3.org/1999/xlink" xlink:type="simple">Luo XX, Liao MG, Zhang K, Castañeda-Ruiz RF, Ma J, Xu ZH (2024) Morphological and phylogenetic analyses reveal eight novel species of <italic><tp:taxon-name><tp:taxon-name-part taxon-name-part-type="genus">Pestalotiopsis</tp:taxon-name-part></tp:taxon-name></italic> (<tp:taxon-name><tp:taxon-name-part taxon-name-part-type="family">Sporocadaceae</tp:taxon-name-part></tp:taxon-name>, <tp:taxon-name><tp:taxon-name-part taxon-name-part-type="order">Amphisphaeriales</tp:taxon-name-part></tp:taxon-name>) from southern China. MycoKeys 109: 207–238. <ext-link xlink:href="10.3897/mycokeys.109.131000" ext-link-type="doi" xlink:type="simple">https://doi.org/10.3897/mycokeys.109.131000</ext-link></mixed-citation></ref></ref-list></tp:taxon-treatment>
