# Supplementary material for: Morpho-phylogenetic evidence reveals five novel species of Pestalotiopsis (Sporocadaceae, Amphisphaeriales) from southern China
Source: MycoKeys. 2026 Feb 11;128:197–230. doi: 10.3897/mycokeys.128.181974 (PMC12917497; doi:10.3897/mycokeys.128.181974)
Supplement: XML Treatment for Pestalotiopsis koelreuteriae [file mycokeys.128.181974-treatment5.xml]

<!DOCTYPE tp:taxon-treatment
  PUBLIC "-//TaxonX//DTD Taxonomic Treatment Publishing DTD v0 20100105//EN" "tax-treatment-NSO.dtd">
<tp:taxon-treatment xmlns:tp="http://www.plazi.org/taxpub"><tp:treatment-meta><kwd-group><label>Taxon classification</label><kwd>
                <named-content content-type="kingdom">Fungi</named-content>
              </kwd><kwd>
                <named-content content-type="order">Amphisphaeriales</named-content>
              </kwd><kwd>
                <named-content content-type="family">Pestalotiopsidaceae</named-content>
              </kwd></kwd-group><mixed-citation publication-type="journal"><person-group><name><surname>Liao</surname><given-names>Ming-Gen</given-names></name><name><surname>Guo</surname><given-names>Fang-Hua</given-names></name><name><surname>Luo</surname><given-names>Xing-Xing</given-names></name><name><surname>Zhang</surname><given-names>Lian-Hu</given-names></name><name><surname>Cui</surname><given-names>Ru-Qiang</given-names></name><name><surname>Xu</surname><given-names>Zhao-Huan</given-names></name><name><surname>Zhang</surname><given-names>Xiu-Guo</given-names></name><name><surname>Ma</surname><given-names>Jian</given-names></name></person-group><article-title>Morpho-phylogenetic evidence reveals five novel species of <italic><tp:taxon-name><tp:taxon-name-part taxon-name-part-type="genus" reg="Pestalotiopsis">Pestalotiopsis</tp:taxon-name-part></tp:taxon-name></italic> (<tp:taxon-name><tp:taxon-name-part taxon-name-part-type="family" reg="Sporocadaceae">Sporocadaceae</tp:taxon-name-part></tp:taxon-name>, <tp:taxon-name><tp:taxon-name-part taxon-name-part-type="order" reg="Amphisphaeriales">Amphisphaeriales</tp:taxon-name-part></tp:taxon-name>) from southern China</article-title><source>MycoKeys</source><day>11</day><month>02</month><year>2026</year><volume>128</volume><fpage>197</fpage><lpage>230</lpage><pub-id pub-id-type="doi">10.3897/mycokeys.128.181974</pub-id></mixed-citation></tp:treatment-meta><tp:nomenclature><tp:taxon-name><object-id xmlns:xlink="http://www.w3.org/1999/xlink" content-type="arpha" xlink:type="simple">DF7962FF-410E-5E7A-9B5D-2F6BF761096F</object-id>
                    		<tp:taxon-name-part taxon-name-part-type="genus" reg="Pestalotiopsis">Pestalotiopsis</tp:taxon-name-part> <tp:taxon-name-part taxon-name-part-type="species" reg="koelreuteriae">koelreuteriae</tp:taxon-name-part>
                    	
                    		<object-id xmlns:xlink="http://www.w3.org/1999/xlink" content-type="mycobank" xlink:type="simple">861557</object-id>
                    	</tp:taxon-name><tp:taxon-authority>M.G. Liao &amp; Jian Ma</tp:taxon-authority><tp:taxon-status xmlns:xlink="http://www.w3.org/1999/xlink" xlink:type="simple">sp. nov.</tp:taxon-status><xref ref-type="fig" rid="F6">Fig. 6</xref></tp:nomenclature><tp:treatment-sec sec-type="Type"><title>Type.</title><p>China • Hunan Province, Zhangjiajie City, Zhangjiajie National Forest Park, on diseased leaves of <italic><tp:taxon-name><tp:taxon-name-part taxon-name-part-type="genus" reg="Koelreuteria">Koelreuteria</tp:taxon-name-part> <tp:taxon-name-part taxon-name-part-type="species" reg="paniculata">paniculata</tp:taxon-name-part></tp:taxon-name></italic>, 18 October 2024, M.G. Liao (<abbrev xmlns:xlink="http://www.w3.org/1999/xlink" content-type="institution" xlink:title="Herbarium of Jiangxi Agricultural University, Plant Pathology, Nanchang, China" xlink:type="simple">HJAUP</abbrev> M2757, <bold><italic>holotype</italic></bold>), ex-type living culture <abbrev xmlns:xlink="http://www.w3.org/1999/xlink" content-type="institution" xlink:title="Herbarium of Jiangxi Agricultural University, Plant Pathology, Nanchang, China" xlink:type="simple">HJAUP</abbrev> C2757.1 = <abbrev xmlns:xlink="http://www.w3.org/1999/xlink" content-type="institution" xlink:title="Herbarium of Jiangxi Agricultural University, Plant Pathology, Nanchang, China" xlink:type="simple">HJAUP</abbrev> C2757.2.</p></tp:treatment-sec><tp:treatment-sec sec-type="Etymology"><title>Etymology.</title><p>Named after the genus, <italic><tp:taxon-name><tp:taxon-name-part taxon-name-part-type="genus" reg="Koelreuteria">Koelreuteria</tp:taxon-name-part></tp:taxon-name></italic>, from which the fungus was isolated.</p></tp:treatment-sec><tp:treatment-sec sec-type="Description"><title>Description.</title><p>Irregular leaf spots, pale brown in center with brown at margin. Asexual morph on PDA: Conidiomata acervular, globose to clavate, 610–750 μm diam., solitary or aggregated in clusters, black. Conidiophores indistinct and reduced to conidiogenous cells. Conidiogenous cells hyaline, smooth, cylindrical to ampulliform. Conidia fusiform, straight or slightly curved, 18.3–26.9 × 4.1–6.0 μm (x̄ = 22.7 × 5.3 μm, n = 50), 4-septate, slightly constricted at the septa; basal cell conical, 2.7–4.6 μm (x̄ = 3.9 μm), hyaline or sometimes pale brown, smooth, thin-walled, with a single filiform appendage, unbranched, 3.4–6.7 μm (x̄ = 4.9 μm) long; three median cells doliiform to cylindrical, smooth, thick-walled, 12.8–17.3 μm (x̄ = 15.2 μm), concolorous, brown, somewhat constricted at the septa, second cell from the base 3.4–6.6 µm (x̄ = 4.8 μm) long, third cell 3.4–6.5 µm (x̄ = 5.3 μm) long, fourth cell 3.8–6.6 µm (x̄ = 5.2 μm) long); apical cell conical to acute, hyaline, smooth, thin-walled, 2.5–5.1 µm (x̄ = 3.5 μm) long, with 1–3 (mostly 2) filiform appendages, arising from the apex of the apical cell each at a different point, unbranched, 8.1–18.5 µm (x̄ = 13.2 μm) long. <bold>Sexual morph</bold>: not observed.</p><fig id="F6" position="float" orientation="portrait"><object-id xmlns:xlink="http://www.w3.org/1999/xlink" content-type="doi" xlink:type="simple">10.3897/mycokeys.128.181974.figure6</object-id><object-id xmlns:xlink="http://www.w3.org/1999/xlink" content-type="arpha" xlink:type="simple">5BA1AA61-5D85-5708-9FA7-C6D309C45BB5</object-id><label>Figure 6.</label><caption><p><italic><tp:taxon-name><tp:taxon-name-part taxon-name-part-type="genus" reg="Pestalotiopsis">Pestalotiopsis</tp:taxon-name-part> <tp:taxon-name-part taxon-name-part-type="species" reg="koelreuteriae">koelreuteriae</tp:taxon-name-part></tp:taxon-name></italic> (<abbrev xmlns:xlink="http://www.w3.org/1999/xlink" content-type="institution" xlink:title="Herbarium of Jiangxi Agricultural University, Plant Pathology, Nanchang, China" xlink:type="simple">HJAUP</abbrev> C2757.1, ex-type). <bold>a, b</bold>. Leaf of host plant (front and reverse); <bold>c, d</bold>. Culture on PDA (front and reverse); <bold>e</bold>. Conidiomata; <bold>f</bold>. Conidiogenous cells and conidia; <bold>g–p</bold>. Conidia. Scale bars: 200 µm (<bold>e</bold>); 10 µm (<bold>f–p</bold>).</p></caption><graphic xmlns:xlink="http://www.w3.org/1999/xlink" xlink:href="mycokeys-128-197-g006.jpg" id="oo_1538278.jpg" position="float" orientation="portrait" xlink:type="simple"><uri content-type="original_file" xlink:type="simple">https://binary.pensoft.net/fig/1538278</uri></graphic></fig></tp:treatment-sec><tp:treatment-sec sec-type="Culture characteristics"><title>Culture characteristics.</title><p>Colonies on PDA grow fast, filamentous, reaching 50–60 mm diam. after 5–7 days at 25 °C in light and dark conditions (8 h/16 h), white, with flocculent mycelium and entire edge, forming black conidiomata, and reverse pale orange.</p></tp:treatment-sec><tp:treatment-sec sec-type="Note"><title>Note.</title><p>Phylogenetic analyses revealed that the two strains (<abbrev xmlns:xlink="http://www.w3.org/1999/xlink" content-type="institution" xlink:title="Herbarium of Jiangxi Agricultural University, Plant Pathology, Nanchang, China" xlink:type="simple">HJAUP</abbrev> C2757.1<sup>T</sup> and <abbrev xmlns:xlink="http://www.w3.org/1999/xlink" content-type="institution" xlink:title="Herbarium of Jiangxi Agricultural University, Plant Pathology, Nanchang, China" xlink:type="simple">HJAUP</abbrev> C2757.2) of <italic><tp:taxon-name><tp:taxon-name-part taxon-name-part-type="genus" reg="Pestalotiopsis">P.</tp:taxon-name-part> <tp:taxon-name-part taxon-name-part-type="species" reg="koelreuteriae">koelreuteriae</tp:taxon-name-part></tp:taxon-name></italic> form a distinct clade sister to <italic><tp:taxon-name><tp:taxon-name-part taxon-name-part-type="genus" reg="Pestalotiopsis">P.</tp:taxon-name-part> <tp:taxon-name-part taxon-name-part-type="species" reg="fraseri">fraseri</tp:taxon-name-part></tp:taxon-name></italic> (<abbrev xmlns:xlink="http://www.w3.org/1999/xlink" content-type="institution" xlink:title="Herbarium of Jiangxi Agricultural University, Plant Pathology, Nanchang, China" xlink:type="simple">HJAUP</abbrev> C1693.1<sup>T</sup>, <abbrev xmlns:xlink="http://www.w3.org/1999/xlink" content-type="institution" xlink:title="Herbarium of Jiangxi Agricultural University, Plant Pathology, Nanchang, China" xlink:type="simple">HJAUP</abbrev> C1693.2, <abbrev xmlns:xlink="http://www.w3.org/1999/xlink" content-type="institution" xlink:title="Herbarium of Jiangxi Agricultural University, Plant Pathology, Nanchang, China" xlink:type="simple">HJAUP</abbrev> C1693.3, and <abbrev xmlns:xlink="http://www.w3.org/1999/xlink" content-type="institution" xlink:title="Herbarium of Jiangxi Agricultural University, Plant Pathology, Nanchang, China" xlink:type="simple">HJAUP</abbrev> C1693.4) with 100% <abbrev xmlns:xlink="http://www.w3.org/1999/xlink" xlink:title="maximum likelihood" xlink:type="simple">ML</abbrev>/1.00 <abbrev xmlns:xlink="http://www.w3.org/1999/xlink" xlink:title="Bayesian inference" xlink:type="simple">BI</abbrev> bootstrap support (Fig. <xref ref-type="fig" rid="F1">1</xref>). The nucleotide divergences and morphological differentiations between <italic><tp:taxon-name><tp:taxon-name-part taxon-name-part-type="genus" reg="Pestalotiopsis">P.</tp:taxon-name-part> <tp:taxon-name-part taxon-name-part-type="species" reg="koelreuteriae">koelreuteriae</tp:taxon-name-part></tp:taxon-name></italic> and <italic><tp:taxon-name><tp:taxon-name-part taxon-name-part-type="genus" reg="Pestalotiopsis">P.</tp:taxon-name-part> <tp:taxon-name-part taxon-name-part-type="species" reg="fraseri">fraseri</tp:taxon-name-part></tp:taxon-name></italic> have been delineated in the preceding section. Comparisons of nucleotides showed 13 bp (2.1%, including three gaps) in the ITS region. Based on the criteria established by <xref ref-type="bibr" rid="B29">Jeewon and Hyde (2016)</xref>, a divergence of more than 1.5% in the ITS nucleotide sequence can support the recognition of a novel species. Thus, <italic><tp:taxon-name><tp:taxon-name-part taxon-name-part-type="genus" reg="Pestalotiopsis">P.</tp:taxon-name-part> <tp:taxon-name-part taxon-name-part-type="species" reg="koelreuteriae">koelreuteriae</tp:taxon-name-part></tp:taxon-name></italic> was proposed as a new species.</p></tp:treatment-sec><tp:treatment-sec><!--Section generated to contain objects referenced in tp:taxon-treatment.--><fig id="F1" position="float" orientation="portrait"><object-id xmlns:xlink="http://www.w3.org/1999/xlink" content-type="doi" xlink:type="simple">10.3897/mycokeys.128.181974.figure1</object-id><object-id xmlns:xlink="http://www.w3.org/1999/xlink" content-type="arpha" xlink:type="simple">365AB9ED-9DB2-5E48-BF8F-68B2C6350AB1</object-id><label>Figure 1.</label><caption><p>A maximum-likelihood phylogenetic tree of <italic><tp:taxon-name><tp:taxon-name-part taxon-name-part-type="genus" reg="Pestalotiopsis">Pestalotiopsis</tp:taxon-name-part></tp:taxon-name></italic> constructed based on concatenated sequence data of ITS, <italic>tef</italic>1-α, and <italic>tub</italic>2. Bootstrap support values for <abbrev xmlns:xlink="http://www.w3.org/1999/xlink" xlink:title="maximum likelihood" xlink:type="simple">ML</abbrev> greater than 80% and Bayesian posterior probabilities greater than 0.95 are shown near the nodes. The tree is rooted with <italic><tp:taxon-name><tp:taxon-name-part taxon-name-part-type="genus" reg="Nonappendiculata">Nonappendiculata</tp:taxon-name-part> <tp:taxon-name-part taxon-name-part-type="species" reg="quercina">quercina</tp:taxon-name-part></tp:taxon-name></italic> (CBS 116061 and CBS 270.82). New strains identified in this study are shown in blue; new species are shown in red. Some branches were shortened according to the indicated multipliers, and these are indicated by the symbol (<bold>//</bold>).</p></caption><graphic xmlns:xlink="http://www.w3.org/1999/xlink" xlink:href="mycokeys-128-197-g001.jpg" id="oo_1538273.jpg" position="float" orientation="portrait" xlink:type="simple"><uri content-type="original_file" xlink:type="simple">https://binary.pensoft.net/fig/1538273</uri></graphic></fig></tp:treatment-sec><ref-list><ref id="B29"><mixed-citation xmlns:xlink="http://www.w3.org/1999/xlink" xlink:type="simple">Jeewon R, Hyde KD (2016) Establishing species boundaries and new taxa among fungi: Recommendations to resolve taxonomic ambiguities. Mycosphere: Journal of Fungal Biology 7: 1669–1677. <ext-link xlink:href="10.5943/mycosphere/7/11/4" ext-link-type="doi" xlink:type="simple">https://doi.org/10.5943/mycosphere/7/11/4</ext-link></mixed-citation></ref></ref-list></tp:taxon-treatment>
