# Supplementary material for: Morpho-phylogenetic evidence reveals five novel species of Pestalotiopsis (Sporocadaceae, Amphisphaeriales) from southern China
Source: MycoKeys. 2026 Feb 11;128:197–230. doi: 10.3897/mycokeys.128.181974 (PMC12917497; doi:10.3897/mycokeys.128.181974)
Supplement: XML Treatment for Pestalotiopsis machiliana [file mycokeys.128.181974-treatment6.xml]

<!DOCTYPE tp:taxon-treatment
  PUBLIC "-//TaxonX//DTD Taxonomic Treatment Publishing DTD v0 20100105//EN" "tax-treatment-NSO.dtd">
<tp:taxon-treatment xmlns:tp="http://www.plazi.org/taxpub"><tp:treatment-meta><kwd-group><label>Taxon classification</label><kwd>
                <named-content content-type="kingdom">Fungi</named-content>
              </kwd><kwd>
                <named-content content-type="order">Amphisphaeriales</named-content>
              </kwd><kwd>
                <named-content content-type="family">Pestalotiopsidaceae</named-content>
              </kwd></kwd-group><mixed-citation publication-type="journal"><person-group><name><surname>Liao</surname><given-names>Ming-Gen</given-names></name><name><surname>Guo</surname><given-names>Fang-Hua</given-names></name><name><surname>Luo</surname><given-names>Xing-Xing</given-names></name><name><surname>Zhang</surname><given-names>Lian-Hu</given-names></name><name><surname>Cui</surname><given-names>Ru-Qiang</given-names></name><name><surname>Xu</surname><given-names>Zhao-Huan</given-names></name><name><surname>Zhang</surname><given-names>Xiu-Guo</given-names></name><name><surname>Ma</surname><given-names>Jian</given-names></name></person-group><article-title>Morpho-phylogenetic evidence reveals five novel species of <italic><tp:taxon-name><tp:taxon-name-part taxon-name-part-type="genus" reg="Pestalotiopsis">Pestalotiopsis</tp:taxon-name-part></tp:taxon-name></italic> (<tp:taxon-name><tp:taxon-name-part taxon-name-part-type="family" reg="Sporocadaceae">Sporocadaceae</tp:taxon-name-part></tp:taxon-name>, <tp:taxon-name><tp:taxon-name-part taxon-name-part-type="order" reg="Amphisphaeriales">Amphisphaeriales</tp:taxon-name-part></tp:taxon-name>) from southern China</article-title><source>MycoKeys</source><day>11</day><month>02</month><year>2026</year><volume>128</volume><fpage>197</fpage><lpage>230</lpage><pub-id pub-id-type="doi">10.3897/mycokeys.128.181974</pub-id></mixed-citation></tp:treatment-meta><tp:nomenclature><tp:taxon-name><object-id xmlns:xlink="http://www.w3.org/1999/xlink" content-type="arpha" xlink:type="simple">DC673386-6F04-529D-AE51-5556306EEC4B</object-id>
                    		<tp:taxon-name-part taxon-name-part-type="genus" reg="Pestalotiopsis">Pestalotiopsis</tp:taxon-name-part> <tp:taxon-name-part taxon-name-part-type="species" reg="machiliana">machiliana</tp:taxon-name-part>
                    	
                    		<object-id xmlns:xlink="http://www.w3.org/1999/xlink" xlink:type="simple">Index Fungorum: IF902325</object-id>
                    	</tp:taxon-name><tp:taxon-authority>X.X. Luo &amp; Jian Ma, Mycokeys 109: 229 (2024)</tp:taxon-authority><xref ref-type="fig" rid="F7">Fig. 7</xref></tp:nomenclature><tp:treatment-sec sec-type="Type"><title>Type.</title><p>China • Hubei Province, Wuhan City, Wuhan Botanical Garden, on diseased leaves of <italic><tp:taxon-name><tp:taxon-name-part taxon-name-part-type="genus" reg="Bambusa">Bambusa</tp:taxon-name-part> <tp:taxon-name-part taxon-name-part-type="species" reg="multiplex">multiplex</tp:taxon-name-part></tp:taxon-name></italic> (Lour.) Raeusch. ex Schult. cv. Fernleaf R. A. Young, 24 October 2024, M.G. Liao (<abbrev xmlns:xlink="http://www.w3.org/1999/xlink" content-type="institution" xlink:title="Herbarium of Jiangxi Agricultural University, Plant Pathology, Nanchang, China" xlink:type="simple">HJAUP</abbrev> M2801, living culture <abbrev xmlns:xlink="http://www.w3.org/1999/xlink" content-type="institution" xlink:title="Herbarium of Jiangxi Agricultural University, Plant Pathology, Nanchang, China" xlink:type="simple">HJAUP</abbrev> C2801.1 = <abbrev xmlns:xlink="http://www.w3.org/1999/xlink" content-type="institution" xlink:title="Herbarium of Jiangxi Agricultural University, Plant Pathology, Nanchang, China" xlink:type="simple">HJAUP</abbrev> C2801.2).</p></tp:treatment-sec><tp:treatment-sec sec-type="Description"><title>Description.</title><p>Leaf tip lesions, paler brown spots with brown margin between diseased and healthy tissue. <bold>Asexual morph on PDA</bold>: Conidiomata acervular, globose to clavate, 1000–1350 μm diam., solitary or aggregated in clusters, black. Conidiophores indistinct and reduced to conidiogenous cells. Conidiogenous cells hyaline, smooth, cylindrical to ampulliform. Conidia fusiform, straight or slightly curved, 18.1–25.1 × 4.9–6.8 μm (x̄ = 21.3 × 5.8 μm, n = 50), 4-septate, slightly constricted at the septa; basal cell conical, 2.9–5.3 μm (x̄ = 3.9 μm), hyaline or sometimes pale brown, smooth, thin-walled, with a single filiform appendage, unbranched, 4.4–7.1 μm (x̄ = 5.9 μm) long; three median cells doliiform to cylindrical, smooth, thick-walled, 11.2–17.3 μm (x̄ = 13.9 μm), concolorous, brown, somewhat constricted at the septa, second cell from the base 3.5–5.7 µm (x̄ = 4.6 μm) long, third cell 3.9–5.9 µm (x̄ = 4.7 μm) long, fourth cell 3.8–5.7 µm (x̄ = 4.6 μm) long); apical cell conical to acute, hyaline, smooth, thin-walled, 2.3–4.8 µm (x̄ = 3.5 μm) long, with 2–3 filiform appendages, arising from the apex of the apical cell each at a different point, unbranched, 9.3–20.8 µm (x̄ = 14.9 μm) long. <bold>Sexual morph</bold>: not observed.</p><fig id="F7" position="float" orientation="portrait"><object-id xmlns:xlink="http://www.w3.org/1999/xlink" content-type="doi" xlink:type="simple">10.3897/mycokeys.128.181974.figure7</object-id><object-id xmlns:xlink="http://www.w3.org/1999/xlink" content-type="arpha" xlink:type="simple">02337F60-769F-52B5-BBE0-2AFA5E3C375B</object-id><label>Figure 7.</label><caption><p><italic><tp:taxon-name><tp:taxon-name-part taxon-name-part-type="genus" reg="Pestalotiopsis">Pestalotiopsis</tp:taxon-name-part> <tp:taxon-name-part taxon-name-part-type="species" reg="machiliana">machiliana</tp:taxon-name-part></tp:taxon-name></italic> (<abbrev xmlns:xlink="http://www.w3.org/1999/xlink" content-type="institution" xlink:title="Herbarium of Jiangxi Agricultural University, Plant Pathology, Nanchang, China" xlink:type="simple">HJAUP</abbrev> C2801.1). <bold>a, b</bold>. Leaf of host plant (front and reverse); <bold>c, d</bold>. Culture on PDA (front and reverse); <bold>e–f</bold>. Conidiomata; <bold>g</bold>. Conidiogenous cells and conidia; <bold>h–o</bold>. Conidia. Scale bars: 200 µm (<bold>e, f</bold>); 10 µm (<bold>g–o</bold>).</p></caption><graphic xmlns:xlink="http://www.w3.org/1999/xlink" xlink:href="mycokeys-128-197-g007.jpg" id="oo_1538279.jpg" position="float" orientation="portrait" xlink:type="simple"><uri content-type="original_file" xlink:type="simple">https://binary.pensoft.net/fig/1538279</uri></graphic></fig></tp:treatment-sec><tp:treatment-sec sec-type="Culture characteristics"><title>Culture characteristics.</title><p>Colonies on PDA grow fast, filamentous, reaching 55–70 mm diam. after 5–7 days at 25 °C in light and dark conditions (8 h /16 h), white, with flocculent mycelium and entire edge, forming black conidiomata, and reverse pale orange.</p></tp:treatment-sec><tp:treatment-sec sec-type="Notes"><title>Notes.</title><p><italic><tp:taxon-name><tp:taxon-name-part taxon-name-part-type="genus" reg="Pestalotiopsis">Pestalotiopsis</tp:taxon-name-part> <tp:taxon-name-part taxon-name-part-type="species" reg="machiliana">machiliana</tp:taxon-name-part></tp:taxon-name></italic> was introduced by <xref ref-type="bibr" rid="B45">Luo et al. (2024)</xref> and isolated from diseased leaves of <italic><tp:taxon-name><tp:taxon-name-part taxon-name-part-type="genus" reg="Machilus">Machilus</tp:taxon-name-part> <tp:taxon-name-part taxon-name-part-type="species" reg="pauhoi">pauhoi</tp:taxon-name-part></tp:taxon-name></italic> in Jiangxi Province, China. Phylogenetic analyses showed that our new isolates (<abbrev xmlns:xlink="http://www.w3.org/1999/xlink" content-type="institution" xlink:title="Herbarium of Jiangxi Agricultural University, Plant Pathology, Nanchang, China" xlink:type="simple">HJAUP</abbrev> C2801.1 and <abbrev xmlns:xlink="http://www.w3.org/1999/xlink" content-type="institution" xlink:title="Herbarium of Jiangxi Agricultural University, Plant Pathology, Nanchang, China" xlink:type="simple">HJAUP</abbrev> C2801.2) cluster with the group of <italic><tp:taxon-name><tp:taxon-name-part taxon-name-part-type="genus" reg="Pestalotiopsis">P.</tp:taxon-name-part> <tp:taxon-name-part taxon-name-part-type="species" reg="machiliana">machiliana</tp:taxon-name-part></tp:taxon-name></italic> (<abbrev xmlns:xlink="http://www.w3.org/1999/xlink" content-type="institution" xlink:title="Herbarium of Jiangxi Agricultural University, Plant Pathology, Nanchang, China" xlink:type="simple">HJAUP</abbrev> C1704.221, <abbrev xmlns:xlink="http://www.w3.org/1999/xlink" content-type="institution" xlink:title="Herbarium of Jiangxi Agricultural University, Plant Pathology, Nanchang, China" xlink:type="simple">HJAUP</abbrev> C1704.222, <abbrev xmlns:xlink="http://www.w3.org/1999/xlink" content-type="institution" xlink:title="Herbarium of Jiangxi Agricultural University, Plant Pathology, Nanchang, China" xlink:type="simple">HJAUP</abbrev> C1704.223, <abbrev xmlns:xlink="http://www.w3.org/1999/xlink" content-type="institution" xlink:title="Herbarium of Jiangxi Agricultural University, Plant Pathology, Nanchang, China" xlink:type="simple">HJAUP</abbrev> C1790.221<sup>T</sup>, and <abbrev xmlns:xlink="http://www.w3.org/1999/xlink" content-type="institution" xlink:title="Herbarium of Jiangxi Agricultural University, Plant Pathology, Nanchang, China" xlink:type="simple">HJAUP</abbrev> C1790.222) with 99% <abbrev xmlns:xlink="http://www.w3.org/1999/xlink" xlink:title="maximum likelihood" xlink:type="simple">ML</abbrev>/1.00 <abbrev xmlns:xlink="http://www.w3.org/1999/xlink" xlink:title="Bayesian inference" xlink:type="simple">BI</abbrev> bootstrap support (Fig. <xref ref-type="fig" rid="F1">1</xref>). A BLASTn search of GenBank revealed that the sequences of our new isolate (<abbrev xmlns:xlink="http://www.w3.org/1999/xlink" content-type="institution" xlink:title="Herbarium of Jiangxi Agricultural University, Plant Pathology, Nanchang, China" xlink:type="simple">HJAUP</abbrev> C2801.1) and <italic><tp:taxon-name><tp:taxon-name-part taxon-name-part-type="genus" reg="Pestalotiopsis">P.</tp:taxon-name-part> <tp:taxon-name-part taxon-name-part-type="species" reg="machiliana">machiliana</tp:taxon-name-part></tp:taxon-name></italic> (<abbrev xmlns:xlink="http://www.w3.org/1999/xlink" content-type="institution" xlink:title="Herbarium of Jiangxi Agricultural University, Plant Pathology, Nanchang, China" xlink:type="simple">HJAUP</abbrev> C1790.221<sup>T</sup>) share 99% similarity (630/632, including one gap) in ITS, 100% similarity (272/272, no gaps) in <italic>tef</italic>1-α, and 99% similarity (481/482, including one gap) in <italic>tub</italic>2. Morphologically, our isolate aligns well with the original description of <italic><tp:taxon-name><tp:taxon-name-part taxon-name-part-type="genus" reg="Pestalotiopsis">P.</tp:taxon-name-part> <tp:taxon-name-part taxon-name-part-type="species" reg="machiliana">machiliana</tp:taxon-name-part></tp:taxon-name></italic> (<xref ref-type="bibr" rid="B45">Luo et al. 2024</xref>). Thus, based on the high morphological similarity and only minor molecular differences, we identified our new isolate as <italic><tp:taxon-name><tp:taxon-name-part taxon-name-part-type="genus" reg="Pestalotiopsis">P.</tp:taxon-name-part> <tp:taxon-name-part taxon-name-part-type="species" reg="machiliana">machiliana</tp:taxon-name-part></tp:taxon-name></italic>.</p></tp:treatment-sec><tp:treatment-sec><!--Section generated to contain objects referenced in tp:taxon-treatment.--><fig id="F1" position="float" orientation="portrait"><object-id xmlns:xlink="http://www.w3.org/1999/xlink" content-type="doi" xlink:type="simple">10.3897/mycokeys.128.181974.figure1</object-id><object-id xmlns:xlink="http://www.w3.org/1999/xlink" content-type="arpha" xlink:type="simple">365AB9ED-9DB2-5E48-BF8F-68B2C6350AB1</object-id><label>Figure 1.</label><caption><p>A maximum-likelihood phylogenetic tree of <italic><tp:taxon-name><tp:taxon-name-part taxon-name-part-type="genus" reg="Pestalotiopsis">Pestalotiopsis</tp:taxon-name-part></tp:taxon-name></italic> constructed based on concatenated sequence data of ITS, <italic>tef</italic>1-α, and <italic>tub</italic>2. Bootstrap support values for <abbrev xmlns:xlink="http://www.w3.org/1999/xlink" xlink:title="maximum likelihood" xlink:type="simple">ML</abbrev> greater than 80% and Bayesian posterior probabilities greater than 0.95 are shown near the nodes. The tree is rooted with <italic><tp:taxon-name><tp:taxon-name-part taxon-name-part-type="genus" reg="Nonappendiculata">Nonappendiculata</tp:taxon-name-part> <tp:taxon-name-part taxon-name-part-type="species" reg="quercina">quercina</tp:taxon-name-part></tp:taxon-name></italic> (CBS 116061 and CBS 270.82). New strains identified in this study are shown in blue; new species are shown in red. Some branches were shortened according to the indicated multipliers, and these are indicated by the symbol (<bold>//</bold>).</p></caption><graphic xmlns:xlink="http://www.w3.org/1999/xlink" xlink:href="mycokeys-128-197-g001.jpg" id="oo_1538273.jpg" position="float" orientation="portrait" xlink:type="simple"><uri content-type="original_file" xlink:type="simple">https://binary.pensoft.net/fig/1538273</uri></graphic></fig></tp:treatment-sec><ref-list><ref id="B45"><mixed-citation xmlns:xlink="http://www.w3.org/1999/xlink" xlink:type="simple">Luo XX, Liao MG, Zhang K, Castañeda-Ruiz RF, Ma J, Xu ZH (2024) Morphological and phylogenetic analyses reveal eight novel species of <italic><tp:taxon-name><tp:taxon-name-part taxon-name-part-type="genus">Pestalotiopsis</tp:taxon-name-part></tp:taxon-name></italic> (<tp:taxon-name><tp:taxon-name-part taxon-name-part-type="family">Sporocadaceae</tp:taxon-name-part></tp:taxon-name>, <tp:taxon-name><tp:taxon-name-part taxon-name-part-type="order">Amphisphaeriales</tp:taxon-name-part></tp:taxon-name>) from southern China. MycoKeys 109: 207–238. <ext-link xlink:href="10.3897/mycokeys.109.131000" ext-link-type="doi" xlink:type="simple">https://doi.org/10.3897/mycokeys.109.131000</ext-link></mixed-citation></ref></ref-list></tp:taxon-treatment>
