# Supplementary material for: Morpho-phylogenetic evidence reveals five novel species of Pestalotiopsis (Sporocadaceae, Amphisphaeriales) from southern China
Source: MycoKeys. 2026 Feb 11;128:197–230. doi: 10.3897/mycokeys.128.181974 (PMC12917497; doi:10.3897/mycokeys.128.181974)
Supplement: Supplementary material 1 — Supplementary file S1, file S2 and file S3 [file mycokeys-128-197-s001.zip › Supplementary File S1, File S2 and File S3/Supplementary File S1_The concatenated ITS, tef1-α and tub2 sequences.fas]

Supplementary material 1: The concatenated  ITS, tef1-α, and tub2 sequences.

>Pestalotiopsis fraseriana HJAUP C1693.1
ACCC-ATGTGAACTTACCATT--GTTGCCTCGGCAGAAG-CTGCTCGGTGCACCCTACCTT-GGAACGGCCTACCCTGTAGCGCCTTACCCTGGAACGGCTTACCCTGTAACGGCT-GCCGGTGGACTACCAAACTCTTGTTATTTTATTGTAATCTGAGCGTCTTATTTTAATAAGTCAAAACTTTCAACAACGGATCTCTTGGTTCTGGCATCGATGAAGAACGCAGCGAAATGCGATAAGTAATGTGAATTGCATAATTCAGTGAATCATCTAATCTTTGAACGCACATTGCGCCCATTACTATTCTAGCGGGCATGCCTGTTCGAGCGTCATTTCAACCCTTAAGCCTAGCTTT-TGTTGGGAGCCTACT---GCTTTTGCTAGCTGTATCTCCTGAAATACAACGGCGGATCTGCGATATCCTCTGAGCGTACTAAATTTTTAT-----CTCGCTTTTG-ACTGGAGTTG-CACCGTCTTTGGCCGCTAAATCCCCCAA--TTTTTAATGGTTGACCTCGGATCAGGTAGGAATACCCGCTGAACTTAATCGAAAATCTGG--------TTTTCGCACCTGC-CC-ATTTTCTCA-GACAC-TTACCCC-GCCGCA-----------CGACCCCGC-GGTGCAAA-CGAAAAA-TTTCTTATC--ACAGCCCCACA-TCACACA--AACATTTT-GGCAGCCACGCACCTTG-CATGA-CCCACAATGAACA--------ATTGCTGACCCCGCCAAA-TAGGAAGCCGCCGAGCTCGGTAAGGGTTCCTTCAAGTAAA-----------------------------------------------------------------------------------------------------------------------------------------------------------------------------------------------------------------ACCAAATCGGTGCTGCTTTCTGGTATGTAGCC-CATC-TACCTCGACGCG-CCTCAATACGACA---CCCCCGGCAACTCGACCACG--ATAATCTCA---ACTGCTT-GGTTGGAACCATACGAAAGACTC-GATACTGACCGGTCTATGATA--GGCAAACCATCTCTGGCGAGCACGGTCTCGACAGCAATGGAGTGTACGTACCCTTTCCCT-GGCTGTTCGCTTTCT-CGTGAA-CATGTCAGCTAACAGTCGTG-CTTGTTCAGCTACAACGGTACCTCCGAGCTCCAGCTCGAGCGCATGAGCGTCTACTTCAACGAGGCTTCCGGCAACAAGTACGTTCCTCGTGCCGTCCTCGTCGATCTCGAGCCCGGTACCATGGATGCCGTCCGCGCCGGTCCTTTCGGTCAGCTCTTCCGCCCTGACAACTTCGTCTTCGGTC-AGTCC-GGTGCC
>Pestalotiopsis fraseriana HJAUP C1693.2
ACCC-ATGTGAACTTACCATT--GTTGCCTCGGCAGAAG-CTGCTCGGTGCACCCTACCTT-GGAACGGCCTACCCTGTAGCGCCTTACCCTGGAACGGCTTACCCTGTAACGGCT-GCCGGTGGACTACCAAACTCTTGTTATTTTATTGTAATCTGAGCGTCTTATTTTAATAAGTCAAAACTTTCAACAACGGATCTCTTGGTTCTGGCATCGATGAAGAACGCAGCGAAATGCGATAAGTAATGTGAATTGCATAATTCAGTGAATCATCTAATCTTTGAACGCACATTGCGCCCATTACTATTCTAGCGGGCATGCCTGTTCGAGCGTCATTTCAACCCTTAAGCCTAGCTTT-TGTTGGGAGCCTACT---GCTTTTGCTAGCTGTATCTCCTGAAATACAACGGCGGATCTGCGATATCCTCTGAGCGTACTAAATTTTTAT-----CTCGCTTTTG-ACTGGAGTTG-CACCGTCTTTGGCCGCTAAATCCCCCAA--TTTTTAATGGTTGACCTCGGATCAGGTAGGAATACCCGCTGAACTTAATCGAAAATCTGG--------TTTTCGCACCTGC-CC-ATTTTCTCA-GACAC-TTACCCC-GCCGCA-----------CGACCCCGC-GGTGCAAA-CGAAAAA-TTTCTTATC--ACAGCCCCACA-TCACACA--AACATTTT-GGCAGCCACGCACCTTG-CATGA-CCCACAATGAACA--------ATTGCTGACCCCGCCAAA-TAGGAAGCCGCCGAGCTCGGTAAGGGTTCCTTCAAGTAAA-----------------------------------------------------------------------------------------------------------------------------------------------------------------------------------------------------------------ACCAAATCGGTGCTGCTTTCTGGTATGTAGCC-CATC-TACCTCGACGCG-CCTCAATACGACA---CCCCCGGCAACTCGACCACG--ATAATCTCA---ACTGCTT-GGTTGGAACCATACGAAAGACTC-GATACTGACCGGTCTATGATA--GGCAAACCATCTCTGGCGAGCACGGTCTCGACAGCAATGGAGTGTACGTACCCTTTCCCT-GGCTGTTCGCTTTCT-CGTGAA-CATGTCAGCTAACAGTCGTG-CTTGTTCAGCTACAACGGTACCTCCGAGCTCCAGCTCGAGCGCATGAGCGTCTACTTCAACGAGGCTTCCGGCAACAAGTACGTTCCTCGTGCCGTCCTCGTCGATCTCGAGCCCGGTACCATGGATGCCGTCCGCGCCGGTCCTTTCGGTCAGCTCTTCCGCCCTGACAACTTCGTCTTCGGTC-AGTCC-GGTGCC
>Pestalotiopsis fraseriana HJAUP C1693.3
ACCC-ATGTGAACTTACCATT--GTTGCCTCGGCAGAAG-CTGCTCGGTGCACCCTACCTT-GGAACGGCCTACCCTGTAGCGCCTTACCCTGGAACGGCTTACCCTGTAACGGCT-GCCGGTGGACTACCAAACTCTTGTTATTTTATTGTAATCTGAGCGTCTTATTTTAATAAGTCAAAACTTTCAACAACGGATCTCTTGGTTCTGGCATCGATGAAGAACGCAGCGAAATGCGATAAGTAATGTGAATTGCATAATTCAGTGAATCATCTAATCTTTGAACGCACATTGCGCCCATTACTATTCTAGCGGGCATGCCTGTTCGAGCGTCATTTCAACCCTTAAGCCTAGCTTT-TGTTGGGAGCCTACT---GCTTTTGCTAGCTGTATCTCCTGAAATACAACGGCGGATCTGCGATATCCTCTGAGCGTACTAAATTTTTAT-----CTCGCTTTTG-ACTGGAGTTG-CACCGTCTTTGGCCGCTAAATCCCCCAA--TTTTTAATGGTTGACCTCGGATCAGGTAGGAATACCCGCTGAACTTAATCGAAAATCTGG--------TTTTCGCACCTGC-CC-ATTTTCTCA-GACAC-TTACCCC-GCCGCA-----------CGACCCCGC-GGTGCAAA-CGAAAAA-TTTCTTATC--ACAGCCCCACA-TCACACA--AACATTTT-GGCAGCCACGCACCTTG-CATGA-CCCACAATGAACA--------ATTGCTGACCCCGCCAAA-TAGGAAGCCGCCGAGCTCGGTAAGGGTTCCTTCAAGTAAA-----------------------------------------------------------------------------------------------------------------------------------------------------------------------------------------------------------------ACCAAATCGGTGCTGCTTTCTGGTATGTAGCC-CATC-TACCTCGACGCG-CCTCAATACGACA---CCCCCGGCAACTCGACCACG--ATAATCTCA---ACTGCTT-GGTTGGAACCATACGAAAGACTC-GATACTGACCGGTCTATGATA--GGCAAACCATCTCTGGCGAGCACGGTCTCGACAGCAATGGAGTGTACGTACCCTTTCCCT-GGCTGTTCGCTTTCT-CGTGAA-CATGTCAGCTAACAGTCGTG-CTTGTTCAGCTACAACGGTACCTCCGAGCTCCAGCTCGAGCGCATGAGCGTCTACTTCAACGAGGCTTCCGGCAACAAGTACGTTCCTCGTGCCGTCCTCGTCGATCTCGAGCCCGGTACCATGGATGCCGTCCGCGCCGGTCCTTTCGGTCAGCTCTTCCGCCCTGACAACTTCGTCTTCGGTC-AGTCC-GGTGCC
>Pestalotiopsis fraseriana HJAUP C1693.4
ACCC-ATGTGAACTTACCATT--GTTGCCTCGGCAGAAG-CTGCTCGGTGCACCCTACCTT-GGAACGGCCTACCCTGTAGCGCCTTACCCTGGAACGGCTTACCCTGTAACGGCT-GCCGGTGGACTACCAAACTCTTGTTATTTTATTGTAATCTGAGCGTCTTATTTTAATAAGTCAAAACTTTCAACAACGGATCTCTTGGTTCTGGCATCGATGAAGAACGCAGCGAAATGCGATAAGTAATGTGAATTGCATAATTCAGTGAATCATCTAATCTTTGAACGCACATTGCGCCCATTACTATTCTAGCGGGCATGCCTGTTCGAGCGTCATTTCAACCCTTAAGCCTAGCTTT-TGTTGGGAGCCTACT---GCTTTTGCTAGCTGTATCTCCTGAAATACAACGGCGGATCTGCGATATCCTCTGAGCGTACTAAATTTTTAT-----CTCGCTTTTG-ACTGGAGTTG-CACCGTCTTTGGCCGCTAAATCCCCCAA--TTTTTAATGGTTGACCTCGGATCAGGTAGGAATACCCGCTGAACTTAATCGAAAATCTGG--------TTTTCGCACCTGC-CC-ATTTTCTCA-GACAC-TTACCCC-GCCGCA-----------CGACCCCGC-GGTGCAAA-CGAAAAA-TTTCTTATC--ACAGCCCCACA-TCACACA--AACATTTT-GGCAGCCACGCACCTTG-CATGA-CCCACAATGAACA--------ATTGCTGACCCCGCCAAA-TAGGAAGCCGCCGAGCTCGGTAAGGGTTCCTTCAAGTAAA-----------------------------------------------------------------------------------------------------------------------------------------------------------------------------------------------------------------ACCAAATCGGTGCTGCTTTCTGGTATGTAGCC-CATC-TACCTCGACGCG-CCTCAATACGACA---CCCCCGGCAACTCGACCACG--ATAATCTCA---ACTGCTT-GGTTGGAACCATACGAAAGACTC-GATACTGACCGGTCTATGATA--GGCAAACCATCTCTGGCGAGCACGGTCTCGACAGCAATGGAGTGTACGTACCCTTTCCCT-GGCTGTTCGCTTTCT-CGTGAA-CATGTCAGCTAACAGTCGTG-CTTGTTCAGCTACAACGGTACCTCCGAGCTCCAGCTCGAGCGCATGAGCGTCTACTTCAACGAGGCTTCCGGCAACAAGTACGTTCCTCGTGCCGTCCTCGTCGATCTCGAGCCCGGTACCATGGATGCCGTCCGCGCCGGTCCTTTCGGTCAGCTCTTCCGCCCTGACAACTTCGTCTTCGGTC-AGTCC-GGTGCC
>Pestalotiopsis acericola HJAUP C1856.1
ACCC-ATGTGAACTTACCATT--GTTGCCTCGGCAGAAG-CTGCTCGGTACACCTTACCTT-GGAACGGCCTACCCTGTAGCGCCTTACCCTGGAACGGCTTACCCTGTAACGGCT-GCCGGTGGACTACCAAACTCTTGTTATTTTATTGTAATCTGAGCGTCTTATTTTAATAAGTCAAAACTTTCAACAACGGATCTCTTGGTTCTGGCATCGATGAAGAACGCAGCGAAATGCGATAAGTAATGTGAATTGCAGAATTCAGTGAATCATCGAATCTTTGAACGCACATTGCGCCCATTAGTATTCTAGTGGGCATGCCTGTTCGAGCGTCATTTCAACCCTTAAGCCTAGCTTAGTGTTGGGAGCCTACT---GCTTTTACTAGCTGTAGCTCCTGAAATACAACGGCGGATCTGCGATATCCTCTGAGCGTAGTAA-TTTTTAT-----CTCGCTTTTG-ACTGGAGTTG-CAGCGTCTTTAGCCGCTAAATCCCCCAA--TTTTTAATGGTTGACCTCGGATCAGGTAGGAATACCCGCTGAACTTAAGCGAAAATCTGG--------TTTCCGCACCTGC-CC-ATTTTCCCA-GACAC-TTACCCC-GCCGCA-----------CGACCCCGC-GGTGCAAA-CGAAAAA-TTTCTTATC--GCAGCCCCACA-TCACA-A--A-CGTTTT-GGCAGCCACGCACTTTG-CATGA-CCCACAATGAACA--------ATTGCTGACCCCGCCAAA-TAGGAAGCCGCCGAGCTCGGTAAGGGTTCCTTCAAGTAAATT---------------------------------------------------------------------------------------------------------------------------------------------------------------------------------------------------------------CCCAAATCGGTGCTGCTTTCTGGTATGTAGCC-CATC-TATCTCGACGCG-CCTCAACACGACA---CCCCCGGCAACTCGACAACG--ACATTCTCA---ACTGCTT-GTTTGGAACCATACGAAAGACTT-GATACTGACCGGTCTATGATA--GGCAAACCATCTCTGGCGAGCACGGTCTCGACAGCAATGGAGTGTACGTACCCTTTCCCT-TGCTACTCGCTTTCT-CGTGAA-CATGTCAGCTAACAGTCGTG-CTTGTTCAGCTACAACGGTACCTCCGAGCTCCAGCTCGAGCGTATGAGCGTCTACTTCAACGAGGCTTCCGGCAACAAGTACGTTCCTCGTGCCGTCCTCGTCGATCTCGAGCCCGGTACCATGGATGCCGTCCGCGCCGGTCCTTTCGGTCAGCTCTTCCGCCCTGACAACTTCGTCTTCGGTC-AGTCC-GGTGCC
>Pestalotiopsis acericola HJAUP C1856.2
ACCC-ATGTGAACTTACCATT--GTTGCCTCGGCAGAAG-CTGCTCGGTACACCTTACCTT-GGAACGGCCTACCCTGTAGCGCCTTACCCTGGAACGGCTTACCCTGTAACGGCT-GCCGGTGGACTACCAAACTCTTGTTATTTTATTGTAATCTGAGCGTCTTATTTTAATAAGTCAAAACTTTCAACAACGGATCTCTTGGTTCTGGCATCGATGAAGAACGCAGCGAAATGCGATAAGTAATGTGAATTGCAGAATTCAGTGAATCATCGAATCTTTGAACGCACATTGCGCCCATTAGTATTCTAGTGGGCATGCCTGTTCGAGCGTCATTTCAACCCTTAAGCCTAGCTTAGTGTTGGGAGCCTACT---GCTTTTACTAGCTGTAGCTCCTGAAATACAACGGCGGATCTGCGATATCCTCTGAGCGTAGTAA-TTTTTAT-----CTCGCTTTTG-ACTGGAGTTG-CAGCGTCTTTAGCCGCTAAATCCCCCAA--TTTTTAATGGTTGACCTCGGATCAGGTAGGAATACCCGCTGAACTTAAGCGAAAATCTGG--------TTTCCGCACCTGC-CC-ATTTTCCCA-GACAC-TTACCCC-GCCGCA-----------CGACCCCGC-GGTGCAAA-CGAAAAA-TTTCTTATC--GCAGCCCCACA-TCACA-A--A-CGTTTT-GGCAGCCACGCACTTTG-CATGA-CCCACAATGAACA--------ATTGCTGACCCCGCCAAA-TAGGAAGCCGCCGAGCTCGGTAAGGGTTCCTTCAAGTAAATT---------------------------------------------------------------------------------------------------------------------------------------------------------------------------------------------------------------CCCAAATCGGTGCTGCTTTCTGGTATGTAGCC-CATC-TATCTCGACGCG-CCTCAACACGACA---CCCCCGGCAACTCGACAACG--ACATTCTCA---ACTGCTT-GTTTGGAACCATACGAAAGACTT-GATACTGACCGGTCTATGATA--GGCAAACCATCTCTGGCGAGCACGGTCTCGACAGCAATGGAGTGTACGTACCCTTTCCCT-TGCTACTCGCTTTCT-CGTGAA-CATGTCAGCTAACAGTCGTG-CTTGTTCAGCTACAACGGTACCTCCGAGCTCCAGCTCGAGCGTATGAGCGTCTACTTCAACGAGGCTTCCGGCAACAAGTACGTTCCTCGTGCCGTCCTCGTCGATCTCGAGCCCGGTACCATGGATGCCGTCCGCGCCGGTCCTTTCGGTCAGCTCTTCCGCCCTGACAACTTCGTCTTCGGTC-AGTCC-GGTGCC
>Pestalotiopsis acericola HJAUP C1856.3
ACCC-ATGTGAACTTACCATT--GTTGCCTCGGCAGAAG-CTGCTCGGTACACCTTACCTT-GGAACGGCCTACCCTGTAGCGCCTTACCCTGGAACGGCTTACCCTGTAACGGCT-GCCGGTGGACTACCAAACTCTTGTTATTTTATTGTAATCTGAGCGTCTTATTTTAATAAGTCAAAACTTTCAACAACGGATCTCTTGGTTCTGGCATCGATGAAGAACGCAGCGAAATGCGATAAGTAATGTGAATTGCAGAATTCAGTGAATCATCGAATCTTTGAACGCACATTGCGCCCATTAGTATTCTAGTGGGCATGCCTGTTCGAGCGTCATTTCAACCCTTAAGCCTAGCTTAGTGTTGGGAGCCTACT---GCTTTTACTAGCTGTAGCTCCTGAAATACAACGGCGGATCTGCGATATCCTCTGAGCGTAGTAA-TTTTTAT-----CTCGCTTTTG-ACTGGAGTTG-CAGCGTCTTTAGCCGCTAAATCCCCCAA--TTTTTAATGGTTGACCTCGGATCAGGTAGGAATACCCGCTGAACTTAAGCGAAAATCTGG--------TTTCCGCACCTGC-CC-ATTTTCCCA-GACAC-TTACCCC-GCCGCA-----------CGACCCCGC-GGTGCAAA-CGAAAAA-TTTCTTATC--GCAGCCCCACA-TCACA-A--A-CGTTTT-GGCAGCCACGCACTTTG-CATGA-CCCACAATGAACA--------ATTGCTGACCCCGCCAAA-TAGGAAGCCGCCGAGCTCGGTAAGGGTTCCTTCAAGTAAATT---------------------------------------------------------------------------------------------------------------------------------------------------------------------------------------------------------------CCCAAATCGGTGCTGCTTTCTGGTATGTAGCC-CATC-TATCTCGACGCG-CCTCAACACGACA---CCCCCGGCAACTCGACAACG--ACATTCTCA---ACTGCTT-GTTTGGAACCATACGAAAGACTT-GATACTGACCGGTCTATGATA--GGCAAACCATCTCTGGCGAGCACGGTCTCGACAGCAATGGAGTGTACGTACCCTTTCCCT-TGCTACTCGCTTTCT-CGTGAA-CATGTCAGCTAACAGTCGTG-CTTGTTCAGCTACAACGGTACCTCCGAGCTCCAGCTCGAGCGTATGAGCGTCTACTTCAACGAGGCTTCCGGCAACAAGTACGTTCCTCGTGCCGTCCTCGTCGATCTCGAGCCCGGTACCATGGATGCCGTCCGCGCCGGTCCTTTCGGTCAGCTCTTCCGCCCTGACAACTTCGTCTTCGGTC-AGTCC-GGTGCC
>Pestalotiopsis acericola HJAUP C1856.4
ACCC-ATGTGAACTTACCATT--GTTGCCTCGGCAGAAG-CTGCTCGGTACACCTTACCTT-GGAACGGCCTACCCTGTAGCGCCTTACCCTGGAACGGCTTACCCTGTAACGGCT-GCCGGTGGACTACCAAACTCTTGTTATTTTATTGTAATCTGAGCGTCTTATTTTAATAAGTCAAAACTTTCAACAACGGATCTCTTGGTTCTGGCATCGATGAAGAACGCAGCGAAATGCGATAAGTAATGTGAATTGCAGAATTCAGTGAATCATCGAATCTTTGAACGCACATTGCGCCCATTAGTATTCTAGTGGGCATGCCTGTTCGAGCGTCATTTCAACCCTTAAGCCTAGCTTAGTGTTGGGAGCCTACT---GCTTTTACTAGCTGTAGCTCCTGAAATACAACGGCGGATCTGCGATATCCTCTGAGCGTAGTAA-TTTTTAT-----CTCGCTTTTG-ACTGGAGTTG-CAGCGTCTTTAGCCGCTAAATCCCCCAA--TTTTTAATGGTTGACCTCGGATCAGGTAGGAATACCCGCTGAACTTAAGCGAAAATCTGG--------TTTCCGCACCTGC-CC-ATTTTCCCA-GACAC-TTACCCC-GCCGCA-----------CGACCCCGC-GGTGCAAA-CGAAAAA-TTTCTTATC--GCAGCCCCACA-TCACA-A--A-CGTTTT-GGCAGCCACGCACTTTG-CATGA-CCCACAATGAACA--------ATTGCTGACCCCGCCAAA-TAGGAAGCCGCCGAGCTCGGTAAGGGTTCCTTCAAGTAAATT---------------------------------------------------------------------------------------------------------------------------------------------------------------------------------------------------------------CCCAAATCGGTGCTGCTTTCTGGTATGTAGCC-CATC-TATCTCGACGCG-CCTCAACACGACA---CCCCCGGCAACTCGACAACG--ACATTCTCA---ACTGCTT-GTTTGGAACCATACGAAAGACTT-GATACTGACCGGTCTATGATA--GGCAAACCATCTCTGGCGAGCACGGTCTCGACAGCAATGGAGTGTACGTACCCTTTCCCT-TGCTACTCGCTTTCT-CGTGAA-CATGTCAGCTAACAGTCGTG-CTTGTTCAGCTACAACGGTACCTCCGAGCTCCAGCTCGAGCGTATGAGCGTCTACTTCAACGAGGCTTCCGGCAACAAGTACGTTCCTCGTGCCGTCCTCGTCGATCTCGAGCCCGGTACCATGGATGCCGTCCGCGCCGGTCCTTTCGGTCAGCTCTTCCGCCCTGACAACTTCGTCTTCGGTC-AGTCC-GGTGCC
>Pestalotiopsis corchorifoliae HJAUP C1891.1
ACCC-ATGTGAACTTACCATT--GTTGCCTCGGCAGAAG-CTACCCGGT--ACCTTACCTT-GGAACGGCCTACCCTGTAGCGCCTTACCCTGGAACGGCTTACCCTGTAACGGCT-GCCGGTGGACTACCAAACTCTTGTTATTTTATTGTTATCTGAGCGTCTTATTTTAATAAGTCAAAACTTTCAACAACGGATCTCTTGGTTCTGGCATCGATGAAGAACGCAGCGAAATGCGATAAGTAATGTGAATTGCAGAATTCAGTGAATCATCGAATCTTTGAACGCACATTGCGCCCATTAGTATTCTAGTGGGCATGCCTGTTCGAGCGTCATTTCAACCCTTAAGCCTAGCTTAGTGTTGGGAGCCTACT---GCTTTTGCTAGCTGTAGCTCCTGAAATACAACGGCGGATCTGCGATATCCTCTGAGCGTAGTAA-TTTTTTTT----CTCGCTTTTG-ACTGGAGTTG-CAGCGTCTTTAGCCGCTAAATCCCCCAA--TTTTTAATGGTTGACCTCGGATCAGGTAGGAATACCCGCTGAACTTAAGCGAAAATCTG---------TTTTCGCACCTGC-CC-ATGTTCCCA-GACAC-TTACCCC-GCCGCA-----------CGACCCCGC-GGTGCAAA-CGAAAAA-ATTCTTATC--ACAGCCCCACA-TCGCACA--AACATTTTTGGCAGCCATGCACTTTT-CATGA-CCCACATTGAGCA--------TTTGCTGACCCCGCCAAA-TAGGAAGCCGCCGAGCTCGGTAAGGGTTCCTTCAAGTAAAAGTT-------------------------------------------------------------------------------------------------------------------------------------------------------------------------------------------------------------CCAAAATCGGTGCTGCTTTCTGGTATGTAGCC-CATC-TACCTCGACACG-CCTCAATACGACG---CCTCCCGCAGCTCGACCACG--ACGGCCTCA---ACTATTT-GGTTGGAACCAAACAAAAGACTT-GATACTGACCGGTCTCTGATA--GGCAAACCATCTCTGGCGAGCACGGTCTCGACAGCAATGGAGTGTACGTACCCTTGCCTT-CTCCATTTGCCTTCC-CACGAA-CATGTTAGCTAACACTCGTG-CTTGCTCAGCTACAACGGTACCTCCGAGCTCCAGCTCGAGCGCATGAGCGTCTACTTCAACGAGGCTTCCGGCAACAAGTACGTTCCTCGTGCCGTCCTCGTCGATCTCGAGCCCGGTACCATGGATGCCGTCCGCGCCGGTCCTTTCGGTCAGCTCTTCCGCCCTGACAACTTCGTCTTCGGTC-AATCC-GGTGCC
>Pestalotiopsis corchorifoliae HJAUP C1891.2
ACCC-ATGTGAACTTACCATT--GTTGCCTCGGCAGAAG-CTACCCGGT--ACCTTACCTT-GGAACGGCCTACCCTGTAGCGCCTTACCCTGGAACGGCTTACCCTGTAACGGCT-GCCGGTGGACTACCAAACTCTTGTTATTTTATTGTTATCTGAGCGTCTTATTTTAATAAGTCAAAACTTTCAACAACGGATCTCTTGGTTCTGGCATCGATGAAGAACGCAGCGAAATGCGATAAGTAATGTGAATTGCAGAATTCAGTGAATCATCGAATCTTTGAACGCACATTGCGCCCATTAGTATTCTAGTGGGCATGCCTGTTCGAGCGTCATTTCAACCCTTAAGCCTAGCTTAGTGTTGGGAGCCTACT---GCTTTTGCTAGCTGTAGCTCCTGAAATACAACGGCGGATCTGCGATATCCTCTGAGCGTAGTAA-TTTTTTTT----CTCGCTTTTG-ACTGGAGTTG-CAGCGTCTTTAGCCGCTAAATCCCCCAA--TTTTTAATGGTTGACCTCGGATCAGGTAGGAATACCCGCTGAACTTAAGCGAAAATCTG---------TTTTCGCACCTGC-CC-ATGTTCCCA-GACAC-TTACCCC-GCCGCA-----------CGACCCCGC-GGTGCAAA-CGAAAAA-ATTCTTATC--ACAGCCCCACA-TCGCACA--AACATTTTTGGCAGCCATGCACTTTT-CATGA-CCCACATTGAGCA--------TTTGCTGACCCCGCCAAA-TAGGAAGCCGCCGAGCTCGGTAAGGGTTCCTTCAAGTAAAAGTT-------------------------------------------------------------------------------------------------------------------------------------------------------------------------------------------------------------CCAAAATCGGTGCTGCTTTCTGGTATGTAGCC-CATC-TACCTCGACACG-CCTCAATACGACG---CCTCCCGCAGCTCGACCACG--ACGGCCTCA---ACTATTT-GGTTGGAACCAAACAAAAGACTT-GATACTGACCGGTCTCTGATA--GGCAAACCATCTCTGGCGAGCACGGTCTCGACAGCAATGGAGTGTACGTACCCTTGCCTT-CTCCATTTGCCTTCC-CACGAA-CATGTTAGCTAACACTCGTG-CTTGCTCAGCTACAACGGTACCTCCGAGCTCCAGCTCGAGCGCATGAGCGTCTACTTCAACGAGGCTTCCGGCAACAAGTACGTTCCTCGTGCCGTCCTCGTCGATCTCGAGCCCGGTACCATGGATGCCGTCCGCGCCGGTCCTTTCGGTCAGCTCTTCCGCCCTGACAACTTCGTCTTCGGTC-AATCC-GGTGCC
>Pestalotiopsis corchorifoliae HJAUP C1891.3
ACCC-ATGTGAACTTACCATT--GTTGCCTCGGCAGAAG-CTACCCGGT--ACCTTACCTT-GGAACGGCCTACCCTGTAGCGCCTTACCCTGGAACGGCTTACCCTGTAACGGCT-GCCGGTGGACTACCAAACTCTTGTTATTTTATTGTTATCTGAGCGTCTTATTTTAATAAGTCAAAACTTTCAACAACGGATCTCTTGGTTCTGGCATCGATGAAGAACGCAGCGAAATGCGATAAGTAATGTGAATTGCAGAATTCAGTGAATCATCGAATCTTTGAACGCACATTGCGCCCATTAGTATTCTAGTGGGCATGCCTGTTCGAGCGTCATTTCAACCCTTAAGCCTAGCTTAGTGTTGGGAGCCTACT---GCTTTTGCTAGCTGTAGCTCCTGAAATACAACGGCGGATCTGCGATATCCTCTGAGCGTAGTAA-TTTTTTTT----CTCGCTTTTG-ACTGGAGTTG-CAGCGTCTTTAGCCGCTAAATCCCCCAA--TTTTTAATGGTTGACCTCGGATCAGGTAGGAATACCCGCTGAACTTAAGCGAAAATCTG---------TTTTCGCACCTGC-CC-ATGTTCCCA-GACAC-TTACCCC-GCCGCA-----------CGACCCCGC-GGTGCAAA-CGAAAAA-ATTCTTATC--ACAGCCCCACA-TCGCACA--AACATTTTTGGCAGCCATGCACTTTT-CATGA-CCCACATTGAGCA--------TTTGCTGACCCCGCCAAA-TAGGAAGCCGCCGAGCTCGGTAAGGGTTCCTTCAAGTAAAAGTT-------------------------------------------------------------------------------------------------------------------------------------------------------------------------------------------------------------CCAAAATCGGTGCTGCTTTCTGGTATGTAGCC-CATC-TACCTCGACACG-CCTCAATACGACG---CCTCCCGCAGCTCGACCACG--ACGGCCTCA---ACTATTT-GGTTGGAACCAAACAAAAGACTT-GATACTGACCGGTCTCTGATA--GGCAAACCATCTCTGGCGAGCACGGTCTCGACAGCAATGGAGTGTACGTACCCTTGCCTT-CTCCATTTGCCTTCC-CACGAA-CATGTTAGCTAACACTCGTG-CTTGCTCAGCTACAACGGTACCTCCGAGCTCCAGCTCGAGCGCATGAGCGTCTACTTCAACGAGGCTTCCGGCAACAAGTACGTTCCTCGTGCCGTCCTCGTCGATCTCGAGCCCGGTACCATGGATGCCGTCCGCGCCGGTCCTTTCGGTCAGCTCTTCCGCCCTGACAACTTCGTCTTCGGTC-AATCC-GGTGCC
>Pestalotiopsis corchorifoliae HJAUP C1891.4
ACCC-ATGTGAACTTACCATT--GTTGCCTCGGCAGAAG-CTACCCGGT--ACCTTACCTT-GGAACGGCCTACCCTGTAGCGCCTTACCCTGGAACGGCTTACCCTGTAACGGCT-GCCGGTGGACTACCAAACTCTTGTTATTTTATTGTTATCTGAGCGTCTTATTTTAATAAGTCAAAACTTTCAACAACGGATCTCTTGGTTCTGGCATCGATGAAGAACGCAGCGAAATGCGATAAGTAATGTGAATTGCAGAATTCAGTGAATCATCGAATCTTTGAACGCACATTGCGCCCATTAGTATTCTAGTGGGCATGCCTGTTCGAGCGTCATTTCAACCCTTAAGCCTAGCTTAGTGTTGGGAGCCTACT---GCTTTTGCTAGCTGTAGCTCCTGAAATACAACGGCGGATCTGCGATATCCTCTGAGCGTAGTAA-TTTTTTTT----CTCGCTTTTG-ACTGGAGTTG-CAGCGTCTTTAGCCGCTAAATCCCCCAA--TTTTTAATGGTTGACCTCGGATCAGGTAGGAATACCCGCTGAACTTAAGCGAAAATCTG---------TTTTCGCACCTGC-CC-ATGTTCCCA-GACAC-TTACCCC-GCCGCA-----------CGACCCCGC-GGTGCAAA-CGAAAAA-ATTCTTATC--ACAGCCCCACA-TCGCACA--AACATTTTTGGCAGCCATGCACTTTT-CATGA-CCCACATTGAGCA--------TTTGCTGACCCCGCCAAA-TAGGAAGCCGCCGAGCTCGGTAAGGGTTCCTTCAAGTAAAAGTT-------------------------------------------------------------------------------------------------------------------------------------------------------------------------------------------------------------CCAAAATCGGTGCTGCTTTCTGGTATGTAGCC-CATC-TACCTCGACACG-CCTCAATACGACG---CCTCCCGCAGCTCGACCACG--ACGGCCTCA---ACTATTT-GGTTGGAACCAAACAAAAGACTT-GATACTGACCGGTCTCTGATA--GGCAAACCATCTCTGGCGAGCACGGTCTCGACAGCAATGGAGTGTACGTACCCTTGCCTT-CTCCATTTGCCTTCC-CACGAA-CATGTTAGCTAACACTCGTG-CTTGCTCAGCTACAACGGTACCTCCGAGCTCCAGCTCGAGCGCATGAGCGTCTACTTCAACGAGGCTTCCGGCAACAAGTACGTTCCTCGTGCCGTCCTCGTCGATCTCGAGCCCGGTACCATGGATGCCGTCCGCGCCGGTCCTTTCGGTCAGCTCTTCCGCCCTGACAACTTCGTCTTCGGTC-AATCC-GGTGCC
>Pestalotiopsis corchorifoliae HJAUP C1891.5
ACCC-ATGTGAACTTACCATT--GTTGCCTCGGCAGAAG-CTACCCGGT--ACCTTACCTT-GGAACGGCCTACCCTGTAGCGCCTTACCCTGGAACGGCTTACCCTGTAACGGCT-GCCGGTGGACTACCAAACTCTTGTTATTTTATTGTTATCTGAGCGTCTTATTTTAATAAGTCAAAACTTTCAACAACGGATCTCTTGGTTCTGGCATCGATGAAGAACGCAGCGAAATGCGATAAGTAATGTGAATTGCAGAATTCAGTGAATCATCGAATCTTTGAACGCACATTGCGCCCATTAGTATTCTAGTGGGCATGCCTGTTCGAGCGTCATTTCAACCCTTAAGCCTAGCTTAGTGTTGGGAGCCTACT---GCTTTTGCTAGCTGTAGCTCCTGAAATACAACGGCGGATCTGCGATATCCTCTGAGCGTAGTAA-TTTTTTTT----CTCGCTTTTG-ACTGGAGTTG-CAGCGTCTTTAGCCGCTAAATCCCCCAA--TTTTTAATGGTTGACCTCGGATCAGGTAGGAATACCCGCTGAACTTAAGCGAAAATCTG---------TTTTCGCACCTGC-CC-ATGTTCCCA-GACAC-TTACCCC-GCCGCA-----------CGACCCCGC-GGTGCAAA-CGAAAAA-ATTCTTATC--ACAGCCCCACA-TCGCACA--AACATTTTTGGCAGCCATGCACTTTT-CATGA-CCCACATTGAGCA--------TTTGCTGACCCCGCCAAA-TAGGAAGCCGCCGAGCTCGGTAAGGGTTCCTTCAAGTAAAAGTT-------------------------------------------------------------------------------------------------------------------------------------------------------------------------------------------------------------CCAAAATCGGTGCTGCTTTCTGGTATGTAGCC-CATC-TACCTCGACACG-CCTCAATACGACG---CCTCCCGCAGCTCGACCACG--ACGGCCTCA---ACTATTT-GGTTGGAACCAAACAAAAGACTT-GATACTGACCGGTCTCTGATA--GGCAAACCATCTCTGGCGAGCACGGTCTCGACAGCAATGGAGTGTACGTACCCTTGCCTT-CTCCATTTGCCTTCC-CACGAA-CATGTTAGCTAACACTCGTG-CTTGCTCAGCTACAACGGTACCTCCGAGCTCCAGCTCGAGCGCATGAGCGTCTACTTCAACGAGGCTTCCGGCAACAAGTACGTTCCTCGTGCCGTCCTCGTCGATCTCGAGCCCGGTACCATGGATGCCGTCCGCGCCGGTCCTTTCGGTCAGCTCTTCCGCCCTGACAACTTCGTCTTCGGTC-AATCC-GGTGCC
>Pestalotiopsis goeppertiana HJAUP C1919.1
ACCC-ATGTGAACTTACCATT--GTTGCCTCGGCAGAAG-CTGCTCGGCGCGCCTTACCTT-GGAACGGCCTACCCTGTAGCGCCTTACCCTGGAACGGCTTACCCTGCAACGGCT-GCCGGTGGACTACCAAACTCTTGTTATTTTATGGTTATCTGAGCGTCTTATTTTAATAAGTCAAAACTTTCAACAACGGATCTCTTGGTTCTGGCATCGATGAAGAACGCAGCGAAATGCGATAAGTAATGTGAATTGCAGAATTCAGTGAATCATCGAATCTTTGAACGCACATTGCGCCCATTAGTATTCTAGTGGGCATGCCTGTTCGAGCGTCATTTCAACCCTTAAGCCTAGCTTAGTGTTGGGAGCCTACT---GCTTTTGCTAGCTGTAGCTCCTGAAATACAACGGCGGATCTGCGATATCCTCTGAGCGTAGTAA-TTTTTAT-----CTCGCTTTTG-ACTGGAGTTG-CAGCGTCTTTAGCCGCTAAACCCCCCAAT-TTTT-AATGGTTGACCTCGGATCAGGTAGGAATACCCGCTGAACTTAAGCGAAAATCTG---------TTTTCGCACCTGC-CC-ATTTTCCCA-GACAC-TTACCCC-GCCGCA-----------CGACCCCGC-GGTGCAAA-CGAAAAA-TTTCTTATC--ACAGCCCCACT-TCACAC---AACATTTT-GGGAGCCACGCACTTTG-CATGA-CCCACAGTGAACA--------ATTGCTGACCCCGCCAAA-TAGGAAGCCGCCGAGCTCGGTAAGGGTTCCTTCAAGTAAATTTG-------------------------------------------------------------------------------------------------------------------------------------------------------------------------------------------------------------ACCAAATCGGTGCTGCTTTCTGGTATGTAGCC-CATC-TACCTCGACACG-CCTCAATACGACA---CCCTCCGCAACTCGACGACG--ACATTCTCG---GCTTCTT-GGTTGGAACCGAACCAAAGACTT-GATACTGACCGGTCTCTGATA--GGCAAACCATCTCTGGCGAGCACGGTCTCGACAGCAATGGAGTGTACGTACCGTTTCCTT-GCCTACTTGCTTTCC-CACGAA-CATGTTAGCTAACACTCGTG-CTTGCTCAGCTACAACGGCACCTCCGAGCTCCAGCTCGAGCGCATGAGCGTCTACTTCAACGAGGCTTCCGGCAACAAGTACGTTCCTCGTGCCGTCCTCGTCGATCTCGAGCCCGGTACCATGGACGCCGTCCGCGCCGGTCCTTTCGGCCAGCTCTTCCGCCCTGACAACTTCGTCTTCGGTC-AGTCC-GGTGCC
>Pestalotiopsis goeppertiana HJAUP C1919.2
ACCC-ATGTGAACTTACCATT--GTTGCCTCGGCAGAAG-CTGCTCGGCGCGCCTTACCTT-GGAACGGCCTACCCTGTAGCGCCTTACCCTGGAACGGCTTACCCTGCAACGGCT-GCCGGTGGACTACCAAACTCTTGTTATTTTATGGTTATCTGAGCGTCTTATTTTAATAAGTCAAAACTTTCAACAACGGATCTCTTGGTTCTGGCATCGATGAAGAACGCAGCGAAATGCGATAAGTAATGTGAATTGCAGAATTCAGTGAATCATCGAATCTTTGAACGCACATTGCGCCCATTAGTATTCTAGTGGGCATGCCTGTTCGAGCGTCATTTCAACCCTTAAGCCTAGCTTAGTGTTGGGAGCCTACT---GCTTTTGCTAGCTGTAGCTCCTGAAATACAACGGCGGATCTGCGATATCCTCTGAGCGTAGTAA-TTTTTAT-----CTCGCTTTTG-ACTGGAGTTG-CAGCGTCTTTAGCCGCTAAACCCCCCAAT-TTTT-AATGGTTGACCTCGGATCAGGTAGGAATACCCGCTGAACTTAAGCGAAAATCTG---------TTTTCGCACCTGC-CC-ATTTTCCCA-GACAC-TTACCCC-GCCGCA-----------CGACCCCGC-GGTGCAAA-CGAAAAA-TTTCTTATC--ACAGCCCCACT-TCACAC---AACATTTT-GGGAGCCACGCACTTTG-CATGA-CCCACAGTGAACA--------ATTGCTGACCCCGCCAAA-TAGGAAGCCGCCGAGCTCGGTAAGGGTTCCTTCAAGTAAATTTG-------------------------------------------------------------------------------------------------------------------------------------------------------------------------------------------------------------ACCAAATCGGTGCTGCTTTCTGGTATGTAGCC-CATC-TACCTCGACACG-CCTCAATACGACA---CCCTCCGCAACTCGACGACG--ACATTCTCG---GCTTCTT-GGTTGGAACCGAACCAAAGACTT-GATACTGACCGGTCTCTGATA--GGCAAACCATCTCTGGCGAGCACGGTCTCGACAGCAATGGAGTGTACGTACCGTTTCCTT-GCCTACTTGCTTTCC-CACGAA-CATGTTAGCTAACACTCGTG-CTTGCTCAGCTACAACGGCACCTCCGAGCTCCAGCTCGAGCGCATGAGCGTCTACTTCAACGAGGCTTCCGGCAACAAGTACGTTCCTCGTGCCGTCCTCGTCGATCTCGAGCCCGGTACCATGGACGCCGTCCGCGCCGGTCCTTTCGGCCAGCTCTTCCGCCCTGACAACTTCGTCTTCGGTC-AGTCC-GGTGCC
>Pestalotiopsis goeppertiana HJAUP C1919.3
ACCC-ATGTGAACTTACCATT--GTTGCCTCGGCAGAAG-CTGCTCGGCGCGCCTTACCTT-GGAACGGCCTACCCTGTAGCGCCTTACCCTGGAACGGCTTACCCTGCAACGGCT-GCCGGTGGACTACCAAACTCTTGTTATTTTATGGTTATCTGAGCGTCTTATTTTAATAAGTCAAAACTTTCAACAACGGATCTCTTGGTTCTGGCATCGATGAAGAACGCAGCGAAATGCGATAAGTAATGTGAATTGCAGAATTCAGTGAATCATCGAATCTTTGAACGCACATTGCGCCCATTAGTATTCTAGTGGGCATGCCTGTTCGAGCGTCATTTCAACCCTTAAGCCTAGCTTAGTGTTGGGAGCCTACT---GCTTTTGCTAGCTGTAGCTCCTGAAATACAACGGCGGATCTGCGATATCCTCTGAGCGTAGTAA-TTTTTAT-----CTCGCTTTTG-ACTGGAGTTG-CAGCGTCTTTAGCCGCTAAACCCCCCAAT-TTTT-AATGGTTGACCTCGGATCAGGTAGGAATACCCGCTGAACTTAAGCGAAAATCTG---------TTTTCGCACCTGC-CC-ATTTTCCCA-GACAC-TTACCCC-GCCGCA-----------CGACCCCGC-GGTGCAAA-CGAAAAA-TTTCTTATC--ACAGCCCCACT-TCACAC---AACATTTT-GGGAGCCACGCACTTTG-CATGA-CCCACAGTGAACA--------ATTGCTGACCCCGCCAAA-TAGGAAGCCGCCGAGCTCGGTAAGGGTTCCTTCAAGTAAATTTG-------------------------------------------------------------------------------------------------------------------------------------------------------------------------------------------------------------ACCAAATCGGTGCTGCTTTCTGGTATGTAGCC-CATC-TACCTCGACACG-CCTCAATACGACA---CCCTCCGCAACTCGACGACG--ACATTCTCG---GCTTCTT-GGTTGGAACCGAACCAAAGACTT-GATACTGACCGGTCTCTGATA--GGCAAACCATCTCTGGCGAGCACGGTCTCGACAGCAATGGAGTGTACGTACCGTTTCCTT-GCCTACTTGCTTTCC-CACGAA-CATGTTAGCTAACACTCGTG-CTTGCTCAGCTACAACGGCACCTCCGAGCTCCAGCTCGAGCGCATGAGCGTCTACTTCAACGAGGCTTCCGGCAACAAGTACGTTCCTCGTGCCGTCCTCGTCGATCTCGAGCCCGGTACCATGGACGCCGTCCGCGCCGGTCCTTTCGGCCAGCTCTTCCGCCCTGACAACTTCGTCTTCGGTC-AGTCC-GGTGCC
>Pestalotiopsis goeppertiana HJAUP C1919.4
ACCC-ATGTGAACTTACCATT--GTTGCCTCGGCAGAAG-CTGCTCGGCGCGCCTTACCTT-GGAACGGCCTACCCTGTAGCGCCTTACCCTGGAACGGCTTACCCTGCAACGGCT-GCCGGTGGACTACCAAACTCTTGTTATTTTATGGTTATCTGAGCGTCTTATTTTAATAAGTCAAAACTTTCAACAACGGATCTCTTGGTTCTGGCATCGATGAAGAACGCAGCGAAATGCGATAAGTAATGTGAATTGCAGAATTCAGTGAATCATCGAATCTTTGAACGCACATTGCGCCCATTAGTATTCTAGTGGGCATGCCTGTTCGAGCGTCATTTCAACCCTTAAGCCTAGCTTAGTGTTGGGAGCCTACT---GCTTTTGCTAGCTGTAGCTCCTGAAATACAACGGCGGATCTGCGATATCCTCTGAGCGTAGTAA-TTTTTAT-----CTCGCTTTTG-ACTGGAGTTG-CAGCGTCTTTAGCCGCTAAACCCCCCAAT-TTTT-AATGGTTGACCTCGGATCAGGTAGGAATACCCGCTGAACTTAAGCGAAAATCTG---------TTTTCGCACCTGC-CC-ATTTTCCCA-GACAC-TTACCCC-GCCGCA-----------CGACCCCGC-GGTGCAAA-CGAAAAA-TTTCTTATC--ACAGCCCCACT-TCACAC---AACATTTT-GGGAGCCACGCACTTTG-CATGA-CCCACAGTGAACA--------ATTGCTGACCCCGCCAAA-TAGGAAGCCGCCGAGCTCGGTAAGGGTTCCTTCAAGTAAATTTG-------------------------------------------------------------------------------------------------------------------------------------------------------------------------------------------------------------ACCAAATCGGTGCTGCTTTCTGGTATGTAGCC-CATC-TACCTCGACACG-CCTCAATACGACA---CCCTCCGCAACTCGACGACG--ACATTCTCG---GCTTCTT-GGTTGGAACCGAACCAAAGACTT-GATACTGACCGGTCTCTGATA--GGCAAACCATCTCTGGCGAGCACGGTCTCGACAGCAATGGAGTGTACGTACCGTTTCCTT-GCCTACTTGCTTTCC-CACGAA-CATGTTAGCTAACACTCGTG-CTTGCTCAGCTACAACGGCACCTCCGAGCTCCAGCTCGAGCGCATGAGCGTCTACTTCAACGAGGCTTCCGGCAACAAGTACGTTCCTCGTGCCGTCCTCGTCGATCTCGAGCCCGGTACCATGGACGCCGTCCGCGCCGGTCCTTTCGGCCAGCTCTTCCGCCCTGACAACTTCGTCTTCGGTC-AGTCC-GGTGCC
>Pestalotiopsis koelreuteriae HJAUP C2757.1
ACCC-ATGTGAACTTACCATT--GTTGCCTCGGCAGAAG-CTGCTCGGTGCACCCTACCTT-GGAACGGCCTACCCTGTAGCGCCTTACCCTGGAACGGCTTACCCTGTAACGGCT-GCCGGTGGACTACCAAACTCTTGTTATTTTATTGTAATCTGAGCGTCTTATTTTAATAAGTCAAAACTTTCAACAACGGATCTCTTGGTTCTGGCATCGATGAAGAACGCAGCGAAATGCGATAAGTAATGTGAATTGCAGAATTCAGTGAATCATCGAATCTTTGAACGCACATTGCGCCCATTAGTATTCTAGTGGGCATGCCTGTTCGAGCGTCATTTCAACCCTTAAGCCTAGCTTAGTGTTGGGAGCCTACT---GCTTTTGCTAGCTGTAGCTCCTGAAATACAACGGCGGATCTGCGATATCCTCTGAGCGTAGTAAATTTTTAT-----CTCGCTTTTG-ACTGGAGTTG-CAGCGTCTTTGGCCGCTAAATCCCCCAA--TTTTTAATGGTTGACCTCGGATCAGGTAGGAATACCCGCTGAACTTAAGCGAAAATCTGG--------TTTTCGCACCTGC-CC-ATTTTCTCA-GACAC-TTACCCC-GCCGCA-----------CGACCCCGC-GGTGCAAA-CGAAAAA-TTTCTTATC--ACAGCCCCACA-TCACACA--AACATTTT-GGCAGCCACGCACCTTG-CATGA-CCCACAATGAACA--------ATTGCTGACCCCGCCAAA-TAGGAAGCCGCCGAGCTCGGTAAGGGTTCCTTCAAGTAA------------------------------------------------------------------------------------------------------------------------------------------------------------------------------------------------------------------ACCAAATCGGTGCTGCTTTCTGGTATGTAGCC-CATC-TACCTCGACGCG-CCTCAATACGACA---CCCCCGGCAACTCGACCACG--ATAATCTCA---ACTGCTT-GGTTGGAACCATACGAAAGACTC-GATACTGACCGGTCTATGATA--GGCAAACCATCTCTGGCGAGCACGGTCTCGACAGCAATGGAGTGTACGTACCCTTTCCCT-GGCTGTTCGCTTTCT-CGTGAA-CATGTCAGCTAACAGTCGTG-CTTGTTCAGCTACAACGGTACCTCCGAGCTCCAGCTCGAGCGCATGAGCGTCTACTTCAACGAGGCTTCCGGCAACAAGTACGTTCCTCGTGCCGTCCTCGTCGATCTCGAGCCCGGTACCATGGATGCCGTCCGCGCCGGTCCTTTCGGTCAGCTCTTCCGCCCTGACAACTTCGTCTTCGGTC-AGTCC-GGTGCC
>Pestalotiopsis koelreuteriae HJAUP C2757.2
ACCC-ATGTGAACTTACCATT--GTTGCCTCGGCAGAAG-CTGCTCGGTGCACCCTACCTT-GGAACGGCCTACCCTGTAGCGCCTTACCCTGGAACGGCTTACCCTGTAACGGCT-GCCGGTGGACTACCAAACTCTTGTTATTTTATTGTAATCTGAGCGTCTTATTTTAATAAGTCAAAACTTTCAACAACGGATCTCTTGGTTCTGGCATCGATGAAGAACGCAGCGAAATGCGATAAGTAATGTGAATTGCAGAATTCAGTGAATCATCGAATCTTTGAACGCACATTGCGCCCATTAGTATTCTAGTGGGCATGCCTGTTCGAGCGTCATTTCAACCCTTAAGCCTAGCTTAGTGTTGGGAGCCTACT---GCTTTTGCTAGCTGTAGCTCCTGAAATACAACGGCGGATCTGCGATATCCTCTGAGCGTAGTAAATTTTTAT-----CTCGCTTTTG-ACTGGAGTTG-CAGCGTCTTTGGCCGCTAAATCCCCCAA--TTTTTAATGGTTGACCTCGGATCAGGTAGGAATACCCGCTGAACTTAAGCGAAAATCTGG--------TTTTCGCACCTGC-CC-ATTTTCTCA-GACAC-TTACCCC-GCCGCA-----------CGACCCCGC-GGTGCAAA-CGAAAAA-TTTCTTATC--ACAGCCCCACA-TCACACA--AACATTTT-GGCAGCCACGCACCTTG-CATGA-CCCACAATGAACA--------ATTGCTGACCCCGCCAAA-TAGGAAGCCGCCGAGCTCGGTAAGGGTTCCTTCAAGTAA------------------------------------------------------------------------------------------------------------------------------------------------------------------------------------------------------------------ACCAAATCGGTGCTGCTTTCTGGTATGTAGCC-CATC-TACCTCGACGCG-CCTCAATACGACA---CCCCCGGCAACTCGACCACG--ATAATCTCA---ACTGCTT-GGTTGGAACCATACGAAAGACTC-GATACTGACCGGTCTATGATA--GGCAAACCATCTCTGGCGAGCACGGTCTCGACAGCAATGGAGTGTACGTACCCTTTCCCT-GGCTGTTCGCTTTCT-CGTGAA-CATGTCAGCTAACAGTCGTG-CTTGTTCAGCTACAACGGTACCTCCGAGCTCCAGCTCGAGCGCATGAGCGTCTACTTCAACGAGGCTTCCGGCAACAAGTACGTTCCTCGTGCCGTCCTCGTCGATCTCGAGCCCGGTACCATGGATGCCGTCCGCGCCGGTCCTTTCGGTCAGCTCTTCCGCCCTGACAACTTCGTCTTCGGTC-AGTCC-GGTGCC
>Pestalotiopsis machiliana	HJAUP C2801.1
ACCC-ATGTGAACTTACCATT--GTTGCCTCGGCAGAAG-CTACCTGGTT-ACCTTACCTT-GGAACGGCCTACCCTGTAGCGCCTTACCCTGGAACGGCCTACCCTGTAACGGCT-GCCGGTGGACTACCAAACTCTTGTTATTATATTGTAATCTGAGCGTCTTATTTTAATAAGTCAAAACTTTCAACAACGGATCTCTTGGTTCTGGCATCGATGAAGAACGCAGCGAAATGCGATAAGTAATGTGAATTGCAGAATTCAGTGAATCATCGAATCTTTGAACGCACATTGCGCCCATTAGTATTCTAGTGGGCATGCCTGTTCGAGCGTCATTTCAACCCTTAAGCCTAGCTTAGTGTTGGGAGCCTACT---GCTTTTGCTAGCGGTAGCTCCTGAAATACAACGGCGGATCTGCGATATCCTCTGAGCGTAGTAA-TTTTTAT-----CTCGCTTTTG-ACTGGAGTTG-CAGCGTCTTTAGCCGCTAAACCCCCCAA--TTTTTAATGGTTGACCTCGGATCAGGTAGGAATACCCGCTGAACTTAAGCGAGAATCTG---------TTTTCGCATCTG--CCCATTTTCCCA-GACAC-TTACCCC-GCCGCA-----------CGACCCCGC-GGTGCAAA-CGAAAAA-ATTCTTATC--ACAGCCCCACA-TCGCACA--AACATTTT-GGCAGCCATGCACTTTCCAA-GA-CCCACAATGAACA--------TTTGCTGACCCCGCCAAA-TAGGAAGCCGCCGAGCTCGGTAAGGGTTCCTTCAAGTAA------------------------------------------------------------------------------------------------------------------------------------------------------------------------------------------------------------------ACCAAATCGGTGCTGCTTTCTGGTATGTAGCC-CATC-TACCTCGACACG-CCTCAACAACTCGA-----------------CAACG--ACGTTCTCAACAAGTGCTT-GCTTGGAAACAAGGGAAAGACTT-GATACTGACCGGTCCCTGATA--GGCAAACCATCTCTGGCGAGCACGGTCTCGACAGCAATGGAGTGTACGTACCCTTTCCTT-GGCTACTTGCTTTCC-CACGAA-CATCTCAGCTAACACTCGTG-GTTGTTCAGCTACAACGGTACCTCCGAGCTCCAGCTCGAGCGCATGAGCGTCTACTTCAACGAGGCTTCCGGCAACAAGTACGTTCCTCGTGCCGTCCTCGTCGATCTCGAGCCCGGTACCATGGATGCCGTCCGCGCCGGTCCTTTCGGTCAGCTCTTCCGCCCTGACAACTTCGTCTTCGGTC-AGTCC-GGTGCC
>Pestalotiopsis machiliana	HJAUP C2801.2
ACCC-ATGTGAACTTACCATT--GTTGCCTCGGCAGAAG-CTACCTGGTT-ACCTTACCTT-GGAACGGCCTACCCTGTAGCGCCTTACCCTGGAACGGCCTACCCTGTAACGGCT-GCCGGTGGACTACCAAACTCTTGTTATTATATTGTAATCTGAGCGTCTTATTTTAATAAGTCAAAACTTTCAACAACGGATCTCTTGGTTCTGGCATCGATGAAGAACGCAGCGAAATGCGATAAGTAATGTGAATTGCAGAATTCAGTGAATCATCGAATCTTTGAACGCACATTGCGCCCATTAGTATTCTAGTGGGCATGCCTGTTCGAGCGTCATTTCAACCCTTAAGCCTAGCTTAGTGTTGGGAGCCTACT---GCTTTTGCTAGCGGTAGCTCCTGAAATACAACGGCGGATCTGCGATATCCTCTGAGCGTAGTAA-TTTTTAT-----CTCGCTTTTG-ACTGGAGTTG-CAGCGTCTTTAGCCGCTAAACCCCCCAA--TTTTTAATGGTTGACCTCGGATCAGGTAGGAATACCCGCTGAACTTAAGCGAGAATCTG---------TTTTCGCATCTG--CCCATTTTCCCA-GACAC-TTACCCC-GCCGCA-----------CGACCCCGC-GGTGCAAA-CGAAAAA-ATTCTTATC--ACAGCCCCACA-TCGCACA--AACATTTT-GGCAGCCATGCACTTTCCAA-GA-CCCACAATGAACA--------TTTGCTGACCCCGCCAAA-TAGGAAGCCGCCGAGCTCGGTAAGGGTTCCTTCAAGTAA------------------------------------------------------------------------------------------------------------------------------------------------------------------------------------------------------------------ACCAAATCGGTGCTGCTTTCTGGTATGTAGCC-CATC-TACCTCGACACG-CCTCAACAACTCGA-----------------CAACG--ACGTTCTCAACAAGTGCTT-GCTTGGAAACAAGGGAAAGACTT-GATACTGACCGGTCCCTGATA--GGCAAACCATCTCTGGCGAGCACGGTCTCGACAGCAATGGAGTGTACGTACCCTTTCCTT-GGCTACTTGCTTTCC-CACGAA-CATCTCAGCTAACACTCGTG-GTTGTTCAGCTACAACGGTACCTCCGAGCTCCAGCTCGAGCGCATGAGCGTCTACTTCAACGAGGCTTCCGGCAACAAGTACGTTCCTCGTGCCGTCCTCGTCGATCTCGAGCCCGGTACCATGGATGCCGTCCGCGCCGGTCCTTTCGGTCAGCTCTTCCGCCCTGACAACTTCGTCTTCGGTC-AGTCC-GGTGCC
>Nonappendiculata_quercina_CBS_116061
ACCC-ATGTGAACTTACCATTT-GTTGCCTCGGCAGAGC-CTACCCGGT--ACCT-ACCCT-GGAGCGAGCTACCCTGTAGC----TACCCTGGAGCGGGCTACCCTGTAACGTTTTGCCGGTGGACCATTAAACTCTTGTTATTATATTGTAATCTGAGCGTCTTATTTTAATAAGTCAAAACTTTCAACAACGGATCTCTTGGTTCTGGCATCGATGAAGAACGCAGCGAAATGCGATAAGTAATGTGAATTGCAGAATTCAGTGAATCATCGAATCTTTGAACGCACATTGCGCCCATTAGTATTCTAGTGGGCATGCCTGTTCGAGCGTCATTTCAACCCTTAAGCCTAGCTTAGTATTGGGAGCTTAC-----------AGTTATGTAACTCCTCAAATTCAACGGCGGATCTGTGGTATCCTCTGAGCGTAGTAA-TTTTTAT-----CTCGCTTTTG-TTAGGTGCTG-CAGCTCCC--AGCCGCTAAACCCCCCAA--TTTTTAATGGT---------------------------------------CACGCTTCA---------TCATCCCACTT---CACAGCTTCCTGCCACATTTTACCCC-GCCGCGAGGGGCAATCGCGACCCCGC-GGTGCCTTCCCGAAAT-TTTCTTATC--GCGCCCCACCAGTTGTGCGCCAATCATCT-AGCACTTTTATGCATATCAGCAT-ATTGTTATGTTCATGCAACAAGTAACTGACTCCCTCTA--CAGGAAGCCGCCGAGCTCGGTAAGGGTTCCTTCAAGTACGCATGGGTCCTTGACAAACTCAAGGCCGAGCGTGAGCGTGGTATCACCATTGATATCGCTC-TCTGGAAGTTCGAGACCAACGAGTACAATGTCACCGTCATTGG-TTAGTTCCACTTCTCACACT--CTTTCACATG-TGTTCTCATGC----TAACCAT----GCAC-----------------------------------------ACCAAATTGGTGCTGCCTTCTGGTATGTA-CC-TATT-ATTGCCGAC-----TTCGCAGCGACAA-CGAATTTGCGATCCGACGACG--AGCCCCCTT--CGGGAATC-ATATCGAATGGAGAACGAAAACA-AATACTGACAGTTCATCCATA--GGCAAACCATCTCCGGCGAGCACGGTCTCGACAGCAATGGAGTGTACGTACTATATCCCT-CTGTG-TGGATTCTCTTATGGC-AATCGCA-CTGAC--T-GTC-TCTTCTTAGCTACAACGGTACATCGGAGCTTCAGCTCGAGCGTATGAGCGTCTACTTCAACGAGGCTTCCGGCAACAAGTACGTTCCCCGTGCCGTCCTGGTCGATCTCGAGCCGGGTACCATGGATGCTGTCCGCGCTGGTCCCTTCGGCCAACTTTTCCGTCCCGACAACTTCGTTTTCGGTC-AATCC-GGTGC-
>Nonappendiculata_quercina_CBS_270_82
ACCC-ATGTGAACTTACCATTT-GTTGCCTCGGCAGAAC-CTACCCGGT--ACCT-ACCCT-GGAGCGAGCTACCCTGTAGC----TACCCTGGAGCGGGCTACCCTGTAACGTTTTGCCGGTGGACCATTAAACTCTTGTTATTATATTGTAATCTGAGCGTCTTATTTTAATAAGTCAAAACTTTCAACAACGGATCTCTTGGTTCTGGCATCGATGAAGAACGCAGCGAAATGCGATAAGTAATGTGAATTGCAGAATTCAGTGAATCATCGAATCTTTGAACGCACATTGCGCCCATTAGTATTCTAGTGGGCATGCCTGTTCGAGCGTCATTTCAACCCTTAAGCCTAGCTTAGTATTGGGAGCTTAC-----------AGTTTTGTAACTCCTCAAATTCAACGGCGGATCTGTGGTATCCTCTGAGCGTAGTAA-TTTTTAT-----CTCGCTTTTG-TTAGGTGCTG-CAGCTCCC--AGCCGCTAAACCCCCCAA--TTTTTAATGGT---------------------------------------CACGCTTCA---------TCATCCCACTT---CACAGCTTCCTGACACATTTTACCCC-GCCGCGAGGGGCAATCGCGACCCCGC-GGTGCCTTCCCGAAAT-TTTCTTATC--GCGCCCCACCAGTTGTGCGCCAATCATCT-AGCACTTTTATGCATATCAGCAT-ATTGTTATGTTCATGCAACAAGTAACTGACTCCCTCTA--CAGGAAGCCGCCGAGCTCGGTAAGGGTTCCTTCAAGTACGCATGGGTCCTTGACAAACTCAAGGCCGAGCGTGAGCGTGGTATCACCATTGATATCGCTC-TCTGGAAGTTCGAGACCAACGAGTACAATGTCACCGTCATTGG-TTAGTTCCACTTCTCACACT--CTTTCACATG-TGTTTTCATGC----TAACCAT----GCAC-----------------------------------------ACCAAATTGGTGCTGCCTTCTGGTATGTA-CC-TATC-ATTGCCGAC-----TTCGCAGCGACAA-CGAATTTGCGATCCGACGACG--AGCCCCCTT--CGGGAATC-ATATCGAATGGAGAACGAAAATA-AATACTGATAGTTCATCCATA--GGCAAACCATCTCCGGCGAGCACGGTCTCGACAGCAATGGAGTGTACGTACTACATCCCT-CTGTG-TGGATTTTCTTATGGC-AATCGTA-CTGAC--T-GTG-TCTTCTTAGCTACAACGGTACATCGGAGCTCCAGCTCGAGCGTATGAGCGTCTACTTCAACGAAGCTTCCGGCAACAAGTACGTTCCCCGTGCCGTCCTGGTCGATCTCGAGCCGGGTACCATGGATGCTGTCCGCGCTGGTCCCTTCGGCCAACTTTTCCGTCCCGACAACTTCGTTTTCGGTC-AATCC-GGTGC-
>Pestalotiopsis_abietis_CFCC_53011
ACCC-ATGTGAACTTACCATT--GTTGCCTCGGCAGAAG-CTGCTCGGTGCACCTTACCTT-GGAACGGCCTACCCTGTAGCGCCTTACCCTGGAACGGCCTACCCTGTAGCGGCT-GCCGGTGGACTACCAAACTCTTGTTATTTTATTGTAATCTGAGCGTCTTATTTTAATAAGTCAAAACTTTCAACAACGGATCTCTTGGTTCTGGCATCGATGAAGAACGCAGCGAAATGCGATAAGTAATGTGAATTGCAGAATTCAGTGAATCATCGAATCTTTGAACGCACATTGCGCCCATTAGTATTCTAGTGGGCATGCCTGTTCGAGCGTCATTTCAACCCTTAAGCCTAGCTTAGTGTTGGGAGCCTACT---GCTTTTACTAGCTGTAGCTCCTGAAATACAACGGCGGATCTGCGATATCCTCTGAGCGTAGTAA-TTTTTAT-----CTCGCTTTTG-ACTGGAGTTG-CAGCGTCTTTAGCCGCTAAATCCCCCAA--TTTTTAATGGTTGACCTC--------------------------------GAAAATCTGG--------TTTTCGCACCTGC-CC-ATTTTCCCA-GACAC-TTACCCC-GCCGCA-----------CGACCCCGC-GGTGCAAA-CGAAAAA-TTTCTTATC--ACAGCCCCACA-TCACACA--AACATTTT-GGCAGCCACGCACTTTG-CATGA-CCCACAATGAACA--------ATTGCTGACCCCGCCAAA-TAGGAAGCCGCCGAGCTCGGAAAGGGTTCCTTCAAGTACGCATGGGTTCTTGACAAGCTCAAGGCCGAGCGTGAGCGTGGTATCACCATTGATATCGCTC-TCTGGAAGTTCGAGACCAACGAGTACAATGTCACCGTCATTGG-TTAGTATCCCTGCCCACAAC--ATGTATCATG-TCTTCGAACTC---AAGACTAACCTTGCAATACAGACGCTCCCGGTCA-CCGTGATTTCATCAAGAACAT-ACCAAATTGGTGCTGCCTTCTGGTATGTAGCC-CATC-TACCTCGACGCG-CCTCAATACGACA---CCCCCGGCAACTCGACAACG--AAATTCTCA---ACTGCTT-GTTTGGAACCATACGAAAGACTT-GATACTGACCGGTCTATGATA--GGCAAACCATCTCTGGCGAGCACGGTCTCGACAGCAATGGAGTGTACGTACCCTTTCCCT-GGCTACTCGCTTTCT-CGTGAA-CATGTCAGCTAACAGTCGTG-CTTGTTCAGCTACAACGGTACCTCCGAGCTCCAGCTCGAGCGCATGAGCGTCTACTTCAACGAGGCTTCCGGCAACAAGTACGTTCCTCGTGCCGTCCTCGTCGATCTCGAGCCCGGTACCATGGATGCCGTCCGCGCCGGTCCTTTCGGTCAGCTCTTCCGCCCTGACAACTTCGTTTTCGGTC-AGTCC-GGTGCC
>Pestalotiopsis_abietis_CFCC_53012
ACCC-ATGTGAACTTACCATT--GTTGCCTCGGCAGAAG-CTGCTCGGTGCACCTTACCTT-GGAACGGCCTACCCTGTAGCGCCTTACCCTGGAACGGCCTACCCTGTAGCGGCT-GCCGGTGGACTACCAAACTCTTGTTATTTTATTGTAATCTGAGCGTCTTATTTTAATAAGTCAAAACTTTCAACAACGGATCTCTTGGTTCTGGCATCGATGAAGAACGCAGCGAAATGCGATAAGTAATGTGAATTGCAGAATTCAGTGAATCATCGAATCTTTGAACGCACATTGCGCCCATTAGTATTCTAGTGGGCATGCCTGTTCGAGCGTCATTTCAACCCTTAAGCCTAGCTTAGTGTTGGGAGCCTACT---GCTTTTACTAGCTGTAGCTCCTGAAATACAACGGCGGATCTGCGATATCCTCTGAGCGTAGTAA-TTTTTAT-----CTCGCTTTTG-ACTGGAGTTG-CAGCGTCTTTAGCCGCTAAATCCCCCAA--TTTTTAATGGTTGACCTC--------------------------------GAAAATCTGG--------TTTTCGCACCTGC-CC-ATTTTCCCA-GACAC-TTACCCC-GCCGCA-----------CGACCCCGC-GGTGCAAA-CGAAAAA-TTTCTTATC--ACAGCCCCACA-TCACACA--AACATTTT-GGCAGCCACGCACTTTG-CATGA-CCCACAATGAACA--------ATTGCTGACCCCGCCAAA-TAGGAAGCCGCCGAGCTCGGAAAGGGTTCCTTCAAGTACGCATGGGTTCTTGACAAGCTCAAGGCCGAGCGTGAGCGTGGTATCACCATTGATATCGCTC-TCTGGAAGTTCGAGACCAACGAGTACAATGTCACCGTCATTGG-TTAGTATCCCTGCCCACAAC--ATGTATCATG-TCTTCGAACTC---AAGACTAACCTTGCAATACAGACGCTCCCGGTCA-CCGTGATTTCATCAAGAACAT-ACCAAATTGGTGCTGCCTTCTGGTATGTAGCC-CATC-TACCTCGACGCG-CCTCAATACGACA---CCCCCGGCAACTCGACAACG--AAATTCTCA---ACTGCTT-GTTTGGAACCATACGAAAGACTT-GATACTGACCGGTCTATGATA--GGCAAACCATCTCTGGCGAGCACGGTCTCGACAGCAATGGAGTGTACGTACCCTTTCCCT-GGCTACTCGCTTTCT-CGTGAA-CATGTCAGCTAACAGTCGTG-CTTGTTCAGCTACAACGGTACCTCCGAGCTCCAGCTCGAGCGCATGAGCGTCTACTTCAACGAGGCTTCCGGCAACAAGTACGTTCCTCGTGCCGTCCTCGTCGATCTCGAGCCCGGTACCATGGATGCCGTCCGCGCCGGTCCTTTCGGTCAGCTCTTCCGCCCTGACAACTTCGTTTTCGGTC-AGTCC-GGTGCC
>Pestalotiopsis_adusta_ICMP_6088
ACCC-ATGTGAACTTACCATT--GTTGCCTCGGCAGAAG-CTGCTCGGTGCACCTTACCTT-GGAACGGCCTACCCTGTAGCGCCTTACCCTGGAACGGCTTACCCTGCAACGGCT-GCCGGTGGACTACCAAACTCTTGTTATTTTATGGTTATCTGAGCGTCTTATTTTAATAAGTCAAAACTTTCAACAACGGATCTCTTGGTTCTGGCATCGATGAAGAACGCAGCGAAATGCGATAAGTAATGTGAATTGCAGAATTCAGTGAATCATCGAATCTTTGAACGCACATTGCGCCCATTAGTATTCTAGTGGGCATGCCTGTTCGAGCGTCATTTCAACCCTTAAGCCTAGCTTAGTGTTGGGAGCCTACT---GCTTTTGCTAGCTGTAGCTCCTGAAATACAACGGCGGATCTGCGATATCCTCTGAGCGTAGTAA-TTTTTAT-----CTCGCTTTTG-ACTGGAGTTG-CAGCGTCTTTAGCCGCTAAACCCCCCAAT-TTTT-AATGGTTGACCTCGGATCAGGT-----------------------G-AAATTCTG--------TTTTCGCACCTGC-CC-ATTTTTCCA-GACAC-TTATCCC-GCCGCA-----------CGACCCCGC-GGTGCAAA-CGAAAAA-TTTCTTATCTCACAGCCCCACT-TCACAC---AACATTTT-GGCAGCCACGCACTTTG-CATGA-CCCACAATGAACA--------ATTGCTGACCCCGCCAAA-TAGGAAGCCGCCGAGCTCGGAAAGGGTTCCTTCAAGTACGCATGGGTTCTTGACAAGCTCAAGGCCGAGCGTGAGCGTGGTATCACCATTGATATCGCTC-TCTGGAAGTTCGAGACCAACGAGTACAATGTCACCGTCATTGG-TTAGTATCCCTGTCCATAGA--AAGTATCATG-TGTCCGAACTC----AGACTAACATCGCAATACAGACGCTCCCGGTCA-CCGTGATTTCATCAAGAACAT--------CGGTGCTGCTTTCTGGTATGTAGCC-CAAC-TACCTCGACACG-CCTCAATACGACA---CCCTCCACAACTCGACGACG--GCATTCTCG---GCTACTT-GGTTGGAACCAAACGAAAGACTT-GATACTGACCGGTCTCTGATA--GGCAAACCATCTCTGGCGAGCACGGTCTCGACAGCAATGGAGTGTACGTACCGCTTCCTT-GGCTACTTGCTTTCC-CACGGA-CTTGTTAGCTAACACTCGTG-CTTGCTCAGCTACAACGGCACCTCCGAGCTCCAGCTCGAGCGCATGAGCGTCTACTTCAACGAGGCTTCCGGCAACAAGTACGTTCCTCGTGCTGTCCTCGTCGATCTCGAGCCCGGTACCATGGACGCCGTCCGCGCCGGTCCTTTCGGCCAGCTCTTCCGCCCTGACAACTTCGTCTTCGGTC-AGTCC-GGTGCC
>Pestalotiopsis_aggestorum_LC_6301
ACCC-ATGTGAACTTACCATT--GTTGCCTCGGCAGAAG-CTGCTCGGTATACCCTACCTT-GGAACGGCCTACCCTGTAGCGCCTTACCCTGGAACGGCTTACCCTGCAACGGCT-GCCGGTGGACTACTAAACTCTTGTTATTTTATTGTAATCTGAGCGTCTTATTTTAATAAGTCAAAACTTTCAACAACGGATCTCTTGGTTCTGGCATCGATGAAGAACGCAGCGAAATGCGATAAGTAATGTGAATTGCAGAATTCAGTGAATCATCGAATCTTTGAACGCACATTGCGCCCATTAGTATTCTAGTGGGCATGCCTGTTCGAGCGTCATTTCAACCCTTAAGCCTAGCTTAGTGTTGGGAGCCTACT---GCTTTTGCTAGCTGTAGCTCCTGAAATACAACGGCGGATCTGCGATATCCTCTGAGCGTAGTAA-TTTTTAT-----CTCGCTTTTG-ACTGGAGTTG-CAGCGTCTTTAGCCGCTAAACCCCCCAAT-TTTTAA-TGGTTGACCTC--------------------------------G-AAATTCTG--------TTTTCGCACCTGC-CC-ATTTTCCTA-GACAC-TTACCCC-GCCGCA-----------CGACCCCGC-GGTGCAAA-CGAAAAA-TTTCTTATC--ACAGCCCCACT-TCACAC---AACATTTT-GGCAGCCACGCACTTTG-CATGA-CCCACAATGAACA--------ATTGCTGACCCCGCCAAA-TAGGAAGCCGCCGAGCTCGGAAAGGGTTCCTTCAAGTACGCATGGGTTCTTGACAAGCTCAAGGCCGAGCGTGAGCGTGGTATCACCATTGATATCGCTC-TCTGGAAGTTCGAGACCAACGAGTACAATGTCACCGTCATTGG-TTAGTATCCCTGTCCACAGA--AAGTATCATG-TGTCCGAACTC----AGACTAACATCGCAATACAGACGCTCCCGGTCA-CCGTGATTTCATCAAGAACAT-ACCAAATTGGTGCTGCCTTCTGGTATGTAGCC-CATC-TACCTCGGCACG-CCTCAATACGACA---CCCTCCGCAACTCGACGACG--ACATTCTCG---GCTACTT-GGTTGGAACCGAACGAAAGACTT-GATACTGACCGGTCTCTGATA--GGCAAACCATCTCTGGCGAGCACGGTCTCGACAGCAATGGAGTGTACGTACCATTTCCTT-GCCTACTTGCTTTCC-CACGAA-CATGTTAGCTAACACTCGTG-CTTGCTCAGCTACAACGGCACCTCCGAGCTCCAGCTCGAGCGCATGAGCGTCTACTTCAACGAGGCGTCCGGCAACAAGTACGTTCCTCGTGCCGTCCTCGTCGATCTCGAGCCCGGTACCATGGACGCCGTCCGCGCCGGTCCTTTCGGCCAGCTCTTCCGCCCTGACAACTTCGTCTTCGGTC-AGTCC-GGTGCC
>Pestalotiopsis_aggestorum_LC_8186
ACCC-ATGTGAACTTACCATT--GTTGCCTCGGCAGAAG-CTGCTCGGTATACCCTACCTT-GGAACGGCCTACCCTGTAGCGCCTTACCCTGGAACGGCTTACCCTGCAACGGCT-GCCGGTGGACTACTAAACTCTTGTTATTTTATTGTAATCTGAGCGTCTTATTTTAATAAGTCAAAACTTTCAACAACGGATCTCTTGGTTCTGGCATCGATGAAGAACGCAGCGAAATGCGATAAGTAATGTGAATTGCAGAATTCAGTGAATCATCGAATCTTTGAACGCACATTGCGCCCATTAGTATTCTAGTGGGCATGCCTGTTCGAGCGTCATTTCAACCCTTAAGCCTAGCTTAGTGTTGGGAGCCTACT---GCTTTTGCTAGCTGTAGCTCCTGAAATACAACGGCGGATCTGCGATATCCTCTGAGCGTAGTAA-TTTTTAT-----CTCGCTTTTG-ACTGGAGTTG-CAGCGTCTTTAGCCGCTAAACCCCCCAAT-TTTTAA-TGGTTGACCTCGGATCAGGTAGGAATACCCGCTGAACTTAAGCG-AAATTCTG--------TTTTCGCACCTGC-CC-ATTTTCCTA-GACAC-TTACCCC-GCCGCA-----------CGACCCCGC-GGTGCAAA-CGAAAAA-TTTCTTATC--ACAGCCCCACT-TCACAC---AACATTTT-GGCAGCCACGCACTTTG-CATGA-CCCACAATGAACA--------ATTGCTGACCCCGCCAAA-TAGGAAGCCGCCGAGCTCGGAAAGGGTTCCTTCAAGTACGCATGGGTTCTTGACAAGCTCAAGGCCGAGCGTGAGCGTGGTATCACCATTGATATCGCTC-TCTGGAAGTTCGAGACCAACGAGTACAATGTCACCGTCATTGG-TTAGTATCCCTGTCCACAGA--AAGTATCATG-TGTCCGAACTC----AGACTAACATCGCAATACAGACGCTCCCGGTCA-CCGTGATTTCATCAAGAACAT-ACCAAATTGGTGCTGCCTTCTGGTATGTAGCC-CATC-TACCTCGGCACG-CCTCAATACGACA---CCCTCCGCAACTCGACGACG--ACATTCTCG---GCTACTT-GGTTGGAACCGAACGAAAGACTT-GATACTGACCGGTCTCTGATA--GGCAAACCATCTCTGGCGAGCACGGTCTCGACAGCAATGGAGTGTACGTACCATTTCCTT-GCCTACTTGCTTTCC-CACGAA-CATGTTAGCTAACACTCGTG-CTTGCTCAGCTACAACGGCACCTCCGAGCTCCAGCTCGAGCGCATGAGCGTCTACTTCAACGAGGCGTCCGGCAACAAGTACGTTCCTCGTGCCGTCCTCGTCGATCTCGAGCCCGGTACCATGGACGCCGTCCGCGCCGGTCCTTTCGGCCAGCTCTTCCGCCCTGACAACTTCGTCTTCGGTC-AGTCC-GGTGCC
>Pestalotiopsis_alloschemones_CGMCC_3_23480
ACCC-ATGTGAACTTACCTTT--GTTGCCTCGGCAGAAG-CTACCCGGTACCG--------------------------ACCACCTC-----GGTGCGAGTTACCCTGTAGCGGCT-GCCGGTGGACCATCAAACTCTTGTTATTTTATGGTTATCTGAGCGTCTTATTTTAATAAGTCAAAACTTTCAACAACGGATCTCTTGGTTCTGGCATCGATGAAGAACGCAGCGAAATGCGATAAGTAATGTGAATTGCAGAATTCAGTGAATCATCGAATCTTTGAACGCACATTGCGCCCATTAGTATTCTAGTGGGCATGCCTGTTCGAGCGTCATTTCAACCCTTAAGCCTAGCTTAGTGTTGGGAGCCTACT---GCTTTTACTAGCTGTAGCTCCTGAAATACAACGGCGGATCTGCGATATCCTCTGAGCGTAGTAATC-TTTTTT----CTCGCTTTTG-ACTGGAGTTG-CAGCGTCCTTAGCCGCTAAACCCCCCAA--TTTTTAATGGTTGACCTC--------------------------------GAGCATTTT---------TTTCCGCACCTGC--CCGTATTCCCAAGACAC-TTACCCC-GCCGCA-----------CGACCCCGC-GGTGCAAA-CGAAAAA-TTTCTTATC--TCAGCCCCACA-TCGCACA--AACATTTT-GGCAGCCATGCATCTTG------CCCCATAATGA-CA--------GTTGCTGACCCCGTCCAA-TAGGAAGCCGCCGAGCTCGGAAAGGGTTCCTTCAAGTACGCCTGGGTTCTTGACAAGCTCAAGGCCGAGCGTGAGCGTGGTATCACCATTGATATCGCTC-TCTGGAAGTTCGAGACCAACGAGTACAATGTCACCGTCATTGG-TTAGTATCCCTGCCCGTCCG-----AAGTATG-CACACGAACCG---GAGACTAATATGCCCATTTAGACGCTCCCGGTCA-CCGTGACTTCATCAAGAACAT-ACCAAATTGGTGCTGCCTTTTGGTATGTTACC-TG---------AAC-----ACCTCGACACTCT-TCAATGCACCTCACTACGACA--GTCATAGCT--ACTTGGCT-GGAACCGACCGAAAG----ACAT-GACACTGATCAATCTTCGATA--GGCAAACCATCTCTGGCGAGCACGGTCTCGACAGCAATGGAGTGTACGTACCCTCTCCTT-GGCTACTTGCTTTCCTCGTGGA-CATCTTAGCTAACACTCGTG-ACTGTTCAGCTACAACGGTACCTCCGAGCTCCAGCTCGAGCGCATGAGCGTCTACTTCAACGAGGCTTCCGGCAACAAGTACGTCCCTCGTGCCGTCCTCGTCGATCTCGAGCCCGGTACCATGGATGCCGTCCGCGCCGGTCCTTTCGGTCAGCTCTTCCGCCCCGACAACTTTGTCTTCGGTC-AGTCC-GGTGCC
>Pestalotiopsis_alpinicola_HJAUP_C1644_221
ACCC-ATGTGAACTTACCATT--GTTGCCTCGGCAGAAG-CTGCTCGGTGCACCTTACCTT-GGAACGGCCTACCCTGTAGCGCCTTACCCTGGAACGGCTTACCCTGTAGCGGCT-GCCGGTGGACTACCAAACTCTTGTTATTTTATTGTAATCTGAGCGTCTTATTTTAATAAGTCAAAACTTTCAACAACGGATCTCTTGGTTCTGGCATCGATGAAGAACGCAGCGAAATGCGATAAGTAATGTGAATTGCAGAATTCAGTGAATCATCGAATCTTTGAACGCACATTGCGCCCATTAGTATTCTAGTGGGCATGCCTGTTCGAGCGTCATTTCAACCCTTAAGCCTAGCTTAGTGTTGGGAGCCTACT---GCTTTTGCTAGCTGTAGCTCCTGAAATACAACGGCGGATCTGCGATATCCTCTGAGCGTAGTAA-TTTTTAT-----CTCGCTTTTG-ACTGGAGTTG-CAGCGTCTTTAGCCGCTAAACCCCCCAA--TTTTTAATGGTTGACCTCGGATCAGGTAGGAATACCCGCTGAACTTAAGCGAAAATCTGG--------TTTTCGCACCTGC-CC-ATTTTCCCG-GACAC-TTACCCC-GCCGCA-----------CGACCCCGC-GGTGCAAA-CGAAAAA-TTTCTTATC--ATAGCCCCACA-TCACACA--AACATTTT-GGCAGCCACGCACTTTG-CAAGA-CCCACAACGAACA--------ATTGCTGACCCCGCCAAA-TAGGAAGCCGCCGAGCTCGGTAAGGGTTCCTTCAAGTA-------------------------------------------------------------------------------------------------------------------------------------------------------------------------------------------------------------------ACCAAATCGGTGCTGCTTTCTGGTATGTAGCC-CATC-TACCCCGACGCG-TCTCAATACGACA---CCCCCGGCAACTCGACAACG--ACGTTCTCA---ACTGCTT-GGTTGAAACCAAATGAAAGACTT-GATACTGATCGGTCTCTGATA--GGCAAACCATCTCTGGCGAGCACGGTCTCGACAGCAATGGAGTGTACGTACCCTTTCCCT-GGCTACTCGCTTTCT-CGTGAA-CATGTCAGCTAACACTCGTG-CTTGTTCAGCTACAACGGTACCTCCGAGCTCCAGCTCGAGCGCATGAGCGTCTACTTCAACGAGGCTTCCGGCAACAAGTACGTTCCTCGTGCCGTCCTCGTCGATCTCGAGCCCGGTACCATGGATGCCGTCCGCGCCGGTCCTTTCGGTCAGCTCTTCCGCCCTGACAACTTCGTCTTCGGTC-AGTCC-GGTGCC
>Pestalotiopsis_alpinicola_HJAUP_C1644_222
ACCC-ATGTGAACTTACCATT--GTTGCCTCGGCAGAAG-CTGCTCGGTGCACCTTACCTT-GGAACGGCCTACCCTGTAGCGCCTTACCCTGGAACGGCTTACCCTGTAGCGGCT-GCCGGTGGACTACCAAACTCTTGTTATTTTATTGTAATCTGAGCGTCTTATTTTAATAAGTCAAAACTTTCAACAACGGATCTCTTGGTTCTGGCATCGATGAAGAACGCAGCGAAATGCGATAAGTAATGTGAATTGCAGAATTCAGTGAATCATCGAATCTTTGAACGCACATTGCGCCCATTAGTATTCTAGTGGGCATGCCTGTTCGAGCGTCATTTCAACCCTTAAGCCTAGCTTAGTGTTGGGAGCCTACT---GCTTTTGCTAGCTGTAGCTCCTGAAATACAACGGCGGATCTGCGATATCCTCTGAGCGTAGTAA-TTTTTAT-----CTCGCTTTTG-ACTGGAGTTG-CAGCGTCTTTAGCCGCTAAACCCCCCAA--TTTTTAATGGTTGACCTCGGATCAGGTAGGAATACCCGCTGAACTTAAGCGAAAATCTGG--------TTTTCGCACCTGC-CC-ATTTTCCCG-GACAC-TTACCCC-GCCGCA-----------CGACCCCGC-GGTGCAAA-CGAAAAA-TTTCTTATC--ATAGCCCCACA-TCACACA--AACATTTT-GGCAGCCACGCACTTTG-CAAGA-CCCACAACGAACA--------ATTGCTGACCCCGCCAAA-TAGGAAGCCGCCGAGCTCGGTAAGGGTTCCTTCAAGTA-------------------------------------------------------------------------------------------------------------------------------------------------------------------------------------------------------------------ACCAAATCGGTGCTGCTTTCTGGTATGTAGCC-CATC-TACCCCGACGCG-TCTCAATACGACA---CCCCCGGCAACTCGACAACG--ACGTTCTCA---ACTGCTT-GGTTGAAACCAAATGAAAGACTT-GATACTGATCGGTCTCTGATA--GGCAAACCATCTCTGGCGAGCACGGTCTCGACAGCAATGGAGTGTACGTACCCTTTCCCT-GGCTACTCGCTTTCT-CGTGAA-CATGTCAGCTAACACTCGTG-CTTGTTCAGCTACAACGGTACCTCCGAGCTCCAGCTCGAGCGCATGAGCGTCTACTTCAACGAGGCTTCCGGCAACAAGTACGTTCCTCGTGCCGTCCTCGTCGATCTCGAGCCCGGTACCATGGATGCCGTCCGCGCCGGTCCTTTCGGTCAGCTCTTCCGCCCTGACAACTTCGTCTTCGGTC-AGTCC-GGTGCC
>Pestalotiopsis_americana_CBS_111576
ACCC-ATGTGAACTTACCATT--GTTGCCTCGGCAGAAG-CTGCTCGGTACACCTTACCTT-GGAACGGCCTACCCTGTAGCGCCTTACCCTGGAACGGCTTACCCTGTAACGGCT-GCCGGTGGACTACCAAACTCTTGTTATTTTATTGTAATCTGAGCGTCTTATTTTAATAAGTCAAAACTTTCAACAACGGATCTCTTGGTTCTGGCATCGATGAAGAACGCAGCGAAATGCGATAAGTAATGTGAATTGCAGAATTCAGTGAATCATCGAATCTTTGAACGCACATTGCGCCCATTAGTATTCTAGTGGGCATGCCTGTTCGAGCGTCATTTCAACCCTTAAGCCTAGCTTAGTGTTGGGAGCCTACT---GCTTTTACTAGCTGTAGCTCCTGAAATACAACGGCGGATCTGCGATATCCTCTGAGCGTAGTAA-TTTTTAT-----CTCGCTTTTG-ACTGGAGTTG-CAGCGTCTTTAGCCGCTAAATCCCCCAA--TTTTTAATGGTTGACCTC--------------------------------GAAAATCTGG--------TTTTCGCACCTGC-CC-ATTTTCCCA-GACAC-TTACCCC-GCCGCA-----------CGACCCCGC-GGTGCAAA-CGAAAAA-TTTCTTATC--ACAGCCCCACA-TCACACA--AACATTTT-GGCAGCCACGCACTTTG-CATGA-CCCACAATGAACA--------GTTGCTGACCCCGCCAAA-TAGGAAGCCGCCGAGCTCGGAAAGGGTTCCTTCAAGTACGCATGGGTTCTTGACAAGCTCAAGGCCGAGCGTGAGCGTGGTATCACCATTGATATCGCTC-TCTGGAAGTTCGAGACCAACGAGTACAATGTCACCGTCATTGG-TTAGTATCCTTGCCCACAAC--ATGCATCATG-TCTCCAAGCTC---AATACTAACCTTGCAACACAGACGCTCCCGGTCA-CCGTGATTTCATCAAGAACA--ACCAAATTGGTGCTGCCTTCTGGTATGTAGCC-CATC-TACCTCGACGCG-CCTCAATACGACA---CCCCCGGCAACTCGACAACG--ACATTCTCA---ACTGCTT-GTTTGGAACCATACGAAAGACTT-CATACTGACCGGTCTATGATA--GGCAAACCATCTCTGGCGAGCACGGTCTCGACAGCAATGGAGTGTACGTACCCTTGATCT-CGCTACTCGCTTTCT-CGTGAA-CATGTCAGCTAACAGTCGTG-CTTGTTCAGCTACAACGGTACCTCCGAGCTCCAGCTCGAGCGCATGAGCGTCTACTTCAACGAGGCTTCCGGCAACAAGTACGTTCCTCGTGCCGTCCTCGTCGATCTCGAGCCCGGTACCATGGATGCCGTCCGCGCCGGTCCTTTCGGTCAGCTCTTCCGCCCTGACAACTTCGTCTTCGGTC-AGTCC-GGTGC-
>Pestalotiopsis_anacardiacearum_IFRDCC_2397
ACCC-ATGTGAACTTACCAATT-GTTGCCTCGGCAGAGG-CTACCCGGT--ACCTTACCTT-GGTGCGGCCTACCCTGTAGCGCCTTACCCTGGAACGGGCTACCCTGTAGCGGCT-GCCGGTGGACTACCAAACTCTTGTTATTTTATGGTTATCTGAGCGTCTTATTTTAATAAGTCAAAACTTTCAACAACGGATCTCTTGGTTCTGGCATCGATGAAGAACGCAGCGAAATGCGATAAGTAATGTGAATTGCAGAATTCAGTGAATCATCGAATCTTTGAACGCACATTGCGCCCATTAGTATTCTAGTGGGCATGCCTGTTCGAGCGTCATTTCAACCCTTAAGCCTAGCTTAGTGTTGGGAGCCTACT---GCTTTTACTAGCTGTAGCTCCTGAAATACAACGGCGGATCTGCGATATCCTCTGAGCGTAGTAATTTTTTTT-----CTCGCTTTTG-ACTGGAGTTG-CAGCGTCCTTAGCCGCTAAACCCCCCAA--TTTTTAATGGT-GACCTCG-ATCAGGT-----------------------GAAAATATTTTCGT----TTTTCGCACCTTCCCACATTTTCC-----CACTTA--CCCCGCCGCATGGCCGCA---CGACCCCGC-GGTGCAAA-CGAAAAAATT-CTTATC--A--GCCCCACC-TCGCACA--AACATTTT-GGCAGCCACGCACTTTC--ATGA-CCCATGATGAGCC--------ATTGCTGACCCCGCCAAA-CAGGAAGCCGCCGAGCTCGGAAAGGGTTCCTTCAAGTACGCCTGGGTTCTTGACAAGCTCAAGGCCGAGCGTGAGCGTGGTATCACCATCGATATCGCTC-TCTGGAAGTTCGAGACCAACGAGTACAATGTCACCGTCATTGG-TTAGTATCCCTGTCCACAAC--AACTCTCATG-CATCCGAACTC----AGACTAACATGACAATACAGACGCTCCCGGTCA-CCGTGACTTCATCAAGAACAT--------CGGTGCTGCTTTCTGGTATGTACCCCCATC-GACCTCGACACG-CCCCGACACGACG---CCTCCCGCAACTCGACAACGCGGCGTTCTCA---ACTACTT-GGTTGGAACCAAACGAAAGACTT-GATACTGACCAGTCTTTGATA--GGCAAACCATTTCTGGCGAGCACGGTCTCGACAGCAATGGAGTGTACGTACCCTTTCCTT-GGCTCCTTGCTTTCC-CATGAG-CATGTTGACTAACACTCGTG-GTTGTTCAGCTACAACGGTACCTCTGAGCTCCAGCTCGAGCGCATGAGCGTCTACTTCAACGAGGCTTCCGGCAACAAGTACGTTCCCCGTGCTGTCCTCGTCGATCTCGAGCCCGGTACCATGGATGCCGTCCGCGCCGGTCCTTTCGGCCAGCTCTTCCGCCCTGACAACTTCGTCTTCGGTC-AGTCC-GGTGCT
>Pestalotiopsis_anhuiensis_CFCC_54791
ACCC-ATGTGAACTTACCATT--GTTGCCTCGGCAGAAG-CTGCTCGGTGCACCTTACCCT-GGAACGGCCTACCCTGTAGCGCCTTACCCTGGAACGGCCTACCCTGTAGCGGCT-GCCGGTGGACTACCAAACTCTTGTTATTTTATTGTAATCTGAGCGTCTTATTTTAATAAGTCAAAACTTTCAACAACGGATCTCTTGGTTCTGGCATCGATGAAGAACGCAGCGAAATGCGATAAGTAATGTGAATTGCAGAATTCAGTGAATCATCGAATCTTTGAACGCACATTGCGCCCATTAGTATTCTAGTGGGCATGCCTGTTCGAGCGTCATTTCAACCCTTAAGCCTAGCTTAGTGTTGGGAGCCTACT---GCTTTTACTAGCTGTAGCTCCTGAAATACAACGGCGGATCTGCGATATCCTCTGAGCGTAGTAAATTTTTAT-----CTCGCTTTTG-ACTGGAGTTG-CAGCGTCTTTAGCCGCTAAATCCCCCAA--TTTTTAATGGTTGACCTC--------------------------------GAAAATCTGG--------TTTTCGCACCTGC-CC-ATTTTCCCA-GACAC-TTACCCC-GCCGCA-----------CGACCCCGC-GGTGCAAA-CGAAAAA-TTTCTTATC--ACAGCCCCACA-TCACACA--AACATTTT-GGCAGCCACGCACTTTG-CATGA-CCCACAATGAACA--------ATTGCTGACCCCGCCAAA-TAGGAAGCCGCCGAGCTCGGAAAGGGTTCCTTCAAGTACGCATGGGTTCTTGACAAGCTCAAGGCCGAGCGTGAGCGTGGTATCACCATTGATATCGCTC-TCTGGAAGTTCGAGACCAACGAGTACAATGTCACCGTCATTGG-TTAGTATCCCTGCCCACAAC--ATGTGTCATG-TCTCTGAACTC---AAGACTAACCTTGCAATACAGACGCTCCCGGTCA-CCGTGATTTCATCAAGAACAT---------GGTGCTGCCTTCTGGTATGTAGCC-CATC-TACCTCGACGCG-CCTCAATACGACA---GCCCCGGCAACTCGACAACG--AAATTCTCA---ACTGCTT-GTTTGGAACCATACGAAAGACTT-GATACTGACCGGTCTATGATA--GGCAAACCATCTCTGGCGAGCACGGTCTCGACAGCAATGGAGTGTACGTACCCTTTCCCT-GGCTACTCGCTTTCT-CGTGAA-CATGTCAGCTAACAGTCGTG-CTTGTTCAGCTACAACGGTACCTCCGAGCTCCAGCTCGAGCGCATGAGCGTCTACTTCAACGAGGCTTCCGGCAACAAGTACGTTCCTCGTGCCGTCCTCGTCGATCTCGAGCCCGGTACCATGGATGCCGTCCGCGCCGGTCCTTTCGGTCAGCTCTTCCGCCCTGACAACTTCGTTTTCGGTC-AGTCC-GGTGCC
>Pestalotiopsis_aporosae_dioicae_SAUCC224004
ACCC-ATGTGAACTTACCATT--GTTGCCTCGGCAGAAG-CTATCCTGTAGCGTCTTACCCGGGAACGGCCTACCCTGTAGCGCCTTACCCTGGAACGACCTACCCTGTAGCGGCT-GCCGGTGGACTACTCAACTCTTGTTATTTTATGGTTATCTGAGCGTCTTATTTTAATAAGTCAAAACTTTCAACAACGGATCTCTTGGTTCTGGCATCGATGAAGAACGCAGCGAAATGCGATAAGTAATGTGAATTGCAGAATTCAGTGAATCATCGAATCTTTGAACGCACATTGCGCCCATTAGTATTCTAGTGGGCATGCCTGTTCGAGCGTCATTTCAACCCTTAAGCCTAGCTTAGTGTTGGGAGTCTACT---GCTTTTACTAGCTGTAGCTCCTAAAATACAACGGCGGATCTGTGACATTCTCTGAGCGTAGTAATTTTTTTTT----CTCGCTTTTG-ACTGGAGTCG-CAGCGTCTTTAGCCGCTAAATCCCCCAA--TTTTTAATGGTTGACCTCGGATCAGGTAGGAATACCCGCTGAACTTAAG-GAAAATCGTTTTT-----CGCACCTTCCC----GCATTCTCTGA---CACTTAACCCCCGCCGCGTGGCCGCA---CGACCCCGC-GGTGCAAA-C--AAAATTT-CTTATC--ACAGCCCCACC-TCGCACA--AACATTTT-GGCAGCCACGCACTGTC--TTGA-CCCACCATGAGCC--------TCTGCTGACCCCGCCAAA-CAGGAAGCCGCCGAGCTCGGTAAGGGTTCCTTCAAGTACGCCTGGGTTCTTGACAAGCTCAAGGCCGAGCGTGAGCGTGGTATCACCATCGATATCGCTC-TCTGGAAGTTCGAGACCAATGAGTACAATGTCACCGTCATTGG-TTAGTAACCCTTCCCACAAT--ATGTATCATC-CCGTCAGCCTG----AGACTAACACGGCATTACAGACGCTCCCGGTCA-CCGTGACTTCATCAAGAACAT-ATCAAATTGGTGCTGCTTTCTGGTATGTACCC-T-AGATATCTCGACACG-CCTCATTACGACG---CCTCCCACAACCCGACCACG--CGACATTCT-CAACTACTC-GGTTAGGATCACACGAAAGACCT-GATACTGACCCGTCATTGATA--GGCAAACCATCTCTGGCGAGCACGGTCTCGACAGCAATGGAGTGTACGTACCCTTTCCTT-GGCTGCTTGCT------ACGAA-CATGTTAGCTGACACTCGTG-ATTGTTCAGCTACAACGGTACCTCTGAGCTCCAGCTGGAGCGCATGAGCGTCTACTTCAACGAGGCCTCCGGCAACAAGTACGTTCCTCGTGCCGTCCTCGTCGATCTCGAGCCCGGTACGATGGATGCCGTCCGTGCCGGTCCTTTCGGTCAGCTCTTCCGCCCTGACAACTTTGTCTTCGGTC-AGTCC-GGTGCG
>Pestalotiopsis_aporosae_dioicae_SAUCC224005
ACCC-ATGTGAACTTACCATT--GTTGCCTCGGCAGAAG-CTATCCTGTAGCGTCTTACCCGGGAACGGCCTACCCTGTAGCGCCTTACCCTGGAACGACCTACCCTGTAGCGGCT-GCCGGTGGACTACTCAACTCTTGTTATTTTATGGTTATCTGAGCGTCTTATTTTAATAAGTCAAAACTTTCAACAACGGATCTCTTGGTTCTGGCATCGATGAAGAACGCAGCGAAATGCGATAAGTAATGTGAATTGCAGAATTCAGTGAATCATCGAATCTTTGAACGCACATTGCGCCCATTAGTATTCTAGTGGGCATGCCTGTTCGAGCGTCATTTCAACCCTTAAGCCTAGCTTAGTGTTGGGAGTCTACT---GCTTTTACTAGCTGTAGCTCCTAAAATACAACGGCGGATCTGTGACATTCTCTGAGCGTAGTAATTTTTTTTT----CTCGCTTTTG-ACTGGAGTCG-CAGCGTCTTTAGCCGCTAAATCCCCCAA--TTTTTAATGGTTGACCTCGGATCAGGTAGGAATACCCGCTGAACTTAAG-GAAAATCGTTTTT-----CGCACCTTCCC----GCATTCTCTGA---CACTTAACCCCCGCCGCGTGGCCGCA---CGACCCCGC-GGTGCAAA-C--AAAATTT-CTTATC--ACAGCCCCACC-TCGCACA--AACATTTT-GGCAGCCACGCACTGTC--TTGA-CCCACCATGAGCC--------TCTGCTGACCCCGCCAAA-CAGGAAGCCGCCGAGCTCGGTAAGGGTTCCTTCAAGTACGCCTGGGTTCTTGACAAGCTCAAGGCCGAGCGTGAGCGTGGTATCACCATCGATATCGCTC-TCTGGAAGTTCGAGACCAATGAGTACAATGTCACCGTCATTGG-TTAGTAACCCTTCCCACAAT--ATGTATCATC-CCGTCAGCCTG----AGACTAACACGGCATTACAGACGCTCCCGGTCA-CCGTGACTTCATCAAGAACAT-ATCAAATTGGTGCTGCTTTCTGGTATGTACCC-T-AGATATCTCGACACG-CCTCATTACGACG---CCTCCCACAACCCGACCACG--CGACATTCT-CAACTACTC-GGTTAGGATCACACGAAAGACCT-GATACTGACCCGTCATTGATA--GGCAAACCATCTCTGGCGAGCACGGTCTCGACAGCAATGGAGTGTACGTACCCTTTCCTT-GGCTGCTTGCT------ACGAA-CATGTTAGCTGACACTCGTG-ATTGTTCAGCTACAACGGTACCTCTGAGCTCCAGCTGGAGCGCATGAGCGTCTACTTCAACGAGGCCTCCGGCAACAAGTACGTTCCTCGTGCCGTCCTCGTCGATCTCGAGCCCGGTACGATGGATGCCGTCCGTGCCGGTCCTTTCGGTCAGCTCTTCCGCCCTGACAACTTTGTCTTCGGTC-AGTCC-GGTGCG
>Pestalotiopsis_appendiculata_CGMCC_3_23550
ACCC-ATGTGAACTTACCATT--GTTGCCTCGGCAGAAG-CTACCTGGTT-ACCTTACCTT-GGAACGGCCTACCCTGTAGCGCCTTACCCTGGAACGGCCTACCCTGTAACGGCT-GCCGGTGGACTACCAAACTCTTGTTATTTTATTGTAATCTGAGCGTCTTATTTTAATAAGTCAAAACTTTCAACAACGGATCTCTTGGTTCTGGCATCGATGAAGAACGCAGCGAAATGCGATAAGTAATGTGAATTGCAGAATTCAGTGAATCATCGAATCTTTGAACGCACATTGCGCCCATTAGTATTCTAGTGGGCATGCCTGTTCGAGCGTCATTTCAACCCTTAAGCCTAGCTTAGTGTTGGGAGCCTACT---GCTTTTGCTAGCGGTAGCTCCTGAAATACAACGGCGGATCTGCGATATCCTCTGAGCGTAGTAA-TTTTTAT-----CTCGCTTTTG-ACTGGAGTTG-CAGCGTCTTTAGCCGCTAAACCC---------------------------------------------------------GAGAATCTG---------TTTTCGCATCTG--CCCATTTTCCCA-GACAC-TTACCCC-GCCGCA-----------CGACCCCGC-GGTGCAAA-CGAAAAA-TTTCTTATC--ACAGCCCCACA-TCGCACA--AACATTTC-GGCAGCCATGCACTTTCCAA-GA-CCCACAATGAACA--------TTTGCTGACCCCGCCAAA-TAGGAAGCCGCCGAGCTCGGAAAGGGTTCCTTCAAGTACGCATGGGTTCTTGACAAGCTCAAGGCCGAGCGTGAGCGTGGTATCACCATCGATATCGCTC-TCTGGAAGTTCGAGACCAACGAGTACAATGTCACCGTCATTGG-TTAGTATTCCTGTCCACACG--ATGTACCATG-CATCTGAATGT----ATACTAACATGGCAACACAGATGCTCCCGGTCACC-GTGA---------------------------------------TATGTAGGA-CCTC-TACCTCGACACG-CCTCAACAACTCGA-----------------CAACG--ACGTTCTCAACAAGTGCTT-GGTTGGAAACAAGGGAAAGACTT-GATACTGACCGGTCCCTGATA--GGCAAACCATCTCTGGCGAGCACGGTCTCGACAGCAATGGAGTGTACGTACCCTTTCCTT-AGCTACTTGCTTTCC-CACGAA-CATCTTAGCTAACACTCGTG-GTTGTTCAGCTACAACGGTACCTCCGAGCTCCAGCTCGAGCGCATGAGCGTCTACTTCAACGAGGCTTCCGGCAACAAGTACGTTCCTCGTGCCGTCCTCGTCGATCTCGAGCCCGGTACCATGGATGCCGTCCGCGCCGGTCCTTTCGGTCAGCTCTTCCGCCCTGACAACTTCGTCTTCGGTC-AGTCC-GGTGCC
>Pestalotiopsis_arceuthobii_CBS_434_65
ACCC-ATGTGAACTTACTATT--GTTGCCTCGGCAGAGG-CTACCCGGTA---CCTACCTT-GGAACGGCCTACCCTGTAGCGCCTTACCCGGGAACGGATTACCCTGTAGCGGCT-GCCGGTGGACCACTAAACTCTTGTTATTTTATTGTAATCTGAGCGTCTTATTTTAATAAGTCAAAACTTTCAACAACGGATCTCTTGGTTCTGGCATCGATGAAGAACGCAGCGAAATGCGATAAGTAATGTGAATTGCAGAATTCAGTGAATCATCGAATCTTTGAACGCACATTGCGCCCATTAGTATTCTAGTGGGCATGCCTGTTCGAGCGTCATTTCAACCCTTAAGCCTAGCTTAGTGTTGGGAGCCTACT---GCTTTTACTAGCTGTAGCTCCTGAAATACAACGGCGGATCTGCGATATCCTCTGAGCGTAGTAA-TTTTTTT-----CTCGCTTTTG-ACTGGAGTTG-CAGCGTCCTTTGCCGCTAAACCCCCAAA--TTTTTAATGGTTGACCTCGGATCAGGTAGGAATACCCGCTGAACTTAAGCGAAAATCTATTTTT----TCTATCCGCACCTGGGCATATTCTGG---CACTTA--CCCCGCCGCGTGGCCGCA---CGACCCCGC-GGTGCCAA-CGAAAAATTT-CTTATC--ACAGCCCCACC-TCGCACA--AACATTTT-GGCCGCTATGCCTTTTC--AATA-CCCACTTTGAGCA--------CTTGCTGACACCGCCAAA-CAGGAAGCCGCCGAGCTCGGTAAGGGTTCCTTCAAGTACGCCTGGGTTCTTGACAAGCTCAAGGCCGAGCGTGAGCGTGGTATCACCATCGATATCGCTC-TCTGGAAGTTCGAGACCAACGAGTACAATGTCACCGTCATTGG-TTAGTATCCACGTCCACATC--AAGCGTCATG-CACCCGTTCAC----AGACTAACATGGCAATACAGACGCTCCCGGTCA-CCGTGATTTCATCAAGAACAT-ACCAAATTGGTGCTGCCTTCTGGTATGTAGCC-TATCCACCACCTAC-----CTCGACACGGCTC-AGCCTCTACAACTCTACAACG--ACCTTCTC---AACTATTT-GGTTGGAACCCAGCGAAAGACTT-GATACTGACCGGTCTTCGATA--GGCAAACCATTTCTGGCGAGCACGGTCTCGACAGCAATGGAGTGTACGTACCCCTTCCTT-GGCTACTTGCTTTCC-CACGAA-CATGTTGGCTAACACACGAG-CTTGTCCAGCTACAACGGTACCTCCGAGCTCCAGCTCGAGCGCATGAGCGTCTACTTCAACGAGGCTTCCGGCAACAAGTACGTTCCTCGTGCCGTCCTCGTCGATCTCGAGCCCGGTACCATGGATGCCGTCCGCGCCGGTCCTTTCGGTCAGCTCTTCCGCCCTGACAACTTCGTCTTTGGTC-AGTCC-GGTGCT
>Pestalotiopsis_arengae_CBS_331_92
ACCC-ATGTGAACTTACCATT--GTTGCCTCGGCAGAAG-CTACCCTGTAGCGTCTTACCCGGGAACGGCCTACCCTGTAGCGCCTTACCCTGGAACGACCTACCCTGTAGCGGCT-GCCGGTGGACTACTCAACTCTTGTTATTTTATGGTTATCTGAGCGTCTTATTTTAATAAGTCAAAACTTTCAACAACGGATCTCTTGGTTCTGGCATCGATGAAGAACGCAGCGAAATGCGATAAGTAATGTGAATTGCAGAATTCAGTGAATCATCGAATCTTTGAACGCACATTGCGCCCATTAGTATTCTAGTGGGCATGCCTGTTCGAGCGTCATTTCAACCCTTAAGCCTAGCTTAGTGTTGGGAGCCTACT---GCTTTTACTAGCTGTAGCTCCTGAAATACAACGGCGGACCTGCGATATCCTCTGAGCGTAGTAAT--TCTTTT----CTCGCTTTTG-ACTGGAGTTG-CAGCGTCCTTGGCCGCTAAACCCCCCAA--TTTTTAATGGTTGACCTCGGATCAGGTAGGAATACCCGCTGAACTTAAGCGAAAATCATTTTTT----CGCACCTTCCC----ACGTTCTCTGA---CACTTA--CCCCGCCGCGTGGCCGCA---CGACCCCGC-GGTGCAAA-CGAAAAATTT-CTTATC--ACAGCCCCACC-T--CACA--AACATTTT-GGCAGCCACGCACTGTC--ATGA-CCCACCATGAACC--------TATACTGACCCCGCCAAA-TAGGAAGCCGCCGAGCTCGGTAAGGGTTCCTTCAAGTACGCCTGGGTTCTTGACAAGCTCAAGGCCGAGCGTGAGCGTGGTATCACCATCGATATCGCTC-TCTGGAAGTTCGAGACCAACGAGTACAATGTCACCGTCATTGG-TTAGTATCCCTGTCTACAAC--ATGTATCATG-CCTTCGACCTC----AGACTAACATGGTAATACAGACGCTCCCGGTCA-CCGTGACTTCATCAAGAACAT-ACCAAATTGGTGCTGCTTTCTGGTATGTACCC-T-ATATATCTCGACACG-CCTCATTACGACG---CCTCCCGCAACCCGACCACG--CGACATTCT-CAACTACTC-GGTTGGAATCACACGAAAGACTTTGATACTGACCCGTCATTGATA--GGCAAACCATCTCTGGCGAGCACGGTCTCGACAGCAATGGAGTGTACGTACCCTTTCCTT-GGCTGCTTGCT------ACGAA-CATGTTAGCTGACACTCGTG-ATTGTTCAGCTACAACGGTACCTCTGAGCTCCAGCTGGAGCGCATGAGCGTCTACTTCAACGAGGCTTCCGGCAACAAGTACGTTCCTCGTGCCGTCCTCGTCGATCTCGAGCCCGGTACCATGGACGCCGTCCGTGCCGGTCCTTTCGGTCAGCTCTTCCGCCCTGACAACTTCGTCTTCGGTC-AGTCC-GGTGCC
>Pestalotiopsis_australasiae_CBS_114126
ACCC-ATGTGAACTTACCATT--GTTGCCTCGGCAGAAG-CTGCTCGGTGCACCCTACCTT-GGAACGGCCTACCCTGTAGCGCCTTACCCTGGAACGGCTTACCCTGTAACGGCT-GCCGGTGGACTACCAAACTCTTGTTATTTTATTGTAATCTGAGCGTCTTATTTTAATAAGTCAAAACTTTCAACAACGGATCTCTTGGTTCTGGCATCGATGAAGAACGCAGCGAAATGCGATAAGTAATGTGAATTGCAGAATTCAGTGAATCATCGAATCTTTGAACGCACATTGCGCCCATTAGTATTCTAGTGGGCATGCCTGTTCGAGCGTCATTTCAACCCTTAAGCCTAGCTTAGTGTTGGGAGCCTACT---GCTTTTGCTAGCTGTAGCTCCTGAAATACAACGGCGGATCTGCGATATCCTCTGAGCGTAGTAAATTTTTAT-----CTCGCTTTTG-ACTGGAGTTG-CAGCGTCTTTGGCCGCTAAATCCCCCAA--TTTTTAATGGTTGACCTCGGATCAGGTAGGAATACCCGCTGAACTTAAGCGAAAATCTGG--------TTTTCGCACCTGC-CC-ATTTTCCCA-GACAC-TTACCCC-GCCGCA-----------CGACCCCGC-GGTGCAAA-CGAAAAA-TTTCTTATC--ACAGCCCCACA-TCACACA--AACATTTT-GGCAGCCACGCACTTTG-CATGA-CCCACAATGAACA--------ATTGCTGACCCCGCCAAA-TAGGAAGCCGCCGAGCTCGGAAAGGGTTCCTTCAAGTACGCATGGGTTCTTGACAAGCTCAAGGCCGAGCGTGAGCGTGGTATCACCATTGATATCGCTC-TCTGGAAGTTCGAGACCAACGAGTACAATGTCACCGTCATTGG-TTAGCATCCCTGTCCACAAC--ATGTGTCATG-TCTCTGAACTC---AAGACTAACCTTGCAATACAGACGCTCCCGGTCA-CCGTGATTTCATCAAGAACAT-ACCAAATTGGTGCTGCCTTCTGGTATGTAGCC-CATC-TACCTCGACGCG-CCTCAATACGACA---CCCCCGGCAACTCGGCAACG--ACATTCTCA---AATGCTT-GTTTGGAACCATACGAAAGACTT-GATACTGACCGGCCTATGATA--GGCAAACCATCTCTGGCGAGCACGGTCTCGACAGCAATGGAGTGTACGTACCCTTTCCCT-GGCTACTCGCTTTCC-CGTGAA-CATGTCAGCTAACAGTCGTG-CTTGTGCAGCTACAACGGTACCTCCGAGCTCCAGCTCGAGCGCATGAGCGTCTACTTCAACGAGGCTTCCGGCAACAAGTACGTTCCTCGTGCCGTCCTCGTCGATCTCGAGCCCGGTACCATGGATGCCGTCCGCGCCGGTCCTTTCGGTCAGCTCTTCCGCCCTGACAACTTCGTCTTCGGTC-AGTCC-GGTGCC
>Pestalotiopsis_australasiae_CBS_114141
ACCC-ATGTGAACTTACCATT--GTTGCCTCGGCAGAAG-CTGCTCGGTGCACCCTACCTT-GGAACGGCCTACCCTGTAGCGCCTTACCCTGGAACGGCTTACCCTGTAACGGCT-GCCGGTGGACTACCAAACTCTTGTTATTTTATTGTAATCTGAGCGTCTTATTTTAATAAGTCAAAACTTTCAACAACGGATCTCTTGGTTCTGGCATCGATGAAGAACGCAGCGAAATGCGATAAGTAATGTGAATTGCAGAATTCAGTGAATCATCGAATCTTTGAACGCACATTGCGCCCATTAGTATTCTAGTGGGCATGCCTGTTCGAGCGTCATTTCAACCCTTAAGCCTAGCTTAGTGTTGGGAGCCTACT---GCTTTTGCTAGCTGTAGCTCCTGAAATACAACGGCGGATCTGCGATATCCTCTGAGCGTAGTAAATTTTTAT-----CTCGCTTTTG-ACTGGAGTTG-CAGCGTCTTTGGCCGCTAAATCCCCCAA--TTTTTAATGGTTGACCTCGGATCAGGTAGGAATACCCGCTGAACTTAAGCGAAAATCTGG--------TTTTCGCACCTGC-CC-ATTTTCCCA-GACAC-TTACCCC-GCCGCA-----------CGACCCCGC-GGTGCAAA-CGAAAAA-TTTCTTATC--ACAGCCCCACA-TCACACA--AACATTTT-GGCAGCCACGCACTTTG-CATGA-CCCACAATGAACA--------ATTGCTGACCCCGCCAAA-TAGGAAGCCGCCGAGCTCGGAAAGGGTTCCTTCAAGTACGCATGGGTTCTTGACAAGCTCAAGGCCGAGCGTGAGCGTGGTATCACCATTGATATCGCTC-TCTGGAAGTTCGAGACCAACGAGTACAATGTCACCGTCATCGG-TTAGTATCCCTGTCCACAAC--ATGTGTCATG-TCTCTGAACTC---AAGACTAACCTTGCAATACAGACGCTCCCGGTCA-CCGTGATTTCATCAAGAACAT-ACCAAATTGGTGCTGCCTTCTGGTATGTAGCC-CATC-TACCTCGACGCG-CCTCAATACGACA---CCCCCGGCAACTCGGCAACG--ACATTCTCA---AATGCTT-GTTTGGAACCATACGAAAGACTT-GATACTGACCGGCCTATGATA--GGCAAACCATCTCTGGCGAGCACGGTCTCGACAGCAATGGAGTGTACGTACCCTTTCCCT-GGCTACTCGCTTTCC-CGTGAA-CATGTCAGCTAACAGTCGTG-CTTGTGCAGCTACAACGGTACCTCCGAGCTCCAGCTCGAGCGCATGAGCGTCTACTTCAACGAGGCTTCCGGCAACAAGTACGTTCCTCGTGCCGTCCTCGTCGATCTCGAGCCCGGTACCATGGATGCCGTCCGCGCCGGTCCTTTCGGTCAGCTCTTCCGCCCTGACAACTTCGTCTTCGGTC-AGTCC-GGTGCC
>Pestalotiopsis_australis_CBS_111503
ACCC-ATGTGAACTTACCATT--GTTGCCTCGGCAGAAG-CTACCTGGTT-ACCCTACCTT-GGAACGGCCTACCCTGTAGCGCCTTACCCTGGAACGGCTTACCCTGTAACGGCT-GCCGGTGGACTACCAAACTCTTGTTATTTTATTGTAATCTGAGCGTCTTATTTTAATAAGTCAAAACTTTCAACAACGGATCTCTTGGTTCTGGCATCGATGAAGAACGCAGCGAAATGCGATAAGTAATGTGAATTGCAGAATTCAGTGAATCATCGAATCTTTGAACGCACATTGCGCCCATTAGTATTCTAGTGGGCATGCCTGTTCGAGCGTCATTTCAACCCTTAAGCCTAGCTTAGTGTTGGGAGCCTACT---GCTTTTGCTAGCGGTAGCTCCTGAAATACAACGGCGGATCTGCGATATCCTCTGAGCGTAGTAA-ATTTTAT-----CTCGCTTTTG-ACTGGAGTTG-CAGCGTCTTTAGCCGCTAAACCCCCC-AATTTTTTAATGGTTGACCTCGGATCAGGTAGGAATACCCGCTGAACTTAAGCGAAAATTTG---------TTTTCGCACCTG--CCCATTTTCCCA-GACAC-TTACCCC-GCCGCA-----------CGACCCCGC-GGTGCAAA-CGAAAAA-TTTCTTATC--ACAGCCCCACA-TCACACA--AACATTTT-GGCAGCCATGCACTTTCCAG-GA-CCCACAATGAACA--------ATTGCTGACCCCGCCAAA-TAGGAAGCCGCCGAGCTCGGAAAGGGTTCCTTCAAGTACGCATGGGTTCTTGACAAGCTCAAGGCCGAGCGTGAGCGTGGTATCACCATTGATATCGCTC-TCTGGAAGTTCGAGACCAACGAGTACAATGTCACCGTCATTGG-TTAGTAACCCTGTCCATGCG--ATGTACCATG-CGTCTGAATGT----ATGCTAACATGGCAACACAGATGCTCCCGGTCACC-GTGATTTCATCAAGA-----ACCAAATTGGTGCTGCCTTTTGGTATGTAGCC-CATC-TACCTCGACACG-CCTCAACAATTCGA-----------------CAACG--ACGTTCTCAACGACTGCTT-GATTGGAAACAAGGGAAAGACTT-GATACTGACCGGTCCCTGATA--GGCAAACCATCTCTGGCGAGCACGGTCTCGACAGCAATGGAGTGTACGTACCCTTTCCTT-GGCTACTTGCTTTGC-CACGAA-CATCTCAGCTAACACTCGTG-GTTGTTCAGCTACAACGGTACCTCCGAGCTCCAGCTCGAGCGCATGAGCGTCTACTTCAACGAGGCTTCCGGCAACAAGTACGTTCCTCGTGCCGTCCTCGTCGATCTCGAGCCCGGTACCATGGACGCCGTCCGCGCCGGTCCTTTCGGTCAGCTCTTCCGCCCTGACAACTTCGTCTTCGGTC-AGTCC-GGTGCC
>Pestalotiopsis_australis_CBS_114193
ACCC-ATGTGAACTTACCATT--GTTGCCTCGGCAGAAG-CTACCTGGTT-ACCCTACCTT-GGAACGGCCTACCCTGTAGCGCCTTACCCTGGAACGGCCTACCCTGTAACGGCT-GCCGGTGGACTACCAAACTCTTGTTATTTTATTGTAATCTGAGCGTCTTATTTTAATAAGTCAAAACTTTCAACAACGGATCTCTTGGTTCTGGCATCGATGAAGAACGCAGCGAAATGCGATAAGTAATGTGAATTGCAGAATTCAGTGAATCATCGAATCTTTGAACGCACATTGCGCCCATTAGTATTCTAGTGGGCATGCCTGTTCGAGCGTCATTTCAACCCTTAAGCCTAGCTTAGTGTTGGGAGCCTACT---GCTTTTGCTAGCGGTAGCTCCTGAAATACAACGGCGGATCTGCGATATCCTCTGAGCGTAGTAA-ATTTTAT-----CTCGCTTTTG-ACTGGAGTTG-CAGCGTCTTTAGCCGCTAAACCCCCC-AATTTTTTAATGGTTGACCTCGGATCAGGTAGGAATACCCGCTGAACTTAAGCGAAAATTTG---------TTTTCGCACCTG--CCCATTTTCCCA-GACAC-TTACCCC-GCCGCA-----------CGACCCCGC-GGTGCAAA-CGAAAAA-TTTCTTATC--ACAGCCCCACA-TCACACA--AACATTTT-GGCAGCCATGCACTTTCCAG-GA-CCCACAATGAACA--------ATTGCTGACCCCGCCAAA-TAGGAAGCCGCCGAGCTCGGAAAGGGTTCCTTCAAGTACGCATGGGTTCTTGACAAGCTCAAGGCCGAGCGTGAGCGTGGTATCACCATTGATATCGCTC-TCTGGAAGTTCGAGACCAACGAGTACAATGTCACCGTCATTGG-TTAGTAACCCTGTCCATGCG--ATGTACCATG-CGTCTGAATGT----ATGCTAACATGGCAACACAGATGCTCCCGGTCACC-GTGATTTCATCAAGAACAT-ACCAAATTGGTGCTGCCTTTTGGTATGTAGCC-CATC-TACCTCGACACG-CCTCAACAATTCGA-----------------CAACG--ACGTTCTCAACGACTGCTT-GATTGGAAACAAGGGAAAGACTT-GATACTGACCGGTCCCTGATA--GGCAAACCATCTCTGGCGAGCACGGTCTCGACAGCAATGGAGTGTACGTACCCTTTCCTT-GGCTACTTGCTTTGC-CACGAA-CATCTCAGCTAACACTCGTG-GTTGTTCAGCTACAACGGTACCTCCGAGCTCCAGCTCGAGCGCATGAGCGTCTACTTCAACGAGGCTTCCGGCAACAAGTACGTTCCTCGTGCCGTCCTCGTCGATCTCGAGCCCGGTACCATGGACGCCGTCCGCGCCGGTCCTTTCGGTCAGCTCTTCCGCCCTGACAACTTCGTCTTCGGTC-AGTCC-GGTGCC
>Pestalotiopsis_biappendiculata_CGMCC_3_23487
ACCC-ATGTGAACTTACCATT--GTTGCCTCGGCAGAAG-CTGCTCGGTGCACCTTACCTT-GGAACGGCCTACCCTGTAGCGCCTTACCCTGGAACGGCTTACCCTGCAACGGCT-GCCGGTGGACTACCAAACTCTTGTTATTTTATTGTAATCTGAGCGTCTTATTT-AATAAGTCAAAACTTTCAACAACGGATCTCTTGGTTCTGGCATCGATGAAGAACGCAGCGAAATGCGATAAGTAATGTGAATTGCAGAATTCAGTGAATCATCGAATCTTTGAACGCACATTGCGCCCATTAGTATTCTAGTGGGCATGCCTGTTCGAGCGTCATTTCAACCCTTAAGCCTAGCTTAGTGTTGGGAGCCTACT---GCTTTTGCTAGCTGTAGCTCCTGAAATACAACGGCGGATCTGCGATATCCTCTGAGCGTAGTAA-TTTTTAT-----CTCGCTTTTG-ACTGGAGTTG-CAGCGTCTTTAGCCGCTAAATCCCCCAAT-TTTT-AATGGTTGACCTC--------------------------------GAAAATCTG---------TTTTCGCACCTGC-CC-ACTTTCCCA-GACAC-GTACCCC-GCCGCA-----------CGACCCCGC-GGTGCAAA-CGAAAAA-TTTCTTATC--ACAGCCCCACA-TCGCACA--AACATTTT-GGCAGCCATGCACTTTT-CATGA-CCCACAATGACTA--------TTCGCTGACCCCGCCATA-TAGGAAGCCGCCGAGCTCGGAAAGGGTTCCTTCAAGTACGCATGGGTTCTTGACAAGCTCAAGGCCGAGCGTGAGCGTGGTATCACCATTGATATCGCTC-TCTGGAAGTTCGAGACCAACGAGTACAATGTCACCGTCATTGG-TTAGTATCCCTGTCCACAAA--ATGCATCATG-CATCCGAACTC----AGACTAACATGCCAATGCAGATGCTCCCGGTCA-CCGTGATTTCATCAAGAACAT-ACCAAATTGGTGCTGCCTTTTGGTATGTAGCC-CA-------TCTAC-----CTCGACACGCCT---CAGCCAACTCCACGACGACT--TTTTCAACT--ACTTGGTT-GGAACCAAACGAAAG----ACTT-GATACTGACCGGTCTCTGATA--GGCAAACCATCTCTGGCGAGCACGGTCTCGACAGCAATGGAGTGTACGTACCCTTTTCTT-GGCTACTTGCTTTCC-CACGAA-CATGTCAGCTAACGCTCGTG-CTTGCTCAGCTACAACGGTACCTCCGAGCTCCAGCTCGAGCGCATGAGCGTCTACTTCAACGAGGCTTCCGGTAACAAGTACGTTCCTCGTGCCGTCCTCGTCGATCTCGAGCCCGGTACCATGGATGCCGTCCGCGCCGGTCCTTTCGGTCAGCTCTTCCGCCCTGACAACTTCGTCTTCGGTC-AGTCC-GGTGCC
>Pestalotiopsis_biappendiculata_LC4282
ACCC-ATGTGAACTTACCATT--GTTGCCTCGGCAGAAG-CTGCTCGGTGCACCTTACCTT-GGAACGGCCTACCCTGTAGCGCCTTACCCTGGAACGGCTTACCCTGCAACGGCT-GCCGGTGGACTACCAAACTCTTGTTATTTTATTGTAATCTGAGCGTCTTATTT-AATAAGTCAAAACTTTCAACAACGGATCTCTTGGTTCTGGCATCGATGAAGAACGCAGCGAAATGCGATAAGTAATGTGAATTGCAGAATTCAGTGAATCATCGAATCTTTGAACGCACATTGCGCCCATTAGTATTCTAGTGGGCATGCCTGTTCGAGCGTCATTTCAACCCTTAAGCCTAGCTTAGTGTTGGGAGCCTACT---GCTTTTGCTAGCTGTAGCTCCTGAAATACAACGGCGGATCTGCGATATCCTCTGAGCGTAGTAA-TTTTTAT-----CTCGCTTTTG-ACTGGAGTTG-CAGCGTCTTTAGCCGCTAAATCCCCCAAT-TTTTTAATGGTTGACCTC--------------------------------GAAAATCTG---------TTTTCGCACCTGC-CC-ACTTTCCCA-GACAC-GTACCCC-GCCGCA-----------CGACCCCGC-GGTGCAAA-CGAAAAA-TTTCTTATC--ACAGCCCCACA-TCGCACA--AACATTTT-GGCAGCCATGCACTTTT-CATGA-CCCACAACGACTA--------TTCGCTGACCCCGCCATA-TAGGAAGCCGCCGAGCTCGGAAAGGGTTCCTTCAAGTACGCATGGGTTCTTGACAAGCTCAAGGCCGAGCGTGAGCGTGGTATCACCATTGATATCGCTC-TCTGGAAGTTCGAGACCAACGAGTACAATGTCACCGTCATTGG-TTAGTATCCCTGTCCACAAA--ATGCATCATG-CATCCGAACTC----AGACTAATATGGCAATACAGATGCTCCCGGTCA-CCGTGATTTCATCAAGAACAT-ACCAAATTGGTGCTGCCTTTTGGTATGTAGCC-CA-------TCTAC-----CTCGACACGCCT---CAGCCAACTCCACGACGACT--TTTTCAACT--ACTTGGTT-GGAACCAAACGAAAG----ACTT-GATACTGACCGGTCTCTGATA--GGCAAACCATCTCTGGCGAGCACGGTCTCGACAGCAATGGAGTGTACGTACCCTTTTCTT-GGCTACTTGCTTTCC-CACGAA-CATGTCAGCTAACGCTCGTG-CTTGCTCAGCTACAACGGTACCTCCGAGCTCCAGCTCGAGCGCATGAGCGTCTACTTCAACGAGGCTTCCGGTAACAAGTACGTTCCTCGTGCCGTCCTCGTCGATCTCGAGCCCGGTACCATGGATGCCGTCCGCGCCGGTCCTTTCGGTCAGCTCTTCCGCCCTGACAACTTCGTCTTCGGTC-AGTCC-GGTGCC
>Pestalotiopsis_biappendiculata_LC4283
ACCC-ATGTGAACTTACCATT--GTTGCCTCGGCAGAAG-CTGCTCGGTGCACCTTACCTT-GGAACGGCCTACCCTGTAGCGCCTTACCCTGGAACGGCTTACCCTGCAACGGCT-GCCGGTGGACTACCAAACTCTTGTTATTTTATTGTAATCTGAGCGTCTTATTT-AATAAGTCAAAACTTTCAACAACGGATCTCTTGGTTCTGGCATCGATGAAGAACGCAGCGAAATGCGATAAGTAATGTGAATTGCAGAATTCAGTGAATCATCGAATCTTTGAACGCACATTGCGCCCATTAGTATTCTAGTGGGCATGCCTGTTCGAGCGTCATTTCAACCCTTAAGCCTAGCTTAGTGTTGGGAGCCTACT---GCTTTTGCTAGCTGTAGCTCCTGAAATACAACGGCGGATCTGCGATATCCTCTGAGCGTAGTAA-TTTTTAT-----CTCGCTTTTG-ACTGGAGTTG-CAGCGTCTTTAGCCGCTAAATCCCCCAAT-TTTTTAATGGTTGACCTC--------------------------------GAAAATCTG---------TTTTCGCACCTGC-CC-ACTTTCCCA-GACAC-GTACCCC-GCCGCA-----------CGACCCCGC-GGTGCAAA-CGAAAAA-TTTCTTATC--ACAGCCCCACA-TCGCACA--AACATTTT-GGCAGCCATGCACTTTT-CATGA-CCCACAACGACTA--------TTCGCTGACCCCGCCATA-TAGGAAGCCGCCGAGCTCGGAAAGGGTTCCTTCAAGTACGCATGGGTTCTTGACAAGCTCAAGGCCGAGCGTGAGCGTGGTATCACCATTGATATCGCTC-TCTGGAAGTTCGAGACCAACGAGTACAATGTCACCGTCATTGG-TTAGTATCCCTGTCCACAAA--ATGCATCATG-CATCCGAACTC----AGACTAATATGGCAATACAGATGCTCCCGGTCA-CCGTGATTTCATCAAGAACAT-ACCAAATTGGTGCTGCCTTTTGGTATGTAGCC-CA-------TCTAC-----CTCGACACGCCT---CAGCCAACTCCACGACGACT--TTTTCAACT--ACTTGGTT-GGAACCAAACGAAAG----ACTT-GATACTGACCGGTCTCTGATA--GGCAAACCATCTCTGGCGAGCACGGTCTCGACAGCAATGGAGTGTACGTACCCTTTTCTT-GGCTACTTGCTTTCC-CACGAA-CATGTCAGCTAACGCTCGTG-CTTGCTCAGCTACAACGGTACCTCCGAGCTCCAGCTCGAGCGCATGAGCGTCTACTTCAACGAGGCTTCCGGTAACAAGTACGTTCCTCGTGCCGTCCTCGTCGATCTCGAGCCCGGTACCATGGATGCCGTCCGCGCCGGTCCTTTCGGTCAGCTCTTCCGCCCTGACAACTTCGTCTTCGGTC-AGTCC-GGTGCC
>Pestalotiopsis_biciliata_CBS_124463
ACCC-ATGTGAACTTACCATT--GTTGCCTCGGCAGAAG-CTGCTCGGTACACCTTACCTT-GGAACGGCCTACCCTGTAGCGCCTTACCCTGGAACGGCTTACCCTGTAACGGCT-GCCGGTGGACTACCAAACTCTTGTTATTTTATTGTAATCTGAGCGTCTTATTTTAATAAGTCAAAACTTTCAACAACGGATCTCTTGGTTCTGGCATCGATGAAGAACGCAGCGAAATGCGATAAGTAATGTGAATTGCAGAATTCAGTGAATCATCGAATCTTTGAACGCACATTGCGCCCATTAGTATTCTAGTGGGCATGCCTGTTCGAGCGTCATTTCAACCCTTAAGCCTAGCTTAGTGTTGGGAGCCTACT---GCTTTTACTAGCTGTAGCTCCTGAAATACAACGGCGGATCTGCGATATCCTCTGAGCGTAGTAA-TTTTTAT-----CTCGCTTTTG-ACTGGAGTTG-CAGCGTCTTTAGCCGCTAAATCCCCCAA--TTTTTAATGGTTGACCTCGGATCAGGTAGGAATACCCGCTGAACTTAAGCGAAAATCTGG--------TTTCCGCACCTGC-CC-ATTTTCCCA-GACAC-TTACCCC-GCCGCA-----------CGACCCCGC-GGTGCAAA-CGAAAAA-TTTCTTATC--GCAGCCCCACA-TCACA-A--AACGTTTT-GGCAGCCACGCACTTTG-CATGA-CCCACAATGAACA--------ATTGCTGACCCCGCCAAA-TAGGAAGCCGCCGAGCTCGGAAAGGGTTCCTTCAAGTACGCATGGGTTCTTGACAAGCTCAAGGCCGAGCGTGAGCGTGGTATCACCATTGATATCGCTC-TCTGGAAGTTCGAGACCAACGAGTACAATGTCACCGTCATTGG-TTAGTATCCCTGTCCACAAC--ATGTGTCATG-TCACCGAACTC---AAGACTAACCTTGCAATACAGACGCTCCCGGTCA-CCGTGATTTCATCAAGAACAT-ACCAAATTGGTGCTGCCTTCTGGTATGTAGCC-CATC-TACCTCGACGCG-CCTCGATACGACA---CCCCCGGCAACTCGACAACG--ACATTCTCA---ACTGCTT-GTTTGGAACCATACGAAAGACTT-GATACTGACCGGTCTATGATA--GGCAAACCATCTCTGGCGAGCACGGTCTCGACAGCAATGGAGTGTACGTACCCTTTCCCT-GGCTACTCGCTTTCT-CGTGAA-CATGTCAGCTAACAGTCGTG-CTTGTTCAGCTACAACGGTACCTCCGAGCTCCAGCTCGAGCGCATGAGCGTCTACTTCAACGAGGCTTCCGGCAACAAGTACGTTCCTCGTGCCGTCCTCGTCGATCTCGAGCCCGGTACCATGGATGCCGTCCGCGCCGGTCCTTTCGGTCAGCTCTTCCGCCCTGACAACTTCGTTTTCGGTC-AGTCC-GGTGCC
>Pestalotiopsis_biciliata_CBS_236_38
ACCC-ATGTGAACTTACCATT--GTTGCCTCGGCAGAAG-CTGCTCGGTACACCTTACCTT-GGAACGGCCTACCCTGTAGCGCCTTACCCTGGAACGGCTTACCCTGTAACGGCT-GCCGGTGGACTACCAAACTCTTGTTATTTTATTGTAATCTGAGCGTCTTATTTTAATAAGTCAAAACTTTCAACAACGGATCTCTTGGTTCTGGCATCGATGAAGAACGCAGCGAAATGCGATAAGTAATGTGAATTGCAGAATTCAGTGAATCATCGAATCTTTGAACGCACATTGCGCCCATTAGTATTCTAGTGGGCATGCCTGTTCGAGCGTCATTTCAACCCTTAAGCCTAGCTTAGTGTTGGGAGCCTACT---GCTTTTACTAGCTGTAGCTCCTGAAATACAACGGCGGATCTGCGATATCCTCTGAGCGTAGTAA-TTTTTAT-----CTCGCTTTTG-ACTGGAGTTG-CAGCGTCTTTAGCCGCTAAATCCCCCAA--TTTTTAATGGTTGACCTCGGATCAGGTAGGAATACCCGCTGAACTTAAGCGAAAATCTGG--------TTTCCGCACCTTC-CC-ATTTTCCCA-GACAC-TTACCCC-GCCGCA-----------CGACCCCGC-GGTGCAAA-CGAAAAA-TTTCTTATC--GCAGCCCCACA-TCACA-A--A-CGTTTT-GGCAGCCACGCACTTTG-CATGA-CCCACAATGAACA--------ATTGCTGACCCCGCCAAA-TAGGAAGCCGCCGAGCTCGGAAAGGGTTCCTTCAAGTACGCATGGGTTCTTGACAAGCTCAAGGCCGAGCGTGAGCGTGGTATCACCATTGATATCGCTC-TCTGGAAGTTCGAGACCAACGAGTACAATGTCACCGTCATTGG-TTAGTATCCCTGTCCACAAC--ATGTGTCATG-TCACCGAACTC---AAGACTAACCTTGCAATACAGACGCTCCCGGTCA-CCGTGATTTCATCAAGAACAT-ACCAAATTGGTGCTGCCTTCTGGTATGTAGCC-CATC-TACCTCGACGCG-CCTCGATACGACA---CCCCCGGCAACTCGACAACG--ACATTCTCA---ACTGCTT-GTTTGGAACCATACGAAAGACTT-GATACTGACCGGTCTATGATA--GGCAAACCATCTCTGGCGAGCACGGTCTCGACAGCAATGGAGTGTACGTACCCTTTCCCT-GGCTACTCGCTTTCT-CGTGAA-CATGTCAGCTAACAGTCGTG-CTTGTTCAGCTACAACGGTACCTCCGAGCTCCAGCTCGAGCGCATGAGCGTCTACTTCAACGAGGCTTCCGGCAACAAGTACGTTCCTCGTGCCGTCCTCGTCGATCTCGAGCCCGGTACCATGGATGCCGTCCGCGCCGGTCCTTTCGGTCAGCTCTTCCGCCCTGACAACTTCGTTTTCGGTC-AGTCC-GGTGCC
>Pestalotiopsis_brachiata_LC_2988
ACCC-ATGTGAACTTACCATT--GTTGCCTCGGCAGAAG-CTGCTCGGTGCACCCTACCTT-GGAACGGCCTACCCTGTAGCGCCTTACCCTGGAACGGCCTACCCTGTAGCGGCT-GCCGGTGGACTACCAAACTCTTGTTATTTTATTGTAATCTGAGCGTCTTATTTTAATAAGTCAAAACTTTCAACAACGGATCTCTTGGTTCTGGCATCGATGAAGAACGCAGCGAAATGCGATAAGTAATGTGAATTGCAGAATTCAGTGAATCATCGAATCTTTGAACGCACATTGCGCCCATTAGTATTCTAGTGGGCATGCCTGTTCGAGCGTCATTTCAACCCTTAAGCCTAGCTTAGTGTTGGGAGCCTACT---GCTTTTGCTAGCTGTAGCTCCTGAAATACAACGGCGGATCTGCGATATCCTCTGAGCGTAGTAA-TTTTTAT-----CTCGCTTTTG-ACTGGAGTTG-CAGCGTCTTTAGCCGCTAAATCCCCCAA--TTTTTAATGGTTGACCTC--------------------------------GAAAATCTGG--------TTTTCGCACCTGC-CC-ATTTTCCCA-GACAC-TTACCCC-GCCGCA-----------CGACCCCGC-GGTGCAAA-CGAAAAA-TTTCTTATC--ATAGCCCCACA-TCACACA--AACATTTT-GGCAGCCACGCACTTTG-CATGA-CCCACAATGAACA--------ATTGCTGACCCCGCCAAA-TAGGAAGCCGCCGAGCTCGGAAAGGGTTCCTTCAAGTACGCATGGGTTCTTGACAAGCTCAAGGCCGAGCGTGAGCGTGGTATCACCATTGATATCGCTC-TCTGGAAGTTCGAGACCAACGAGTACAATGTCACCGTCATTGG-TTAGTATCCCTGTCCACAAC--ATGTGTCATG-TCTCCAAACTC---AAGACTAACCTTGCAATACAGACGCTCCCGGTCA-CCGTGATTTCATCAAGAACAT-ACCAAATTGGTGCTGCCTTCTGGTATGTAGCC-CATC-TACCTCGACGCG-CCTCGATACGACA---CC---GGCAACTCGACAACG--ACATTCTCA---ACTGCTT-GTTTGGAACCATACGAAAGACTT-GATACTGACCGGTCTATGATA--GGCAAACCATCTCTGGCGAGCACGGTCTCGACAGCAATGGAGTGTACGTACCCTTTCCCT-GGCTACTCGCTTTCT-CGTGAA-CATGTCAGCTAACAGTCGTG-CTTGTTCAGCTACAACGGTACCTCCGAGCTCCAGCTCGAGCGCATGAGCGTCTACTTCAACGAGGCTTCCGGCAACAAGTACGTTCCTCGTGCCGTCCTCGTCGATCTCGAGCCCGGTACCATGGATGCCGTCCGCGCCGGTCCTTTCGGTCAGCTCTTCCGCCCTGACAACTTCGTTTTCGGTC-AGTCC-G-----
>Pestalotiopsis_brachiata_LC_8188
ACCC-ATGTGAACTTACCATT--GTTGCCTCGGCAGAAG-CTGCTCGGTGCACCCTACCTT-GGAACGGCCTACCCTGTAGCGCCTTACCCTGGAACGGCCTACCCTGTAGCGGCT-GCCGGTGGACTACCAAACTCTTGTTATTTTATTGTAATCTGAGCGTCTTATTTTAATAAGTCAAAACTTTCAACAACGGATCTCTTGGTTCTGGCATCGATGAAGAACGCAGCGAAATGCGATAAGTAATGTGAATTGCAGAATTCAGTGAATCATCGAATCTTTGAACGCACATTGCGCCCATTAGTATTCTAGTGGGCATGCCTGTTCGAGCGTCATTTCAACCCTTAAGCCTAGCTTAGTGTTGGGAGCCTACT---GCTTTTGCTAGCTGTAGCTCCTGAAATACAACGGCGGATCTGCGATATCCTCTGAGCGTAGTAA-TTTTTAT-----CTCGCTTTTG-ACTGGAGTTG-CAGCGTCTTTAGCCGCTAAATCCCCCAA--TTTTTAATGGTTGACCTCGGATCAGGTAGGAATACCCGCTGAACTTAAGCGAAAATCTGG--------TTTTCGCACCTGC-CC-ATTTTCCCA-GACAC-TTACCCC-GCCGCA-----------CGACCCCGC-GGTGCAAA-CGAAAAA-TTTCTTATC--ATAGCCCCACA-TCACACA--AACATTTT-GGCAGCCACGCACTTTG-CATGA-CCCACAATGAACA--------ATTGCTGACCCCGCCAAA-TAGGAAGCCGCCGAGCTCGGAAAGGGTTCCTTCAAGTACGCATGGGTTCTTGACAAGCTCAAGGCCGAGCGTGAGCGTGGTATCACCATTGATATCGCTC-TCTGGAAGTTCGAGACCAACGAGTACAATGTCACCGTCATTGG-TTAGTATCCCTGTCCACAAC--ATGTGTCATG-TCTCCAAACTC---AAGACTAACCTTGCAATACAGACGCTCCCGGTCA-CCGTGATTTCATCAAGAACAT-ACCAAATTGGTGCTGCCTTCTGGTATGTAGCC-CATC-TACCTCGACGCG-CCTCGATACGACA---CCCCCGGCAACTCGACAACG--ACATTCTCA---ACTGCTT-GTTTGGAACCATACGAAAGACTT-GATACTGACCGGTCTATGATA--GGCAAACCATCTCTGGCGAGCACGGTCTCGACAGCAATGGAGTGTACGTACCCTTTCCCT-GGCTACTCGCTTTCT-CGTGAA-CATGTCAGCTAACAGTCGTG-CTTGTTCAGCTACAACGGTACCTCCGAGCTCCAGCTCGAGCGCATGAGCGTCTACTTCAACGAGGCTTCCGGCAACAAGTACGTTCCTCGTGCCGTCCTCGTCGATCTCGAGCCCGGTACCATGGATGCCGTCCGCGCCGGTCCTTTCGGTCAGCTCTTCCGCCCTGACAACTTCGTTTTCGGTC-AGTCC-GGTGCC
>Pestalotiopsis_brachiata_LC_8189
ACCC-ATGTGAACTTACCATT--GTTGCCTCGGCAGAAG-CTGCTCGGTGCACCCTACCTT-GGAACGGCCTACCCTGTAGCGCCTTACCCTGGAACGGCCTACCCTGTAGCGGCT-GCCGGTGGACTACCAAACTCTTGTTATTTTATTGTAATCTGAGCGTCTTATTTTAATAAGTCAAAACTTTCAACAACGGATCTCTTGGTTCTGGCATCGATGAAGAACGCAGCGAAATGCGATAAGTAATGTGAATTGCAGAATTCAGTGAATCATCGAATCTTTGAACGCACATTGCGCCCATTAGTATTCTAGTGGGCATGCCTGTTCGAGCGTCATTTCAACCCTTAAGCCTAGCTTAGTGTTGGGAGCCTACT---GCTTTTGCTAGCTGTAGCTCCTGAAATACAACGGCGGATCTGCGATATCCTCTGAGCGTAGTAA-TTTTTAT-----CTCGCTTTTG-ACTGGAGTTG-CAGCGTCTTTAGCCGCTAAATCCCCCAA--TTTTTAATGGTTGACCTCGGATCAGGTAGGAATACCCGCTGAACTTAAGCGAAAATCTGG--------TTTTCGCACCTGC-CC-ATTTTCCCA-GACAC-TTACCCC-GCCGCA-----------CGACCCCGC-GGTGCAAA-CGAAAAA-TTTCTTATC--ATAGCCCCACA-TCACACA--AACATTTT-GGCAGCCACGCACTTTG-CATGA-CCCACAATGAACA--------ATTGCTGACCCCGCCAAA-TAGGAAGCCGCCGAGCTCGGAAAGGGTTCCTTCAAGTACGCATGGGTTCTTGACAAGCTCAAGGCCGAGCGTGAGCGTGGTATCACCATTGATATCGCTC-TCTGGAAGTTCGAGACCAACGAGTACAATGTCACCGTCATTGG-TTAGTATCCCTGTCCACAAC--ATGTGTCATG-TCTCCAAACTC---AAGACTAACCTTGCAATACAGACGCTCCCGGTCA-CCGTGATTTCATCAAGAACAT-ACCAAATTGGTGCTGCCTTCTGGTATGTAGCC-CATC-TACCTCGACGCG-CCTCGATACGACA---CCCCCGGCAACTCGACAACG--ACATTCTCA---ACTGCTT-GTTTGGAACCATACGAAAGACTT-GATACTGACCGGTCTATGATA--GGCAAACCATCTCTGGCGAGCACGGTCTCGACAGCAATGGAGTGTACGTACCCTTTCCCT-GGCTACTCGCTTTCT-CGTGAA-CATGTCAGCTAACAGTCGTG-CTTGTTCAGCTACAACGGTACCTCCGAGCTCCAGCTCGAGCGCATGAGCGTCTACTTCAACGAGGCTTCCGGCAACAAGTACGTTCCTCGTGCCGTCCTCGTCGATCTCGAGCCCGGTACCATGGATGCCGTCCGCGCCGGTCCTTTCGGTCAGCTCTTCCGCCCTGACAACTTCGTTTTCGGTC-AGTCC-GGTGCC
>Pestalotiopsis_brassicae_CBS_170_26
ACCC-ATGTGAACTTACCATT--GTTGCCTCGGCAGAAG-CTACCTGGTT-ACCCTACCTT-GGAACGGCCTACCCTGTAGCGCCTTACCCTGGAACGGCCTACCCTGTAACGGCT-GCCGGTGGACTACCAAACTCTTGTTATTTTATTGTAATCTGAGCGTCTTATTTTAATAAGTCAAAACTTTCAACAACGGATCTCTTGGTTCTGGCATCGATGAAGAACGCAGCGAAATGCGATAAGTAATGTGAATTGCAGAATTCAGTGAATCATCGAATCTTTGAACGCACATTGCGCCCATTAGTATTCTAGTGGGCATGCCTGTTCGAGCGTCATTTCAACCCTTAAGCCTAGCTTAGTGTTGGGAGCCTACC---GCTTTTGCTAGCGGTAGCTCCTGAAATACAACGGCGGATCTGCGATATCCTCTGAGCGTAGTAA-TTTTTAT-----CTCGCTTTTG-ACTGGAGTTG-CAGCGTCTTTAGCCGCTAAACCCCCCAAATTTTTTAATGGTTGACCTCGGATCAGGT-----------------------GAAAATCTG---------TTTTCGCACCTG--CCCATTTTCCCA-GACAC-TTACCCC-GCCGCA-----------CGACCCCGC-GGTGCAAA-CGAAAAA-TTTCTTATC--ACAGCCCCACA-TCGCACA--AACATTTT-GGCAGCCATGCACTTTCCAA-GA-CCCACAATGAACA--------ATTGCTGACCCCGCCAAA-TAGGAAGCCGCCGAGCTCGGAAAGGGTTCCTTCAAGTACGCATGGGTTCTTGACAAGCTCAAGGCCGAGCGTGAGCGTGGTATCACCATTGATATCGCTC-TCTGGAAGTTCGAGACCAACGAGTACAATGTCACCGTCATTGG-TTAGTATCCCTGCCCACACC--ATGTATCATG-CATCCGACCTT----GTGCTAACATGGCAACACAGATGCTCCCGGTCACC-GTGACTTCATCAAGA-----???????????????????????????????????????????????????????????????????????????????????????????????????????????????????????????????????????????????????????????????????????????????????????????????????????????????????????????????????????????????????????????????????????????????????????????????????????????????????????????????????????????????????????????????????????????????????????????????????????????????????????????????????????????????????????????????????????????
>Pestalotiopsis_buxicola_CFCC_57357
ACCC-ATGTGAACTTACCATT--GTTGCCTCGGCAGAAG-CTGCTCGGTGCACCCTACCTT-GGAACGGCCTACCCTGTAGCGCCTTACCCTGGAACGGCTTACCCTGTAGCGGCT-GCCGGTGGACTACCAAACTCTTGTTATTTTATTGTAATCTGAGCGTCTTATTTTAATAAGTCAAAACTTTCAACAACGGATCTCTTGGTTCTGGCATCGATGAAGAACGCAGCGAAATGCGATAAGTAATGTGAATTGCAGAATTCAGTGAATCATCGAATCTTTGAACGCACATTGCGCCCATTAGTATTCTAGTGGGCATGCCTGTTCGAGCGTCATTTCAACCCTTAAGCCTAGCTTAGTGTTGGGAGCCTACT---GCTTTTACTAGCTGTAGCTCCTGAAATACAACGGCGGATCTGCGATATCCTCTGAGCGTAGTAA-TTTTTAT-----CTCGCTTTTG-ACTGGAGTTG-CAGCGTCTTTAGCCGCTAAATCCCCCAAT-TTTT-AATGGTTGACCTC--------------------------------GAAAATCTGG--------TTTTCGCACCTGC-CC-ATTTTCCCA-GACAC-TTACCCC-GCCGCA-----------CGACCCCGC-GGTGCAAA-CGAAAAA-TTTCTTATC--ACAGCCCCACA-TCACACA--AACATTTT-GGCAGCCACGCACTTTG-CATGA-CCCACAATGAACA--------ATTGCTGACCCCGCCAAA-TAGGAAGCCGCCGAGCTCGGAAAGGGTTCCTTCAAGTACGCATGGGTTCTTGACAAGCTCAAGGCCGAGCGTGAGCGTGGTATCACCATTGATATCGCTC-TCTGGAAGTTCGAGACCAACGAGTACAATGTCACCGTCATTGG-TTAGTATCCCTGCTCACAAC--ATGTGTCATG-TCTCCAATCTC---AAGACTAACCTTGCAATACAGACGCTCCCGGTCA-CCGTGATTTCATCAAGAACA----------GGTGCTGCCTTCTGGTATGTAGCC-CATC-TACCTCGACGCG-CCTCAATACGACA---CCCCCGGCAACTCGACAACG--ACATTCTCA---ACTGCTT-GTTTGGAACCATACGAAAGACTT-GATACTGACCGGTCTATGATA--GGCAAACCATCTCTGGCGAGCACGGTCTCGACAGCAATGGAGTGTACGTACCCTTTCCCT-GGCTACTCGCTTTCT-CGTGAA-CATGTCAGCTAACAGTTGTG-CTTGTTCAGCTACAACGGTACCTCCGAGCTCCAGCTCGAGCGCATGAGCGTCTACTTCAACGAGGCTTCCGGCAACAAGTACGTTCCTCGTGCCGTCCTCGTCGATCTCGAGCCCGGTACCATGGATGCCGTCCGCGCCGGTCCTTTCGGTCAGCTCTTCCGCCCTGACAACTTCGTCTTCGGTC-AGTCC-G-----
>Pestalotiopsis_buxicola_CFCC_57358
ACCC-ATGTGAACTTACCATT--GTTGCCTCGGCAGAAG-CTGCTCGGTGCACCCTACCTT-GGAACGGCCTACCCTGTAGCGCCTTACCCTGGAACGGCTTACCCTGTAGCGGCT-GCCGGTGGACTACCAAACTCTTGTTATTTTATTGTAATCTGAGCGTCTTATTTTAATAAGTCAAAACTTTCAACAACGGATCTCTTGGTTCTGGCATCGATGAAGAACGCAGCGAAATGCGATAAGTAATGTGAATTGCAGAATTCAGTGAATCATCGAATCTTTGAACGCACATTGCGCCCATTAGTATTCTAGTGGGCATGCCTGTTCGAGCGTCATTTCAACCCTTAAGCCTAGCTTAGTGTTGGGAGCCTACT---GCTTTTACTAGCTGTAGCTCCTGAAATACAACGGCGGATCTGCGATATCCTCTGAGCGTAGTAA-TTTTTAT-----CTCGCTTTTG-ACTGGAGTTG-CAGCGTCTTTAGCCGCTAAATCCCCCAAT-TTTT-AATGGTTGACCTC--------------------------------GAAAATCTGG--------TTTTCGCACCTGC-CC-ATTTTCCCA-GACAC-TTACCCC-GCCGCA-----------CGACCCCGC-GGTGCAAA-CGAAAAA-TTTCTTATC--ACAGCCCCACA-TCACACA--AACATTTT-GGCAGCCACGCACTTTG-CATGA-CCCACAATGAACA--------ATTGCTGACCCCGCCAAA-TAGGAAGCCGCCGAGCTCGGAAAGGGTTCCTTCAAGTACGCATGGGTTCTTGACAAGCTCAAGGCCGAGCGTGAGCGTGGTATCACCATTGATATCGCTC-TCTGGAAGTTCGAGACCAACGAGTACAATGTCACCGTCATTGG-TTAGTATCCCTGCTCACAAC--ATGTGTCATG-TCTCCAATCTC---AAGACTAACCTTGCAATACAGACGCTCCCGGTCA-CCGTGATTTCATCAAGAACA----------GGTGCTGCCTTCTGGTATGTAGCC-CATC-TACCTCGACGCG-CCTCAATACGACA---CCCCCGGCAACTCGACAACG--ACATTCTCA---ACTGCTT-GTTTGGAACCATACGAAAGACTT-GATACTGACCGGTCTATGATA--GGCAAACCATCTCTGGCGAGCACGGTCTCGACAGCAATGGAGTGTACGTACCCTTTCCCT-GGCTACTCGCTTTCT-CGTGAA-CATGTCAGCTAACAGTTGTG-CTTGTTCAGCTACAACGGTACCTCCGAGCTCCAGCTCGAGCGCATGAGCGTCTACTTCAACGAGGCTTCCGGCAACAAGTACGTTCCTCGTGCCGTCCTCGTCGATCTCGAGCCCGGTACCATGGATGCCGTCCGCGCCGGTCCTTTCGGTCAGCTCTTCCGCCCTGACAACTTCGTCTTCGGTC-AGTCC-G-----
>Pestalotiopsis_camelliae_MFLUCC_12_0277
ACCC-ATGTGAACTTACCATT--GTTGCCTCGGCAGAAG-CTACCCGGT--ACCTTACCTT-GGAACGGCCTACCCTGTAGCGCCTTACCCTGGAACGGCTTACCCTGCAGCGGCT-GCCGGTGGACTACCAAACTCTTGTTATTTTTATGTTATCTGAGCGTCTTATTTTAATAAGTCAAAACTTTCAACAACGGATCTCTTGGTTCTGGCATCGATGAAGAACGCAGCGAAATGCGATAAGTAATGTGAATTGCAGAATTCAGTGAATCATCGAATCTTTGAACGCACATTGCGCCCATTAGTATTCTAGTGGGCATGCCTGTTCGAGCGTCATTTCAACCCTTAAGCCTAGCTTAGTGTTGGGAGCCTACT---GCTTTTGTTAGCTGTAGCTCCTGAAATACAACGGCGGATCTGCGATATCCTCTGAGCGTAGTAA-TTTTTTTC----CTCGCTTTTG-ACTGGAGTTG-CAGCGTCTTTAGCCGCTAAACCCCCCAA--TTTT-AATGGTTGACCTCGGATCAGGT-----------------------GAAAATATGTGCTTC-TTTTTTCGCGCCTGC--CCACATCCCCA-GACAC-TTACCCC-GCCGCA-----------CGACCCCGC-GGTGCAAA-CGAAAAA-TTTCTTATC--ACAGCCCCACA-CCGCACA--AACATTTT-GGCAGCCATGCACTTTT-CATAA-CCCACA-CGAGCA--------TTTGCTGACCCCGCCAAA-TAGGAAGCCGCCGAGCTCGGAAAGGGTTCCTTCAAGTACGCATGGGTTCTTGACAAGCTCAAGGCCGAGCGTGAGCGTGGTATCACCATCGATATCGCTC-TCTGGAAGTTCGAGACCAACGAGTACAATGTCACCGTCATTGG-TTAGTATCCCTGTCCACATC-----CATCATG-CATCCGAAATC----AGACTAACACGGCACCACAGATGCTCCCGGTCA-CCGTGATTTCATCAAGAACAT--------CGGTGCTGCTTTCTGGTATGTAGCT-CATC-TACCTCGACGCG-CCTCAGCACGACG---CCTCTCGCAACTCGACAACG--ACGTTATCA---ACTACTT-GGTTGAAACCAAGCGAAAGACTT-GATACTGACAGGCCTCTGATA--GGCAAACCATCTCTGGCGAGCACGGTCTCGACAGCAATGGAGTGTACGTACCGTACCCTT-GGCTACCTGCTTCCC--ACGAA-CATGTCAGCTAACACTCGTG----GTTCAGCTACAACGGTACCTCCGAGCTCCAGCTCGAGCGCATGAGCGTCTACTTCAACGAGGCTTCCGGCAACAAGTACGTTCCTCGTGCCGTCCTCGTCGATCTCGAGCCCGGTACCATGGATGCCGTCCGCGCCGGTCCTTTCGGTCAGCTCTTCCGCCCTGACAACTTCGTCTTCGGTC-AGTCC-GGTGCC
>Pestalotiopsis_camelliae_oleiferae_CSUFTCC_08
------TGTGAACTTACCATT--GTTGCCTCGGCAGAAG-CTGCTCGGTGCACCCTACCTT-GGAACGGCCTACCCTGTAGCGCCTTACCCTGGAACGGCTTACCCTGTAGCGGCT-GCCGGTGGACTACTAAACTCTTGTTATTTTATTGTAATCTGAGCGTCTTATTTTAATAAGTCAAAACTTTCAACAACGGATCTCTTGGTTCTGGCATCGATGAAGAACGCAGCGAAATGCGATAAGTAATGTGAATTGCAGAATTCAGTGAATCATCGAATCTTTGAACGCACATTGCGCCCATTAGTATTCTAGTGGGCATGCCTGTTCGAGCGTCATTTCAACCCTTAAGCCTAGCTTAGTGTTGGGAGCCTACT---GCTTTTACTAGCTGTAGCTCCTGAAATACAACGGCGGATCTGCGATATCCTCTGAGCGTAGTAA-TTTTTAT-----CTCGCTTTTG-ACTGGAGTTG-CAGCGTCTTTAGCCGCTAAATCCCCCAAT-TTTT-AATGGTTGACCTC--------------------------------GAAAATCTGG--------TTTCCGCACCTGC-CC-ATTTTCCCA-GACAC-TTACCCC-GCCGCA-----------CGACCCCGC-GGTGCAAA-CGAAAAA-TTTCTTATC--GCAGCCCCACA-TCACA-A--A-CGTTTT-GGCAGCCACGCACTTTG-CATGA-CCCACAATGAACA--------ATTGCTGACCCCGCCAAA-TAGGAAGCCGCCGAGCTCGGAAAGGGTTCCTTCAAGTACGCATGGGTTCTTGACAAGCTCAAGGCCGAGCGTGAGCGTGGTATCACCATTGATATCGCTC-TCTGGAAGTTCGAGACCAACGAGTACAATGTCACCGTCATTGG-TTAGTATCCCTGTCCACAAC--ATGTGTCATG-TCACCGAACTC---AAGACTAACCTTGCAATACAGACGCTCCCGGTCA-CCGTGATTTCATCAAGAAC-------------TGCTGCCTTCTGGTATGTAGCC-CATC-TACCTCGACGCG-CCTCAATACGACA---CCCCCGGCAACTCGACAACG--ACATTCTCA---ACTGCTT-GTTTGGAACCATACGAAAGACTT-GATACTGACCGGTCTATGATA--GGCAAACCATCTCTGGCGAGCACGGTCTCGACAGCAATGGAGTGTACGTACCCTTTCCCT-GGCTACTCGCTTTCT-CGTGAA-CATGTCAGCTAACAGTTGTG-CTTGTTCAGCTACAACGGTACCTCCGAGCTCCAGCTCGAGCGCATGAGCGTCTACTTCAACGAGGCTTCCGGCAACAAGTACGTTCCTCGTGCCGTCCTCGTCGATCTCGAGCCCGGTACCATGGATGCCGTCCGCGCCGGTCCTTTCGGTCAGCTCTTCCGCCCTGACAACTTCGTCTTCGGTC-AGTCC-GGTGCC
>Pestalotiopsis_camelliae_oleiferae_CSUFTCC_09
------TGTGAACTTACCATT--GTTGCCTCGGCAGAAG-CTGCTCGGTGCACCCTACCTT-GGAACGGCCTACCCTGTAGCGCCTTACCCTGGAACGGCTTACCCTGTAGCGGCT-GCCGGTGGACTACTAAACTCTTGTTATTTTATTGTAATCTGAGCGTCTTATTTTAATAAGTCAAAACTTTCAACAACGGATCTCTTGGTTCTGGCATCGATGAAGAACGCAGCGAAATGCGATAAGTAATGTGAATTGCAGAATTCAGTGAATCATCGAATCTTTGAACGCACATTGCGCCCATTAGTATTCTAGTGGGCATGCCTGTTCGAGCGTCATTTCAACCCTTAAGCCTAGCTTAGTGTTGGGAGCCTACT---GCTTTTACTAGCTGTAGCTCCTGAAATACAACGGCGGATCTGCGATATCCTCTGAGCGTAGTAA-TTTTTAT-----CTCGCTTTTG-ACTGGAGTTG-CAGCGTCTTTAGCCGCTAAATCCCCCAAT-TTTT-AATGGTTGACCTC--------------------------------GAAAATCTGG--------TTTCCGCACCTGC-CC-ATTTTCCCA-GACAC-TTACCCC-GCCGCA-----------CGACCCCGC-GGTGCAAA-CGAAAAA-TTTCTTATC--GCAGCCCCACA-TCACA-A--A-CGTTTT-GGCAGCCACGCACTTTG-CATGA-CCCACAATGAACA--------ATTGCTGACCCCGCCAAA-TAGGAAGCCGCCGAGCTCGGAAAGGGTTCCTTCAAGTACGCATGGGTTCTTGACAAGCTCAAGGCCGAGCGTGAGCGTGGTATCACCATTGATATCGCTC-TCTGGAAGTTCGAGACCAACGAGTACAATGTCACCGTCATTGG-TTAGTATCCCTGTCCACAAC--ATGTGTCATG-TCACCGAACTC---AAGACTAACCTTGCAATACAGACGCTCCCGGTCA-CCGTGATTTCATCAAGAAC-------------TGCTGCCTTCTGGTATGTAGCC-CATC-TACCTCGACGCG-CCTCAATACGACA---CCCCCGGCAACTCGACAACG--ACATTCTCA---ACTGCTT-GTTTGGAACCATACGAAAGACTT-GATACTGACCGGTCTATGATA--GGCAAACCATCTCTGGCGAGCACGGTCTCGACAGCAATGGAGTGTACGTACCCTTTCCCT-GGCTACTCGCTTTCT-CGTGAA-CATGTCAGCTAACAGTTGTG-CTTGTTCAGCTACAACGGTACCTCCGAGCTCCAGCTCGAGCGCATGAGCGTCTACTTCAACGAGGCTTCCGGCAACAAGTACGTTCCTCGTGCCGTCCTCGTCGATCTCGAGCCCGGTACCATGGATGCCGTCCGCGCCGGTCCTTTCGGTCAGCTCTTCCGCCCTGACAACTTCGTCTTCGGTC-AGTCC-GGTGCC
>Pestalotiopsis_camelliicola_HJAUP_C1804_221
ACCC-ATGTGAACTTACCATT--GTTGCCTCGGCAGAAG-CTACCCGGT--ACCTTACCTT-GGAACGGCCTACCCTGTAGCGCCTTACCCTGGAACGGCTTACCCTGTAACGGCT-GCCGGTGGACTACCAAACTCTTGTTATTTTATTGTTATCTGAGCGTCTTATTTTAATAAGTCAAAACTTTCAACAACGGATCTCTTGGTTCTGGCATCGATGAAGAACGCAGCGAAATGCGATAAGTAATGTGAATTGCAGAATTCAGTGAATCATCGAATCTTTGAACGCACATTGCGCCCATTAGTATTCTAGTGGGCATGCCTGTTCGAGCGTCATTTCAACCCTTAAGCCTAGCTTAGTGTTGGGAGCCTACT---GCTTTTGCTAGCTGTAGCTCCTGAAATACAACGGCGGATCTGCGATATCCTCTGAGCGTAGTAA-TTTTTTTT----CTCGCTTTTG-ACTGGAGTTG-CAGCGTCTTTAGCCGCTAAATCCCCCAA--TTTTTAATGGTTGACCTCGGATCAGGTAGGAATACCCGCTGAACTTAAGCGAAAATCTG---------TTTTCGCACCTGC-CC-ATTTTCCCA-GACAC-TTACCCC-GCCGCA-----------CGACCCCGC-GGTGCAAA-CGAAAAA-ATTCTTATC--ACAGCCCCACA-TCGCACA--AACATTTTTGGCAGCCATGCACTTTT-CATGA-CCCACATTGAGCA--------TTTGCTGACCCCGCCAAA-TAGGAAGCCGCCGAGCTCGGTAAGGGTTCCTTCAAGTA-------------------------------------------------------------------------------------------------------------------------------------------------------------------------------------------------------------------CCAAA-TCGGTGCTGCTTTCTGGTATGTAGCC-CATC-TACCTCGACACG-CCTCAATACGACG---CCTCCCGCAGCTCGACCACG--ACGGCCTCA---ACTACTT-GGTTGGAACCAAACAAAAGACTT-GATACTGACCGGTCTCTGATA--GGCAAACCATCTCTGGCGAGCACGGTCTCGACAGCAATGGAGTGTACGTACCCTTGCCTT-CTCTATTTGCCTTCC-CACGAA-CATGTTAGCTAACACTCGTG-CTTGCTCAGCTACAACGGTACCTCCGAGCTCCAGCTCGAGCGCATGAGCGTCTACTTCAACGAGGCTTCCGGCAACAAGTACGTTCCTCGTGCCGTCCTCGTCGATCTCGAGCCCGGTACCATGGATGCCGTCCGCGCCGGTCCTTTCGGTCAGCTCTTCCGCCCTGACAACTTCGTCTTCGGTC-AGTCC-GGTGCC
>Pestalotiopsis_camelliicola_HJAUP_C1804_222
ACCC-ATGTGAACTTACCATT--GTTGCCTCGGCAGAAG-CTACCCGGT--ACCTTACCTT-GGAACGGCCTACCCTGTAGCGCCTTACCCTGGAACGGCTTACCCTGTAACGGCT-GCCGGTGGACTACCAAACTCTTGTTATTTTATTGTTATCTGAGCGTCTTATTTTAATAAGTCAAAACTTTCAACAACGGATCTCTTGGTTCTGGCATCGATGAAGAACGCAGCGAAATGCGATAAGTAATGTGAATTGCAGAATTCAGTGAATCATCGAATCTTTGAACGCACATTGCGCCCATTAGTATTCTAGTGGGCATGCCTGTTCGAGCGTCATTTCAACCCTTAAGCCTAGCTTAGTGTTGGGAGCCTACT---GCTTTTGCTAGCTGTAGCTCCTGAAATACAACGGCGGATCTGCGATATCCTCTGAGCGTAGTAA-TTTTTTTT----CTCGCTTTTG-ACTGGAGTTG-CAGCGTCTTTAGCCGCTAAATCCCCCAA--TTTTTAATGGTTGACCTCGGATCAGGTAGGAATACCCGCTGAACTTAAGCGAAAATCTG---------TTTTCGCACCTGC-CC-ATTTTCCCA-GACAC-TTACCCC-GCCGCA-----------CGACCCCGC-GGTGCAAA-CGAAAAA-ATTCTTATC--ACAGCCCCACA-TCGCACA--AACATTTTTGGCAGCCATGCACTTTT-CATGA-CCCACATTGAGCA--------TTTGCTGACCCCGCCAAA-TAGGAAGCCGCCGAGCTCGGTAAGGGTTCCTTCAAGTA-------------------------------------------------------------------------------------------------------------------------------------------------------------------------------------------------------------------CCAAA-TCGGTGCTGCTTTCTGGTATGTAGCC-CATC-TACCTCGACACG-CCTCAATACGACG---CCTCCCGCAGCTCGACCACG--ACGGCCTCA---ACTACTT-GGTTGGAACCAAACAAAAGACTT-GATACTGACCGGTCTCTGATA--GGCAAACCATCTCTGGCGAGCACGGTCTCGACAGCAATGGAGTGTACGTACCCTTGCCTT-CTCTATTTGCCTTCC-CACGAA-CATGTTAGCTAACACTCGTG-CTTGCTCAGCTACAACGGTACCTCCGAGCTCCAGCTCGAGCGCATGAGCGTCTACTTCAACGAGGCTTCCGGCAACAAGTACGTTCCTCGTGCCGTCCTCGTCGATCTCGAGCCCGGTACCATGGATGCCGTCCGCGCCGGTCCTTTCGGTCAGCTCTTCCGCCCTGACAACTTCGTCTTCGGTC-AGTCC-GGTGCC
>Pestalotiopsis_cangshanensis_CGMCC_3_23544
------------CTTACCATT--GTTGCCTCGGCAGAAG-CTGCTCGGTGCACCTTACCCT-GGAACGGCCTACCCTGTAGCGCCTTACCCTGGAACGGCTTACCCTGTAGCGGCT-GCCGGTGGACTACCAAACTCTTGTTATTTTATTGTAATCTGAGCGTCTTATTTTAATAAGTCAAAACTTTCAACAACGGATCTCTTGGTTCTGGCATCGATGAAGAACGCAGCGAAATGCGATAAGTAATGTGAATTGCAGAATTCAGTGAATCATCGAATCTTTGAACGCACATTGCGCCCATTAGTATTCTAGTGGGCATGCCTGTTCGAGCGTCATTTCAACCCTTAAGCCTAGCTTAGTGTTGGGAGCCTACT---GCTTTTGCTAGCGGTAGCTCCTGAAATACAACGGCGGATCTGCGATATCCTCTGAGCGTAGTAA-TTTTTAT-----CTCGCTTTTG-ACTGGAGTTG-CAGCGTCTTTAGCCGCTAAATCCCCCAAT-TTTT-AATGGTTGACCTCGGATCAGGTAGGAATACCCGCTGAACTTAAGCGAAAATCTG---------TTTTCGCACCTG--CCCATTTTCCCA-GACAC-TTACCCC-GCCGCA-----------CGACCCCGC-GGTGCAAA-CGAAAAA-TTTCTTATC--ACAGCCCCACA-TCGCACA--AACATTTT-GGCAGTCATGCACTTTCCAA-GA-CCCACAATGAACA--------ATTGCTGACCCCGCCAAA-TAGGAAGCCGCCGAGCTCGGAAAGGGTTCCTTCAAGTACGCATGGGTTCTTGACAAGCTCAAGGCCGAGCGTGAGCGTGGTATCACCATTGATATCGCTC-TCTGGAAGTTCGAGACCAACGAGTACAATGTCACCGTCATTGG-TTAGTATCCCTGTCCACACG--ATGTACCATG-CATCCGACCTT----GTACTAACATGGCAATCCAGATGCTCCCGGTCACC-GTGATTTCATCAAGAACAT-----------------------------------ACT-CTACTCGACGCG-CCCTCATACGACA---CCCCCGGCAACTCGACCACG--ATAATCTCA---ACTGCTT-GGTTGGAACCATACGAAAGACTC-GATACTGACCGGTCTATGATA--GGCAAACCATCTCTGGCGAGCACGGTCTCGACAGCAATGGAGTGTACGTACCCTTTCCCT-GGCTGTTCGCTTTCT-CGTGAA-CATGTCAGCTAACAGTCGTG-CTTGTTCAGCTACAACGGTACCTCCGAGCTCCAGCTCGAGCGCATGAGCGTCTACTTCAACGAGGCTTCCGGCAACAAGTACGTTCCTCGTGCCGTCCTCGTCGATCTCGAGCCCGGTACCATGGATGCCGTCCGCGCCGGTCCTTTCGGTCAGCTCTTCCGCCCTGACAACTTCGTCTTCGGTC-AGTCC-GGTGCC
>Pestalotiopsis_castanopsidis_CFCC_54305
ACCC-ATGTGAACTTACCACT--GTTGCCTCGGCAGAGG-CTACCCGGTA---CCTACCCT-GGAACGGCCTACCCTGTAGCGCCTTACCTGGGAACGG-TTACCCTGTAGCGGCT-GCCGGTGGACTACTAAACTCTTGTTATTTTATTGTAATCTGAGCGTCTTATTTTAATAAGTCAAAACTTTCAACAACGGATCTCTTGGTTCTGGCATCGATGAAGAACGCAGCGAAATGCGATAAGTAATGTGAATTGCAGAATTCAGTGAATCATCGAATCTTTGAACGCACATTGCGCCCATTAGTATTCTAGTGGGCATGCCTGTTCGAGCGTCATTTCAACCCTTAAGCCTAGCTTAGTGTTGGGAGCCTACTAG-CCCTC-GCGGCCTGTAGCTCCTGAAATACAACGGCGGATCTGCGATATCCTCTGAGCGTAGTAATTTT-TAT-----CTCGCTTTTG--TCAGGATTCCCAGCATCT--AGCCGCTAAACCCCCCAA--TTTTTAATGGTTGACCTCGGATCAGGT-----------------------GAATATTTTT------TTTTT-CGCATCCGC-CC-ACATTCTCT-GACAC-TTACCCC-GCCGCA-----------CGACCCCGC-GGTGCAAACGCAAAAA-TTTCTTATC--ACAGCCCCACC-TCAC---------TTCCAAAAAGCTATGCGTTCTT-CTGGA-CCCACAACGAGGAC--------TTGCTGACCCCGCCAAA-TAGGAAGCCGCCGAGCTCGGTAAGGGTTCCTTCAAGTACGCATGGGTTCTTGACAAGCTCAAGGCCGAGCGTGAGCGTGGTATCACCATCGATATCGCTC-TCTGGAAGTTCGAGACCAACGAGTACAATGTCACCGTCATTGG-TTAGTACTCCCATCCAGATA--GTGCATACAA-TATGCGACTGT----CGACTAACATTGCACTACAGATGCTCCCGGTCA-CCGTGACTTCATCAAGAACAT---------GGTGCTGCCTTCTGGTACGTAGCCCCA-C-TGCCTCGACACG-CCTCATCACGACG---CCTCTCAGTACCCTACGACG-----AT-TCG--AACAA--CTAGTGGCAGCAACATGGAAGGCAT-GATACTGACTCGTCTTTGACA--GGCAAACTATCTCTGGTGAGCACGGTCTCGACAGCAATGGAGTGTACGTACCATTCCCCT-GGCCACTCGCTTTCT-GAAGAA-CATGCAAGCTAAATCTCATG-GTCGATTAGTTACAACGGCACCTCCGAGCTCCAGCTCGAGCGTATGAGCGTCTACTTCAACGAGGCTTCCGGCAACAAGTACGTTCCCCGTGCCGTCCTCGTCGATCTCGAGCCCGGTACCATGGATGCCGTCCGCGCCGGTCCCTTCGGTCAGCTCTTCCGCCCTGACAACTTCGTCTTCGGTC-AGTCC-GGTGCT
>Pestalotiopsis_castanopsidis_CFCC_54384
ACCC-ATGTGAACTTACCACT--GTTGCCTCGGCAGAGG-CTACCCGGTA---CCTACCCT-GGAACGGCCTACCCTGTAGCGCCTTACCTGGGAACGG-TTACCCTGTAGCGGCT-GCCGGTGGACTACTAAACTCTTGTTATTTTATTGTAATCTGAGCGTCTTATTTTAATAAGTCAAAACTTTCAACAACGGATCTCTTGGTTCTGGCATCGATGAAGAACGCAGCGAAATGCGATAAGTAATGTGAATTGCAGAATTCAGTGAATCATCGAATCTTTGAACGCACATTGCGCCCATTAGTATTCTAGTGGGCATGCCTGTTCGAGCGTCATTTCAACCCTTAAGCCTAGCTTAGTGTTGGGAGCCTACTAG-CCCTC-GCGGCCTGTAGCTCCTGAAATACAACGGCGGATCTGCGATATCCTCTGAGCGTAGTAATTTT-TAT-----CTCGCTTTTG--TCAGGATTCCCAGCATCT--AGCCGCTAAACCCCCCAA--TTTTTAATGGTTGACCTCGGATCAGGT-----------------------GAA--TTTTT------TTTTT-CGCATCCGC-CC-ACATTCTCT-GACAC-TTACCCC-GCCGCA-----------CGACCCCGC-GGTGCAAACGCAAAAA-TTTCTTATC--ACAGCCCCACC-TCAC---------TTCCAAAAAGCTATGCGTTCTT-CTGGA-CCCACAACGAGGAC--------TTGCTGACCCCGCCAAA-TAGGAAGCCGCCGAGCTCGGTAAGGGTTCCTTCAAGTACGCATGGGTTCTTGACAAGCTCAAGGCCGAGCGTGAGCGTGGTATCACCATCGATATCGCTC-TCTGGAAGTTCGAGACCAACGAGTACAATGTCACCGTCATTGG-TTAGTACTCCCATCCAGATA--GTGCATACAA-TATGCGACTGT----CGACTAACATTGCACTACAGATGCTCCCGTTCA-TCCCGAT-----------------------GGTGCTGCTTTCTGGTACGTAGCCCCA-C-TGCCTCGACACG-CCTCATCACGACG---CCTCTCAGTACCCTACGACG-----AT-TCG--AACAA--CTAGTGGCAGCAACATGGAAGGCAT-GATACTGACTCGTCTTTGACA--GGCAAACTATCTCTGGTGAGCACGGTCTCGACAGCAATGGAGTGTACGTACCATTCCCCT-GGCCACTCGCTTTCT-GAAGAA-CATGCAAGCTAAATCTCATG-GTCGATTAGTTACAACGGCACCTCCGAGCTCCAGCTCGAGCGTATGAGCGTCTACTTCAACGAGGCTTCCGGCAACAAGTACGTTCCCCGTGCCGTCCTCGTCGATCTCGAGCCCGGTACCATGGATGCCGTCCGCGCCGGTCCCTTCGGTCAGCTCTTCCGCCCTGACAACTTCGTCTTCGGTC-AGTCC-GGTGCT
>Pestalotiopsis_castanopsidis_CFCC_54430
ACCC-ATGTGAACTTACCACT--GTTGCCTCGGCAGAGG-CTACCCGGTA---CCTACCCT-GGAACGGCCTACCCTGTAGCGCCTTACCTGGGAACGG-TTACCCTGTAGCGGCT-GCCGGTGGACTACTAAACTCTTGTTATTTTATTGTAATCTGAGCGTCTTATTTTAATAAGTCAAAACTTTCAACAACGGATCTCTTGGTTCTGGCATCGATGAAGAACGCAGCGAAATGCGATAAGTAATGTGAATTGCAGAATTCAGTGAATCATCGAATCTTTGAACGCACATTGCGCCCATTAGTATTCTAGTGGGCATGCCTGTTCGAGCGTCATTTCAACCCTTAAGCCTAGCTTAGTGTTGGGAGCCTACTAG-CCCTC-GCGGCCTGTAGCTCCTGAAATACAACGGCGGATCTGCGATATCCTCTGAGCGTAGTAATTTT-TAT-----CTCGCTTTTG--TCAGGATTCCCAGCATCT--AGCCGCTAAACCCCCCAA--TTTTTAATGGTTGACCTCGGATCAGGT-----------------------GAATATTTTT------TTTTT-CGCATCCGC-CC-ACATTCTCT-GACAC-TTACCCC-GCCGCA-----------CGACCCCGC-GGTGCAAACGCAAAAA-TTTCTTATT--ACAGCCCCACC-TCAC---------TTCCCAAAAGCTATGCGTTCTT-CTGGA-CCCACAACGAGGAT--------TTGCTGACCCCGCCAAA-TAGGAAGCCGCCGAGCTCGGTAAGGGTTCCTTCAAGTACGCATGGGTTCTTGACAAGCTCAAGGCCGAGCGTGAGCGTGGTATCACCATCGATATCGCTC-TCTGGAAGTTCGAGACCAACGAGTACAATGTCACCGTCATTGG-TTAGTACTCCCATCCAGATA--GTGCATACAA-TATGCGACTGT----CGACTAACATTGCACTACAGATGCTCCCGGTCA-CCGTGACTTCATCAAGAAC-----------GGTGCTGCCTTCTGGTACGTAGCCCCA-C-TGCCTCGACACG-CCTCATCACGACG---CCTCTCAGTACCCTACGACG-----AT-TCG--AACAA--CTAGTGGCAGCAACATGGAAGGCAT-GATACTGACTCGTCTTTGACA--GGCAAACTATCTCTGGTGAGCACGGTCTCGACAGCAATGGAGTGTACGTACCATTCCCCT-GGCCACTCGCTTTCT-GAAGAA-CATGCAAGCTAAATCTCATG-GTCGATTAGTTACAACGGCACCTCCGAGCTCCAGCTCGAGCGTATGAGCGTCTACTTCAACGAGGCTTCCGGCAACAAGTACGTTCCCCGTGCCGTCCTCGTCGATCTCGAGCCCGGTACCATGGATGCCGTCCGCGCCGGTCCCTTCGGTCAGCTCTTCCGCCCTGACAACTTCGTCTTCGGTC-AGTCC-GGTGCT
>Pestalotiopsis_chamaeropis_CBS_186_71
ACCC-ATGTGAACTTACCATT--GTTGCCTCGGCAGAAG-CTACCTGGTT-ACCTTACCTT-GGAACGGCCTACCCTGTAGCGCCTTACCCTGGAACGGCCTACCCTGTAACGGCT-GCCGGTGGACTACCAAACTCTTGTTATTTTATTGTAATCTGAGCGTCTTATTTTAATAAGTCAAAACTTTCAACAACGGATCTCTTGGTTCTGGCATCGATGAAGAACGCAGCGAAATGCGATAAGTAATGTGAATTGCAGAATTCAGTGAATCATCGAATCTTTGAACGCACATTGCGCCCATTAGTATTCTAGTGGGCATGCCTGTTCGAGCGTCATTTCAACCCTTAAGCCTAGCTTAGTGTTGGGAGCCTACT---GCTTTTGCTAGCGGTAGCTCCTGAAATACAACGGCGGATCTGCGATATCCTCTGAGCGTAGTAA-TTTTTAT-----CTCGCTTTTG-ACTGGAGTTG-CAGCGTCTTTAGCCGCTAAACCCCCCAA--TTTTTAATGGTTGACCTCGGATCAGGTAGGAATACCCGCTGAACTTAAGCGAGAATCTG---------TTTTCGCATCTG--CCCATTTTCCCA-GACAC-TTACCCC-GCCGCA-----------CGACCCCGC-GGTGCAAA-CGAAAAA-ATTCTTATC--ACAGCCCCACA-TCGCACA--AACATTTT-GGCAGCCATGCACTTTCCAA-GA-CCCACAATGAACA--------TTTGCTGACCCCGCCAAA-TAGGAAGCCGCCGAGCTCGGAAAGGGTTCCTTCAAGTACGCATGGGTTCTTGACAAGCTCAAGGCCGAGCGTGAGCGTGGTATCACCATCGATATCGCTC-TCTGGAAGTTCGAGACCAACGAGTACAATGTCACCGTCATTGG-TTAGTATCCCTGTCCACACG--ATGTACTATG-CATCTGAATGT----ATACTAACATGGCAACACAGATGCTCCCGGTCACC-GTGATTTCATCAAGAACAT-ACCAAATTGGTGCTGCCTTTTGGTATGTAGCC-CATC-TACCTCGACACG-CCTCAACAACTCGA-----------------CAACG--ACGTTCTCAACAAGTGCTT-GCTTGGAAACAAGGGAAAGACTT-GATACTGACCGGTCCCTGATA--GGCAAACCATCTCTGGCGAGCACGGTCTCGACAGCAATGGAGTGTACGTACCCTTTCCTT-GGCTACTTGCTTTCC-CACGAA-CATCTCAGCTAACACTCGTG-GTTGTTCAGCTACAACGGTACCTCCGAGCTCCAGCTCGAGCGCATGAGCGTCTACTTCAACGAGGCTTCCGGCAACAAGTACGTTCCTCGTGCCGTCCTCGTCGATCTCGAGCCCGGTACCATGGATGCCGTCCGCGCCGGTCCTTTCGGTCAGCTCTTCCGCCCTGACAACTTCGTCTTCGGTC-AGTCC-GGTGCC
>Pestalotiopsis_chamaeropis_CFCC_55023
ACCC-ATGTGA-CTTACCATT--GTTGCCTCGGCAGAAG-CTACCTGGTT-ACCTTACCTT-GGAACGGCCTACCCTGTAGCGCCTTACCCTGGAACGGCCTACCCTGTAACGGCT-GCCGGTGGACTACCAAACTCTTGTTATTATATTGTAATCTGAGCGTCTTATTTTAATAAGTCAAAACTTTCAACAACGGATCTCTTGGTTCTGGCATCGATGAAGAACGCAGCGAAATGCGATAAGTAATGTGAATTGCAGAATTCAGTGAATCATCGAATCTTTGAACGCACATTGCGCCCATTAGTATTCTAGTGGGCATGCCTGTTCGAGCGTCATTTCAACCCTTAAGCCTAGCTTAGTGTTGGGAGCCTACT---GCTTTTGCTAGCGGTAGCTCCTGAAATACAACGGCGGATCTGCGATATCCTCTGAGCGTAGTAA-TTTTTAT-----CTCGCTTTTG-ACTGGAGTTG-CAGCGTCTTTAGCCGCTAAACCCCCCAA--TTTTTAATGGTTGACCTC--------------------------------GAGAATCTG---------TTTTCGCATCTG--CCCATTTTCCCA-GACAC-TTACCCC-GCCGCA-----------CGACCCCGC-GGTGCAAA-CGAAAAA-ATTCTTATC--ACAGCCCCACA-TCGCACA--AACATTTT-GGCAGCCATGCACTTTCCAA-GA-CCCACAATGAACA--------TTTGCTGACCCCGCCAAA-TAGGAAGCCGCCGAGCTCGGAAAGGGTTCCTTCAAGTACGCATGGGTTCTTGACAAGCTCAAGGCCGAGCGTGAGCGTGGTATCACCATCGATATCGCTC-TCTGGAAGTTCGAGACCAACGAGTACAATGTCACCGTCATTGG-TTAGTATCCCTGTCCACACG--ATGTACTATG-CATCTGAATGT----ATACTAACATGGCAACACAGATGCTCCCGGTCACC-GTGATTTCAT------------------GGTGCTGCCTTTTGGTATGTAGCC-CATC-TACCTCGACACG-CCTCAACAACTCGA-----------------CAACG--ACGTTCTCAACAAGTGCTT-GCTTGGAAACAAGGGAAAGACTT-GATACTGACCGGTCCCTGATA--GGCAAACCATCTCTGGCGAGCACGGTCTCGACAGCAATGGAGTGTACGTACCCTTTCCTT-GGCTACTTGCTTTCC-CACGAA-CATCTCAGCTAACACTCGTG-GTTGTTCAGCTACAACGGTACCTCCGAGCTCCAGCTCGAGCGCATGAGCGTCTACTTCAACGAGGCTTCCGGCAACAAGTACGTTCCTCGTGCCGTCCTCGTCGATCTCGAGCCCGGTACCATGGATGCCGTCCGCGCCGGTCCTTTCGGTCAGCTCTTCCGCCCTGACAACTTCGTCTTCGGTC-AGTCC-GGTGCC
>Pestalotiopsis_chamaeropis_CFCC_55122
ACCC-ATGTGAACTTACCATT--GTTGCCTCGGCAGAAG-CTACCTGGTT-ACCTTACCTT-GGAACGGCCTACCCTGTAGCGCCTTACCCTGGAACGGCCTACCCTGTAACGGCT-GCCGGTGGACTACCAAACTCTTGTTATTATATTGTAATCTGAGCGTCTTATTTTAATAAGTCAAAACTTTCAACAACGGATCTCTTGGTTCTGGCATCGATGAAGAACGCAGCGAAATGCGATAAGTAATGTGAATTGCAGAATTCAGTGAATCATCGAATCTTTGAACGCACATTGCGCCCATTAGTATTCTAGTGGGCATGCCTGTTCGAGCGTCATTTCAACCCTTAAGCCTAGCTTAGTGTTGGGAGCCTACT---GCTTTTGCTAGCGGTAGCTCCTGAAATACAACGGCGGATCTGCGATATCCTCTGAGCGTAGTAA-TTTTTAT-----CTCGCTTTTG-ACTGGAGTTG-CAGCGTCTTTAGCCGCTAAACCCCCCAA--TTTTTAATGGTTGACCTC--------------------------------GAGAATCTG---------TTTTCGCATCTG--CCCATTTTCCCA-GACAC-TTACCCC-GCCGCA-----------CGACCCCGC-GGTGCAAA-CGAAAAA-ATTCTTATC--ACAGCCCCACA-TCGCACA--AACATTTT-GGCAGCCATGCACTTTCCAA-GA-CCCACAATGAACA--------TTTGCTGACCCCGCCAAA-TAGGAAGCCGCCGAGCTCGGAAAGGGTTCCTTCAAGTACGCATGGGTTCTTGACAAGCTCAAGGCCGAGCGTGAGCGTGGTATCACCATCGATATCGCTC-TCTGGAAGTTCGAGACCAACGAGTACAATGTCACCGTCATTGG-TTAGTATCCCTGTCCACACG--ATGTACTATG-CATCTGAATGT----ATACTAACATGGCAACACAGATGCTCCCGGTCACC-GTGATTTCAT------------------GGTGCTGCCTTTTGGTATGTAGCC-CATC-TACCTCGACACG-CCTCAACAACTCGA-----------------CAACG--ACGTTCTCAACAAGTGCTT-GCTTGGAAACAAGGGAAAGACTT-GATACTGACCGGTCCCTGATA--GGCAAACCATCTCTGGCGAGCACGGTCTCGACAGCAATGGAGTGTACGTACCCTTTCCTT-GGCTACTTGCTTTCC-CACGAA-CATCTCAGCTAACACTCGTG-GTTGTTCAGCTACAACGGTACCTCCGAGCTCCAGCTCGAGCGCATGAGCGTCTACTTCAACGAGGCTTCCGGCAACAAGTACGTTCCTCGTGCCGTCCTCGTCGATCTCGAGCCCGGTACCATGGATGCCGTCCGCGCCGGTCCTTTCGGTCAGCTCTTCCGCCCTGACAACTTCGTCTTCGGTC-AGTCC-GGTGCC
>Pestalotiopsis_changjiangensis_CFCC_52803
ACCCCATGTGAACTTACCACT--GTTGCCTCGGCAGAAG-TTATCTGGTGCAGCTTACCTT-GGAACGGCCTACCCTGTAGCGCCCTACCCTGGAACGGCTTACCCTGTAACGGCT-GCCGGTGGACTACCAAACTCTTGTTATTTTATTGTAATCTGAGCGTCTTATTTTAATAAGTCAAAACTTTCAACAACGGATCTCTTGGTTCTGGCATCGATGAAGAACGCAGCGAAATGCGATAAGTAATGTGAATTGCAGAATTCAGTGAATCATCGAATCTTTGAACGCACATTGCGCCCATTAGTATTCTAGTGGGCATGCCTGTTCGAGCGTCATTTCAACCCTTAAGCCTAGCTTAGTGTTGGGAGCCTACT---GCTTTTACTAGCTGTAGCTCCTGAAATACAACGGCGGATCTGCGATATCCTCTGAGCGTAGTAA-TTTTTTTT----CTCGCTTTTG-ACTGGAGTTG-CAGCGTCTTTAGCCGCTAAACCCCCCAA-TTTTT-AATGGTTGACCTCGGATCAGGT-----------------------GAAGATCTG---------TTTTCGCACCTGC-CC-ATTTTCCCA-CACAC-TTACCCC-GCCGCA-----------CGACCCCGC-GGTGCAAA-CGAAAAA-TTTCTTATC--ACAGCCCCACA-TCGCACA--AACATTTT-GGCAGCCATGCACTTTT-CATGA-CCCACAATGAGCA--------TTCGCTGACCCCGCCAAA-TAGGAAGCCGCCGAGCTCGGAAAGGGTTCCTTCAAGTACGCATGGGTTCTTGACAAGCTCAAGGCCGAGCGTGAGCGTGGTATCACCATTGATATCGCTC-TCTGGAAGTTCGAGACCAACGAGTACAATGTCACCGTCATTGG-TTAGTATCCCTGTCCACAAC--ATGCATCATG-CATCCGAACTT----AGACTAACACCGCATTACAGATGCTCCCGGTCA-CCGTGATTTCATCAAGAACAT---------GGTGCTGCCTTCTGGTATGTAGCC-CATC-TACCTCGACACG-CCTCAATATGACG---CCTCCCGCAACTCGACAACG--ACGTTCTCA---GCTACTT-GGTTGGAACCAAACAAAAGACA----TACTGACCGGTCTCTGATA--GGCAAACCATCTCTGGCGAGCACGGTCTCGACAGCAATGGAGTGTACGTACCCTTTCCTT-GGCTACTTGCTTTCC-CATGAA-CATGTTGGCTAACACTCGTG-CTTGCTCAGCTACAACGGTACCTCCGAGCTCCAGCTCGAGCGCATGAGCGTCTACTTCAACGAGGCTTCCGGCAACAAGTACGTTCCTCGTGCTGTCCTCGTCGATCTCGAGCCCGGTACCATGGACGCCGTCCGCGCCGGTCCTTTCGGCCAGCTCTTCCGCCCTGACAACTTCGTCTTCGGTC-AGTCC-GGTGCC
>Pestalotiopsis_changjiangensis_CFCC_54314
ACCC-ATGTGAACTTACCACT--GTTGCCTCGGCAGAAG-TTATCTGGTGCAGCTTACCTT-GGAACGGCCTACCCTGTAGCGCCCTACCCTGGAACGGCTTACCCTGTAACGGCT-GCCGGTGGACTACCAAACTCTTGTTATTTTATTGTAATCTGAGCGTCTTATTTTAATAAGTCAAAACTTTCAACAACGGATCTCTTGGTTCTGGCATCGATGAAGAACGCAGCGAAATGCGATAAGTAATGTGAATTGCAGAATTCAGTGAATCATCGAATCTTTGAACGCACATTGCGCCCATTAGTATTCTAGTGGGCATGCCTGTTCGAGCGTCATTTCAACCCTTAAGCCTAGCTTAGTGTTGGGAGCCTACT---GCTTTTGCTAGCTGTAGCTCCTGAAATACAACGGCGGATCTGCGATATCCTCTGAGCGTAGTAA-TTTTTTT-----CTCGCTTTTG-ACTGGAGTTG-CAGCGTCTTTAGCCGCTAAATCCCCCAA-TTTTTTAATGGTTGACCTCGGATCAGGT-----------------------GAAGATCTG---------TTTTCGCACCTGC-CC-ATTTTCCCA-CACAC-TTACCCC-GCCGCA-----------CGACCCCGC-GGTGCAAA-CGAAAAA-TTTCTTATT--ACAGCCCCACA-TCGCACA--AACATTTT-GGCAGCCATGCACTTTT-CATGA-CCCACAATGAGCA--------TTCGCTGACCCCGCCAAA-TAGGAAGCCGCCGAGCTCGGAAAGGGTTCCTTCAAGTACGCATGGGTTCTTGACAAGCTCAAGGCCGAGCGTGAGCGTGGTATCACCATTGATATCGCTC-TCTGGAAGTTCGAGACCAACGAGTACAATGTCACCGTCATTGG-TTAGTATCCCTGTCCACAAC--ATGCATCATG-CATCCGAACTT----AGACTAACACCGCATTACAGATGCTCCCGGTCA-CCGTGATTTCATCAAGAACAT---------GGTGCTGCCTTCTGGTATGTAGCC-CATC-TACCTCGACACG-CCTCAATATGACG---CTTCCCGCAACTCGACAACG--ACGTTCTCA---GCTACTT-GGTTGGAACCAAACAAAAGACAT-GATACTGACCGGTCTCTGATA--GGCAAACCATCTCTGGCGAGCACGGTCTCGACAGCAATGGAGTGTACGTACCCTTTCCTT-GGCTACTTGCTTTCC-CATGAA-CATGTTGGCTAACACTCGTG-CTTGCTCAGCTACAACGGTACCTCCGAGCTCCAGCTCGAGCGCATGAGCGTCTACTTCAACGAGGCTTCCGGCAACAAGTACGTTCCTCGTGCTGTCCTCGTCGATCTCGAGCCCGGTACCATGGACGCCGTCCGCGCCGGTCCTTTCGGCCAGCTCTTCCGCCCTGACAACTTCGTCTTCGGCC-AGTCC-GGTGCC
>Pestalotiopsis_changjiangensis_CFCC_54433
ACCC-ATGTGAACTTACCACT--GTTGCCTCGGCAGAAG-TTATCTGGTGCAGCTTACCTT-GGAACGGCCTACCCTGTAGCGCCCTACCCTGGAACGGCTTACCCTGTAACGGCT-GCCGGTGGACTACCAAACTCTTGTTATTTTATTGTAATCTGAGCGTCTTATTTTAATAAGTCAAAACTTTCAACAACGGATCTCTTGGTTCTGGCATCGATGAAGAACGCAGCGAAATGCGATAAGTAATGTGAATTGCAGAATTCAGTGAATCATCGAATCTTTGAACGCACATTGCGCCCATTAGTATTCTAGTGGGCATGCCTGTTCGAGCGTCATTTCAACCCTTAAGCCTAGCTTAGTGTTGGGAGCCTACT---GCTTTTGCTAGCTGTAGCTCCTGAAATACAACGGCGGATCTGCGATATCCTCTGAGCGTAGTAA-TTTTTTT-----CTCGCTTTTG-ACTGGAGTTG-CAGCGTCTTTAGCCGCTAAATCCCCCAA-TTTTTTAATGGTTGACCTCGGATCAGGT-----------------------GAAGATCTG---------TTTTCGCACCTGC-CC-ATTTTCCCA-CACAC-TTACCCC-GCCGCA-----------CGACCCCGC-GGTGCAAA-CGAAAAA-TTTCTTATC--ACAGCCCCACA-TCGCACA--AACATTTT-GGCAGCCATGCACTTTT-CATGA-CCCACAATGAGCA--------TTCGCTGACCCCGCCAAA-TAGGAAGCCGCCGAGCTCGGAAAGGGTTCCTTCAAGTACGCATGGGTTCTTGACAAGCTCAAGGCCGAGCGTGAGCGTGGTATCACCATTGATATCGCTC-TCTGGAAGTTCGAGACCAACGAGTACAATGTCACCGTCATTGG-TTAGTATCCCTGTCCACAAC--ATGCATCATG-CATCCGAACTT----AGACTAACACCGCATTACAGATGCTCCCGGTCA-CCGTGATTTCATCAAGAACAT---------GGTGCTGCTTTCTGGTATGTAGCC-CATC-TACCTCGACACG-CCTCAATATGACG---CTTCCCGCAACTCGACAACG--ACGTTCTCA---GCTACTT-GGTTGGAACCAAACAAAAGACAT-GATACTGACCGGTCTCTGATA--GGCAAACCATCTCTGGCGAGCACGGTCTCGACAGCAATGGAGTGTACGTACCCTTTCCTT-GGCTACTTGCTTTCC-CATGAA-CATGTTGGCTAACACTCGTG-CTTGCTCAGCTACAACGGTACCTCCGAGCTCCAGCTCGAGCGCATGAGCGTCTACTTCAACGAGGCTTCCGGCAACAAGTACGTTCCTCGTGCTGTCCTCGTCGATCTCGAGCCCGGTACCATGGACGCCGTCCGCGCCGGTCCTTTCGGCCAGCTCTTCCGCCCTGACAACTTCGTCTTCGGTC-AGTCC-GGTGCC
>Pestalotiopsis_chaoyangensis_CFCC_55549
ACCC-ATGTGAACTTACCATT--GTTGCCTCGGCAGAAG-CTGCTCGGTGCACCCTACCTT-GGAACGGCCTACCCTGTAGCGCCTTACCCTGGAACGGCTTACCCTGTAGCGGCT-GCCGGTGGACTACCAAACTCTTGTTATTTTATTGTAATCTGAGCGTCTTATTTTAATAAGTCAAAACTTTCAACAACGGATCTCTTGGTTCTGGCATCGATGAAGAACGCAGCGAAATGCGATAAGTAATGTGAATTGCAGAATTCAGTGAATCATCGAATCTTTGAACGCACATTGCGCCCATTAGTATTCTAGTGGGCATGCCTGTTCGAGCGTCATTTCAACCCTTAAGCCTAGCTTAGTGTTGGGAGCCTACT---GCTTTTACTAGCTGTAGCTCCTGAAATACAACGGCGGATCTGCGATATCCTCTGAGCGTAGTAA-TTTTTAT-----CTCGCTTTTG-ACTGGAGTTG-CAGCGTCTTTAGCCGCTAAATCCCCCAAT-TTTT-AATGGTTGACCTC--------------------------------GAAAATCTGG--------ATTTCGCACCTGC-CC-ATTTTCCCA-AACAC-TTACCCC-GCCGCA-----------CGACCCCGC-GGTGCAAA-CGAAAAA-TTTCTTATC--GCAGCCCCACA-TCACACA--AACATTTT-GGCAGCCACGCACTTTG-CATGA-CCCACAATGAACA--------ATTGCTGACCCCGCCAAA-TAGGAAGCCGCCGAGCTCGGTAAGGGTTCCTTC----------------------------------------------------------------------------------------------------------------------------------------------------------------------------------------------------------------------------------TGCTGCTTTCTGGTATGTAGCC-CATC-TACCTCGACGCG-CCTCAATACGACA---CCCCCGGCAACTCGACAACG--ACATTCTCA---ACTGCTT-GTTTGGAACCATACGAAAGACTT-GATACTGACCGGTCTATGATA--GGCAAACCATCTCTGGCGAGCACGGTCTCGACAGCAATGGAGTGTACGTACCCTTTCCCT-GGCTACTCGCTTTCT-CGTGAA-CATGTCAGCTAACAGTTGTG-CTTGTTCAGCTACAACGGTACCTCCGAGCTCCAGCTCGAGCGCATGAGCGTCTACTTCAACGAGGCTTCCGGCAACAAGTACGTTCCTCGTGCCGTCCTCGTCGATCTCGAGCCCGGTACCATGGATGCCGTCCGCGCCGGTCCTTTCGGTCAGCTCTTCCGCCCTGACAACTTCGTC--------------------
>Pestalotiopsis_chaoyangensis_CFCC_58805
ACCC-ATGTGAACTTACCATT--GTTGCCTCGGCAGAAG-CTGCTCGGTGCACCCTACCTT-GGAACGGCCTACCCTGTAGCGCCTTACCCTGGAACGGCTTACCCTGTAGCGGCT-GCCGGTGGACTACCAAACTCTTGTTATTTTATTGTAATCTGAGCGTCTTATTTTAATAAGTCAAAACTTTCAACAACGGATCTCTTGGTTCTGGCATCGATGAAGAACGCAGCGAAATGCGATAAGTAATGTGAATTGCAGAATTCAGTGAATCATCGAATCTTTGAACGCACATTGCGCCCATTAGTATTCTAGTGGGCATGCCTGTTCGAGCGTCATTTCAACCCTTAAGCCTAGCTTAGTGTTGGGAGCCTACT---GCTTTTACTAGCTGTAGCTCCTGAAATACAACGGCGGATCTGCGATATCCTCTGAGCGTAGTAA-TTTTTAT-----CTCGCTTTTG-ACTGGAGTTG-CAGCGTCTTTAGCCGCTAAATCCCCCAAT-TTTT-AATGGTTGACCTC--------------------------------GAAAATCTGG--------ATTTCGCACCTGC-CC-ATTTTCCCA-AACAC-TTACCCC-GCCGCA-----------CGACCCCGC-GGTGCAAA-CGAAAAA-TTTCTTATC--GCAGCCCCACA-TCACACA--AACATTTT-GGCAGCCACGCACTTTG-CATGA-CCCACAATGAACA--------ATTGCTGACCCCGCCAAA-TAGGAAGCCGCCGAGCTCGGTAAGGGTTCCTTC----------------------------------------------------------------------------------------------------------------------------------------------------------------------------------------------------------------------------------TGCTGCTTTCTGGTATGTAGCC-CATC-TACCTCGACGCG-CCTCAATACGACA---CCCCCGGCAACTCGACAACG--ACATTCTCA---ACTGCTT-GTTTGGAACCATACGAAAGACTT-GATACTGACCGGTCTATGATA--GGCAAACCATCTCTGGCGAGCACGGTCTCGACAGCAATGGAGTGTACGTACCCTTTCCCT-GGCTACTCGCTTTCT-CGTGAA-CATGTCAGCTAACAGTTGTG-CTTGTTCAGCTACAACGGTACCTCCGAGCTCCAGCTCGAGCGCATGAGCGTCTACTTCAACGAGGCTTCCGGCAACAAGTACGTTCCTCGTGCCGTCCTCGTCGATCTCGAGCCCGGTACCATGGATGCCGTCCGCGCCGGTCCTTTCGGTCAGCTCTTCCGCCCTGACAACTTCGTC--------------------
>Pestalotiopsis_chiangmaiensis_MFLUCC_22_0127
ACCC-ATGTGAACTTACCATT--GTTGCCTCGGCAGAAG-CTGCTCGGTGCACCTTACCTT-GGAACGGCCTACCCTGTAGCGCCTTACCCTGGAACGGCTTACCCTGTAGCGGCT-GCCGGTGGACTACCAAACTCTTGTTATTTTATTGTAATCTGAGCGTCTTATTTTAATAAGTCAAAACTTTCAACAACGGATCTCTTGGTTCTGGCATCGATGAAGAACGCAGCGAAATGCGATAAGTAATGTGAATTGCAGAATTCAGTGAATCATCGAATCTTTGAACGCACATTGCGCCCATTAGTATTCTAGTGGGCATGCCTGTTCGAGCGTCATTTCAACCCTTAAGCCTAGCTTAGTGTTGGGAGCCTACT---GCTTTTACTAGCTGTATCTCCTGAAATACAACGGCGGATCTGCGATATCCTCTGAGCGTAGTAA-TTTTTAT-----CTCGCTTTTG-ACTGGAGTTG-CAGCGTCCTTAGCCGCTAAATCCCCCAAT-TTTTTAATGGTTGACCTCGGATCAGGTAGGAATACCCGCTGAACTTAAGCAAAAATCTGG--------TTTTCGCACCTGC-CC-ATTTTCCCA-GACAC-TTACCCC-GCCGCA-----------CGACCCCGC-GGTGCAAA-CGAAAAA-TTTCTTATC--ATAGCCCCACA-TCACACA--AACATTTC-GACAGCCGCGCACTTTG-CAAGA-CCCACAATGAACA--------ATTGCTGACCCCGCCAAA-TAGGAAGCCGCCGAGCTCGGAAAGGGTTCCTTCAAGTACGCATGGGTTCTTGACAAGCTCAAGGCCGAGCGTGAGCGTGGTATCACCATTGATATCGCTC-TCTGGAAGTTCGAGACCAACGAGTACAATGTCACCGTCATTGG-TTAGTATCCCTGTCCACAAC--ATGTGTCATG-TCTCCGAACTC---AAGACTAACCTTACAACACAGACGCTCCCGGTCA-CCGTGATTTCATCAAGA-----ACCAAATTGGTGCTGCCTTCTGGTATGTAGCC-CATC-TACCCCGACGCG-TCTCAATACGACA---CCCCCGGCAACTCGACAACG--ACGTTCTCA---ACTGCTT-GGTTGAAACCAAATGAAAGACTT-GATACTGACCGGTCTCTGATA--GGCAAACCATCTCTGGCGAGCACGGTCTCGACAGCAATGGAGTGTACGTACCCTTTCCCT-GGCTACTCGCTTTCT-CGTGAA-CATGTCAGCTAACACTCGTG-CTTGTTCAGCTACAACGGTACCTCCGAGCTCCAGCTCGAGCGCATGAGCGTCTACTTCAACGAGGCTTCCGGCAACAAGTACGTTCCTCGTGCCGTCCTCGTCGATCTCGAGCCCGGTACCATGGATGCCGTCCGCGCCGGTCCTTTCGGTCAGCTCTTCCGCCCTGACAACTTCGTCTTCGGTC-AGTCC-GGTGCC
>Pestalotiopsis_chiaroscuro_BRIP_72970
ACCC-ATGTGAACTTACCATT--GTTGCCTCGGCAGAAG-CTGCTCGGTGCACCTTACCTT-GGAACGGCCTACCCTGTAGCGCCTTACCCTGGAACGGCTTACCCTGCAACGGCT-GCCGGTGGACTACCAAACTCTTGTTATTTTATGGTTATCTGAGCGTCTTATTTTAATAAGTCAAAACTTTCAACAACGGATCTCTTGGTTCTGGCATCGATGAAGAACGCAGCGAAATGCGATAAGTAATGTGAATTGCAGAATTCAGTGAATCATCGAATCTTTGAACGCACATTGCGCCCATTAGTATTCTAGTGGGCATGCCTGTTCGAGCGTCATTTCAACCCTTAAGCCTAGCTTAGTGTTGGGAGCCTACT---GCTTTTGCTAGCGGTAGCTCCTGAAATACAACGGCGGATCTGCGATATCCTCTGAGCGTAGTAA-TTTTTAT-----CTCGCTTTTG-ACTGGAGTTG-CAGCGTCTTTAGCCGCTAAACCCCCCAAA-TTTT-AATGGTTGACCTCGGATCAGGT-----------------------G-AAATTCTG--------TTTTCGCACCTGC-CC-ATTTTCCCA-GACAC-TTACCCC-GCCGCA-----------CGACCCCGC-GGTGCAAA-CGAAAAA-TTTCTTATC--ACAGCCCCACT-TCACAC---AACATTTT-GGCAGCCACGCACTTTG-CATGA-CCCACAATGAACA--------ATTGCTGACCCCGCCAAA-TAGGAAGCCGCCGAGCTCGGAAAGGGTTCCTTCAAGTACGCATGGGTTCTTGACAAGCTCAAGGCCGAGCGTGAGCGTGGTATCACCATTGATATCGCTC-TCTGGAAGTTCGAGACCAACGAGTACAATGTCACCGTCATTGG-TTAGTATCCCTGTCCACAGA--AAGTATCATG-TGTCCGAACTC----AGACTAACATCGCAATACAGACGCTCCCGGTCA-CCGTGATTTCATCAAGAA----ACCAAATTGGTGCTGCCTTCTGGTATGTAGCC-CATC-TACCTCGACACG-CCTCAATACGACA---CCCTCCGCAACTCGACGACG--GCATTCTCG---GCTACTT-GGTTGGAACCAAACGAAAGACTT-GATACTGACCGGTCTCTGATA--GGCAAACCATCTCTGGCGAGCACGGTCTCGACAGCAATGGAGTGTACGTACCGCTTCCTT-GGCTACTTGCTTTCC-CACGAA-CATGTTAGCTAACACTCGTG-CTTGCTCAGCTACAACGGCACCTCCGAGCTCCAGCTCGAGCGCATGAGCGTCTACTTCAACGAGGCTTCCGGCAACAAGTACGTTCCTCGTGCTGTCCTCGTCGATCTCGAGCCCGGTACCATGGACGCCGTCCGCGCCGGTCCTTTCGGCCAGCTCTTCCGCCCTGACAACTTCGTCTTCGGTC-AGTCC-GGTGCC
>Pestalotiopsis_chinensis_MFLUCC_12_0273
ACCC-ATGTGAACTTACCATT--GTTGCCTCGGCAGAAG-CTACCTGGTT-ACCCTACCTT-GGAACGGCCTACCCTGTAGCGCCTTACCCTGGAACGGCCTACCCTGTAACGGCT-GCCGGTGGACTACCAAACTCTTGTTATTTTATTGTAATCTGAGCGTCTTATTTTAATAAGTCAAAACTTTCAACAACGGATCTCTTGGTTCTGGCATCGATGAAGAACGCAGCGAAATGCGATAAGTAATGTGAATTGCAGAATTCAGTGAATCATCGAATCTTTGAACGCACATTGCGCCCATTAGTATTCTAGTGGGCATGCCTGTTCGAGCGTCATTTCAACCCTTAAGCCTAGCTTAGTGTTGGGAGCCTACC---GCTTTTGCTAGCGGTAGCTCCTGAAATACAACGGCGGATCTGCGATATCCTCTGAGCGTAGTAA-TTTTTAT-----CTCGCTTTTG-ACTGGAGTTG-CAGCGTCTTTAGCCGCTAAACCCCCCAAATTTTTTAATGGTTGACCTCGGATCAGGT-----------------------????????????????????????????????????????????????????????????????????????????????????????????????????????????????????????????????????????????????????????????????????????????????????????????????????????????????????????????????????????????????????????????????????????????????????????????????????????????????????????????????????????????????????????????????????????????????????????????????????????????????????????????????????????????????????????????????????????????????????????????????????????????????????????????????????????????????????????????????????????????????????????????????????????????????????????????????????????????????????????????????????????????????????????????????????????????????????????????????????????????????????????????????????????????????????????????????????????????????????????????????????????????????????????????????????????????????????????????????????????????????????????????????????????????????????
>Pestalotiopsis_clavata_MFLUCC_12_0268
ACCC-ATGTGAACTTACCATT--GTTGCCTCGGCAGAAG-CTGCTCGGTGCACCTTACCCT-GGAACGGCCTACCCTGTAGCGCCTTACCCTGGAACGGCTTACCCTGTAGCGGCT-GCCGGTGGACTACCAAACTCTTGTTATTTTATTGTAATCTGAGCGTCTTATTTTAATAAGTCAAAACTTTCAACAACGGATCTCTTGGTTCTGGCATCGATGAAGAACGCAGCGAAATGCGATAAGTAATGTGAATTGCAGAATTCAGTGAATCATCGAATCTTTGAACGCACATTGCGCCCATTAGTATTCTAGTGGGCATGCCTGTTCGAGCGTCATTTCAACCCTTAAGCCTAGCTTAGTGTTGGGAGCCTACT---GCTTTTGCTAGCTGTAGCTCCTGAAATACAACGGCGGATCTGCGATATCCTCTGAGCGTAGTAA-TTTTTAT-----CTCGCTTTTG-ACTGGAGTTG-CAGCGTCTTTAGCCGCTAAATCCCCCAA--TTTTTAATGGTTGACCTCGGATCAGGT-----------------------GAAAATCTG---------TTTTCGCACCTG--CCCATTTTCCCA-GACAC-TTACCCC-GCCGCA-----------CGACCCCGC-GGTGCAAA-CGAAAAA-TTTCTTATC--ACAGCCCCACA-TCGCACA--AACATTTT-GGCAGTCATGCACTTTCCAA-GA-CCCACAATGAACA--------ATTGCTGACCCCGCCAAA-TAGGAAGCCGCCGAGCTCGGAAAGGGTTCCTTCAAGTACGCATGGGTTCTTGACAAGCTCAAGGCCGAGCGTGAGCGTGGTATCACCATTGATATCGCTC-TCTGGAAGTTCGAGACCAACGAGTACAATGTCACCGTCATTGG-TTAGTATCCCTGTCCACACG--ATGTACCATG-CATCCGACCTT----GTACTAACATGGCAATCCAGATGCTCCCGGTCACC-GTGATTTCATCAAGAACAT--------CGGTGCTGCTTTCTGGTACGTAGTC-CATC-TACCTCGACACG-CCTCAACAACTCGA-----------------CAACG--ACCTTCTCAACAACTGCTT-GGTTGGAACCAAAGAAAAGACCT-GATACTGACCGGTCTCTGATA--GGCAAACCATCTCTGGCGAGCACGGTCTCGACAGCAATGGAGTGTACGTACCCTTTCCTT-GGCTACTTGCTTTCC-CACGAA-CATCTCAGCTAATACCCGTG-ATTGTTCAGCTACAACGGTACCTCTGAGCTCCAGCTCGAGCGCATGAGCGTCTACTTCAACGAGGCTTCCGGCAACAAGTACGTTCCTCGTGCCGTCCTCGTCGATCTCGAGCCCGGTACCATGGATGCCGTCCGCGCCGGTCCTTTCGGTCAGCTCTTCCGCCCTGACAACTTTGTCTTCGGTC-AGTCC-GGTGCC
>Pestalotiopsis_colombiensis_CBS_118553
ACCC-ATGTGAACTTACCATT--GTTGCCTCGGCAGAAG-CTGCTCGGTATACCCTACCTT-GGAACGGCCTACCCTGTAGCGCCTTACCCTGGAACGGCTTACCCTGCAACGGCT-GCCGGTGGACTACTAAACTCTTGTTATTTTATTGTAATCTGAGCGTCTTATTTTAATAAGTCAAAACTTTCAACAACGGATCTCTTGGTTCTGGCATCGATGAAGAACGCAGCGAAATGCGATAAGTAATGTGAATTGCAGAATTCAGTGAATCATCGAATCTTTGAACGCACATTGCGCCCATTAGTATTCTAGTGGGCATGCCTGTTCGAGCGTCATTTCAACCCTTAAGCCTAGCTTAGTGTTGGGAGCCTACT---GCTTTTACTAGCTGTAGCTCCTGAAATACAACGGCGGATCTGCGATATCCTCTGAGCGTAGTAA-TTTTTAT-----CTCGCTTTTG-ACTGGAGTTG-CAGCGTCTTTAGCCGCTAAACCCCCCAAT-TTTTAA-TGGTTGACCTCGGATCAGGTAGGAATACCCGCTGAACTTAAGCG-AAATTCTG--------TTTTCGCACCTGC-CC-ATTTTCCCA-GACAC-TTACCCC-GCCGCA-----------CGACCCCGC-GGTGCAAA-CGAAAAA-TTTCTTATC--ACAGCCCCACT-TCACAC---AACATTTT-GGCAGCCACGCACTTTG-CATGA-CCCACAGTGAACA--------ATTGCTAACCCCGCCAAA-TAGGAAGCCGCCGAGCTCGGAAAGGGTTCCTTCAAGTACGCATGGGTTCTTGACAAGCTCAAGGCCGAGCGTGAGCGTGGTATCACCATTGATATCGCTC-TCTGGAAGTTCGAGACCAACGAGTACAATGTCACCGTCATTGG-TTAGTATCCCTGTTCACAGA--ATGTACCATG-TCTCCGAACTC----AGACTAACATCACAACACAGACGCTCCCGGTCA-CCGTGATTTCATCAAGAACAT-ACCAAATTGGTGCTGCCTTCTGGTATGTAGCC-CATC-TACTTCGGCACG-CCTCAATACGACA---CCCTCCGCAACTCGACGACG--ACATTCTCG---GCTACTT-GGTTGGAACCGAACGAAAGACTT-GATACTGACCGGTCTCTGATA--GGCAAACCATCTCTGGCGAGCACGGTCTCGACAGCAATGGAGTGTACGTACCATTTCCTT-GCCTACTTGCTTTCC-CACGAA-CATGTTAGCTAACACTCGTG-CTTGCTCAGCTACAACGGCACCTCCGAGCTCCAGCTCGAGCGCATGAGCGTCTACTTCAACGAGGCGTCCGGCAACAAGTACGTTCCTCGTGCCGTCCTCGTCGATCTCGAGCCCGGTACCATGGACGCCGTCCGCGCCGGTCCTTTCGGCCAGCTCTTCCGCCCTGACAACTTCGTCTTCGGTC-AGTCC-GGTGCC
>Pestalotiopsis_cratoxyli_CGMCC_3_23512
ACCC-ATGTGAACTTACCATT--GTTGCCTCGGCAGAAG-CTGCTCGGTGCACCTTACCTT-GGAACGGCCTACCCTGTAGCGCCTTACCCTGGAACGGCTTACCCTGTAGCGGCT-GCCGGTGGACTACCAAACTCTTGTTATTTTATTGTAATCTGAGCGTCTTATTTTAATAAGTCAAAACTTTCAACAACGGATCTCTTGGTTCTGGCATCGATGAAGAACGCAGCGAAATGCGATAAGTAATGTGAATTGCAGAATTCAGTGAATCATCGAATCTTTGAACGCACATTGCGCCCATTAGTATTCTAGTGGGCATGCCTGTTCGAGCGTCATTTCAACCCTTAAGCCTAGCTTAGTGTTGGGAGCCTACT---GCTTTTGCTAGCTGTAGCTCCTGAAATACAACGGCGGATCTGCGATATCCTCTGAGCGTAGTAA-TTTTTAT-----CTCGCTTTTG-ACTGGAGTTG-CAGCGTCTTTAGCCGCTAAACCCCCCAA--TTTTTAATGGTTGACCTC--------------------------------GAAAATCTGG--------TTTTCGCACCTGC-CC-ATTTTCCCA-GACAC-TTACCCC-GCCGCA-----------CGACCCCGC-GGTGCAAA-CGAAAAA-TTTCTTATC--ACAGCCCCACA-TCACACA--AACATTTT-GGCAGCCACGCACTTTG-CATGA-CCCACAATGAACA--------ATTGCTGACCCCGCCAAA-TAGGAAGCCGCCGAGCTCGGAAAGGGTTCCTTCAAGTACGCATGGGTTCTTGACAAGCTCAAGGCCGAGCGTGAGCGTGGTATCACCATTGATATCGCTC-TCTGGAAGTTCGAGACCAACGAGTACAATGTCACCGTCATTGG-TTAGTATCCCCGCCCACAAC--ATGTGTCATG-TCTCCGAACTC--AATGACTAACTTTACAATACAGACGCTCCCGGTCA-CCGTGATTTCATCAAGAACAT-ACCAAATTGGTGCTGCCTTCTGGTATGTAGCC-CATC-TACCCCGACGCG-TCTCAATACGACA---CCCCCGGCAACTCGACAACG--ACGTTCTCA---ACTGCTT-GGTTGAAGCCAAATGAAAGACTT-GATACTGACCGGTCTCTGATA--GGCAAACCATCTCTGGCGAGCACGGTCTCGACAGCAATGGAGTGTACGTACCCTTTCCCT-GGCTACTCGCTTTCT-CGTGAA-CATGTCAGCTAACACTCGTG-CTTGTTCAGCTACAACGGTACCTCCGAGCTCCAGCTCGAGCGCATGAGCGTCTACTTCAACGAGGCTTCCGGCAACAAGTACGTTCCTCGTGCCGTCCTCGTCGATCTCGAGCCCGGTACCATGGATGCCGTCCGCGCCGGTCCTTTCGGTCAGCTCTTCCGCCCTGACAACTTCGTCTTCGGTC-AGTCC-GGTGCC
>Pestalotiopsis_cratoxyli_LC8772
ACCC-ATGTGAACTTACCATT--GTTGCCTCGGCAGAAG-CTGCTCGGTGCACCTTACCTT-GGAACGGCCTACCCTGTAGCGCCTTACCCTGGAACGGCTTACCCTGTAGCGGCT-GCCGGTGGACTACCAAACTCTTGTTATTTTATTGTAATCTGAGCGTCTTATTTTAATAAGTCAAAACTTTCAACAACGGATCTCTTGGTTCTGGCATCGATGAAGAACGCAGCGAAATGCGATAAGTAATGTGAATTGCAGAATTCAGTGAATCATCGAATCTTTGAACGCACATTGCGCCCATTAGTATTCTAGTGGGCATGCCTGTTCGAGCGTCATTTCAACCCTTAAGCCTAGCTTAGTGTTGGGAGCCTACT---GCTTTTGCTAGCTGTAGCTCCTGAAATACAACGGCGGATCTGCGATATCCTCTGAGCGTAGTAA-TTTTTAT-----CTCGCTTTTG-ACTGGAGTTG-CAGCGTCTTTAGCCGCTAAACCCCCCAA--TTTTTAATGGTTGACCTC--------------------------------GAAAATCTGG--------TTTTCGCACCTGC-CC-ATTTTCCCA-GACAC-TTACCCC-GCCGCA-----------CGACCCCGC-GGTGCAAA-CGAAAAA-TTTCTTATC--ACAGCCCCACA-TCACACA--AACATTTT-GGCAGCCACGCACTTTG-CATGA-CCCACAATGAACA--------ATTGCTGACCCCGCCAAA-TAGGAAGCCGCCGAGCTCGGAAAGGGTTCCTTCAAGTACGCATGGGTTCTTGACAAGCTCAAGGCCGAGCGTGAGCGTGGTATCACCATTGATATCGCTC-TCTGGAAGTTCGAGACCAACGAGTACAATGTCACCGTCATTGG-TTAGTATCCCCGCCCACAAC--ATGTGTCATG-TCTCCGAACTC--AATGACTAACTTTACAATACAGACGCTCCCGGTCA-CCGTGATTTCATCAAGAACAT-ACCAAATTGGTGCTGCCTTCTGGTATGTAGCC-CATC-TACCCCGACGCG-TCTCAATACGACA---CCCCCGGCAACTCGACAACG--ACGTTCTCA---ACTGCTT-GGTTGAAGCCAAATGAAAGACTT-GATACTGACCGGTCTCTGATA--GGCAAACCATCTCTGGCGAGCACGGTCTCGACAGCAATGGAGTGTACGTACCCTTTCCCT-GGCTACTCGCTTTCT-CGTGAA-CATGTCAGCTAACACTCGTG-CTTGTTCAGCTACAACGGTACCTCCGAGCTCCAGCTCGAGCGCATGAGCGTCTACTTCAACGAGGCTTCCGGCAACAAGTACGTTCCTCGTGCCGTCCTCGTCGATCTCGAGCCCGGTACCATGGATGCCGTCCGCGCCGGTCCTTTCGGTCAGCTCTTCCGCCCTGACAACTTCGTCTTCGGTC-AGTCC-GGTGCC
>Pestalotiopsis_cyclobalanopsidis_CFCC_54328
ACCC-ATGTGAACTTACCACT--GTTGCCTCGGCAGAGG-CTACCCGGTA---CCT-CCCT-GGAACGGCCTACCCTGTAGCGCCCGACCCGGG------TTACCCTGTAGCGGCT-GCCGGTGGACCACTAAACTCTTGTTATTTTATTGTAATCTGAGCGTCTTATATTAATAAGTCAAAACTTTCAACAACGGATCTCTTGGTTCTGGCATCGATGAAGAACGCAGCGAAATGCGATAAGTAATGTGAATTGCAGAATTCAGTGAATCATCGAATCTTTGAACGCACATTGCGCCCATTAGTATTCTAGTGGGCATGCCTGTTCGAGCGTCATTTCAACCCTTAAGCCTAGCTTAGTGTTGGGAGCCTACTAG-CCCTCCGGGGCCTGTAGCTCCTGAAATACAACGGCGGATCTGTGACATCCTCTGAGCGTAGTAATTTT-TAT-----CTCGCTTTTG--TCAGGATTCTCAGCGTCT--GGCCGCTAAACCCCCCAA--TTTTTAATGGTTGACCTCGGATCAGGT-----------------------GAAAATCTTT------TTTTT-CGCACCTGC-CC-ACATTCTCT-GACAC-TTACCCC-GCCGCA-----------CGACCCCGC-GGTGCAAACGCAAAAA-TTTCTTATC--ACAGCCCCACC-TCGCA--------CTCCAAAAATCAATGCACTCTT-CTGGA-CCCACATTGAGCA---------TTGCTAACCCCGCCAAA-TAGGAAGCCGCCGAGCTCGGTAAGGGTTCCTTCAAGTACGCATGGGTTCTTGACAAGCTCAAGGCCGAGCGTGAGCGTGGTATCACCATCGATATTGCTC-TCTGGAAGTTCGAGACCAACGAGTACAATGTCACCGTCATTGG-TTAGTATCCCCACCCGGATG--GAGTGTCGAG-CATCCGATCGT----CGACTAACATTGCAACACAGATGCTCCCGGTCA-CCGTGACTTCATCAAGAACAT---------GGTGCTGCCTTCTGGTATGTAACCCCAAC-TACCTCGACACG-CCTCATCGCGTCG---CTTCTCGCAACTCTACGACC-----ATCTCG--GACGATTCTAGTGGCAGCAAGGTCAGAGGCAA-GATACTGACTGGTCTCGGATA--GGCAAACTATCTCTGGCGAGCACGGTCTCGACAGCAATGGAGTGTATGTACCATATCCCT-GACTACTCGCTTTCT-GACGAA-CATGCAAACTAAACTTCGTG-GTCCAATAGTTACAACGGTACCTCCGAGCTCCAGCTCGAGCGTATGAGCGTCTACTTCAACGAGGCTTCCGGCAACAAGTACGTTCCCCGTGCCGTCCTCGTCGATCTCGAGCCCGGTACCATGGATGCCGTCCGCGCCGGTCCTTTTGGTCAGCTCTTCCGCCCTGACAATTTCGTCTTCGGTC-AGTCC-GGTGCT
>Pestalotiopsis_cyclobalanopsidis_CFCC_55891
ACCC-ATGTGAACTTACCACT--GTTGCCTCGGCAGAGG-CTACCCGGTA---CCT-CCCT-GGAACGGCCTACCCTGTAGCGCCCGACCCGGG------TTACCCTGTAGCGGCT-GCCGGTGGACCACTAAACTCTTGTTATTTTATTGTAATCTGAGCGTCTTATATTAATAAGTCAAAACTTTCAACAACGGATCTCTTGGTTCTGGCATCGATGAAGAACGCAGCGAAATGCGATAAGTAATGTGAATTGCAGAATTCAGTGAATCATCGAATCTTTGAACGCACATTGCGCCCATTAGTATTCTAGTGGGCATGCCTGTTCGAGCGTCATTTCAACCCTTAAGCCTAGCTTAGTGTTGGGAGCCTACTAG-CCCTCCGGGGCCTGTAGCTCCTGAAATACAACGGCGGATCTGTGACATCCTCTGAGCGTAGTAATTTT-TAT-----CTCGCTTTTG--TCAGGATTCTCAGCGTCT--GGCCGCTAAACCCCCCAA--TTTTTAATGGTTGACCTCGGATCAGGT-----------------------GAAAATCTTT------TTTTT-CGCACCTGC-CC-ACATTCTCT-GACAC-TTACCCC-GCCGCA-----------CGACCCCGC-GGTGCAAACGCAAAAA-TTTCTTATC--ACAGCCCCACC-TCGCA--------CTCCAAAAATCAATGCACTCTT-CTGGA-CCCACATTGAGCA---------TTGCTAACCCCGCCAAA-TAGGAAGCCGCCGAGCTCGGTAAGGGTTCCTTCAAGTACGCATGGGTTCTTGACAAGCTCAAGGCCGAGCGTGAGCGTGGTATCACCATCGATATTGCTC-TCTGGAAGTTCGAGACCAACGAGTACAATGTCACCGTCATTGG-TTAGTATCCCCACCCGGATG--GAGTGTCGAG-CATCCGATCGT----CGACTAACATTGCAACACAGATGCTCCCGGTCA-CCGTGACTTCATCAAGAACAT---------GGTGCTGCCTTCTGGTATGTAACCCCAAC-TACCTCGACACG-CCTCATCGCGTCG---CTTCTCGCAACTCTACGACC-----ATCTCG--GACGATTCTAGTGGCAGCAAGGTCAGAGGCAA-GATACTGACTGGTCTCGGATA--GGCAAACTATCTCTGGCGAGCACGGTCTCGACAGCAATGGAGTGTATGTACCATATCCCT-GACTACTCGCTTTCT-GACGAA-CATGCAAACTAAACTTCGTG-GTCCAATAGTTACAACGGTACCTCCGAGCTCCAGCTCGAGCGTATGAGCGTCTACTTCAACGAGGCTTCCGGCAACAAGTACGTTCCCCGTGCCGTCCTCGTCGATCTCGAGCCCGGTACCATGGATGCCGTCCGCGCCGGTCCTTTTGGTCAGCTCTTCCGCCCTGACAATTTCGTCTTCGGTC-AGTCC-GGTGCT
>Pestalotiopsis_cyclosora_HJAUP_C1724_221
ACCC-ATGTGAACTTACCATT--GTTGCCTCGGCAGAAG-CTGCTCGGTACACCTTACCTT-GGAACGGCCTACCCTGTAGCGCCTTACCCTGGAACGGCTTACCCTGTAACGGCT-GCCGGTGGACTACCAAACTCTTGTTATTTTATTGTAATCTGAGCGTCTTATTTTAATAAGTCAAAACTTTCAACAACGGATCTCTTGGTTCTGGCATCGATGAAGAACGCAGCGAAATGCGATAAGTAATGTGAATTGCAGAATTCAGTGAATCATCGAATCTTTGAACGCACATTGCGCCCATTAGTATTCTAGTGGGCATGCCTGTTCGAGCGTCATTTCAACCCTTAAGCCTAGCTTAGTGTTGGGAGCCTACT---GCTTTTACTAGCTGTAGCTCCTGAAATACAACGGCGGATCTGCGATATCCTCTGAGCGTAGTAA-TTTTTAT-----CTCGCTTTTG-ACTGGAGTTG-CAGCGTCTTTAGCCGCTAAATCCCCCAA--TTTTTAATGGTTGACCTCGGATCAGGTAGGAATACCCGCTGAACTTAAGCGAAAATCTGG--------TTTCCGCACCTGC-CC-ATTTTCCCA-GACAC-TTACCCC-GCCGCA-----------CGACCCCGC-GGTGCAAA-CGAAAAA-TTTCTTATC--GCAGCCCCACA-TCACA-A--A-CGTTTT-GGCAGCCACGCACTTTG-CATGA-CCCACAATGAACA--------ATTGCTGACCCCGCCAAA-TAGGAAGCCGCCGAGCTCGGTAAGGGTTCCTTCAAGTA-------------------------------------------------------------------------------------------------------------------------------------------------------------------------------------------------------------------ACCAAATCGGTGCTGCTTTCTGGTATGTAGCC-CATC-TACCTCGACGCG-CCTCAATACGACA---CCCCCGGCAACTCGACAACG--ACATTCTCA---ACTGCTT-GTTTGGAACCATACGAAAGACTT-GATACTGACCGGTCTATGATA--GGCAAACCATCTCTGGCGAGCACGGTCTCGACAGCAATGGAGTGTACGTACACTTTCCCT-GGCTACTCGCTTTCT-CGTGAA-CATGTCAGCTAACAGTTGTG-CTTGTTCAGCTACAACGGTACCTCCGAGCTCCAGCTCGAGCGCATGAGCGTCTACTTCAATGAGGCTTCCGGCAACAAGTACGTTCCTCGTGCCGTCCTCGTCGATCTCGAGCCCGGTACCATGGATGCCGTCCGCGCCGGTCCTTTCGGTCAGCTCTTCCGCCCTGACAACTTCGTCTTCGGTC-AGTCC-GGTGCC
>Pestalotiopsis_cyclosora_HJAUP_C1724_222
ACCC-ATGTGAACTTACCATT--GTTGCCTCGGCAGAAG-CTGCTCGGTACACCTTACCTT-GGAACGGCCTACCCTGTAGCGCCTTACCCTGGAACGGCTTACCCTGTAACGGCT-GCCGGTGGACTACCAAACTCTTGTTATTTTATTGTAATCTGAGCGTCTTATTTTAATAAGTCAAAACTTTCAACAACGGATCTCTTGGTTCTGGCATCGATGAAGAACGCAGCGAAATGCGATAAGTAATGTGAATTGCAGAATTCAGTGAATCATCGAATCTTTGAACGCACATTGCGCCCATTAGTATTCTAGTGGGCATGCCTGTTCGAGCGTCATTTCAACCCTTAAGCCTAGCTTAGTGTTGGGAGCCTACT---GCTTTTACTAGCTGTAGCTCCTGAAATACAACGGCGGATCTGCGATATCCTCTGAGCGTAGTAA-TTTTTAT-----CTCGCTTTTG-ACTGGAGTTG-CAGCGTCTTTAGCCGCTAAATCCCCCAA--TTTTTAATGGTTGACCTCGGATCAGGTAGGAATACCCGCTGAACTTAAGCGAAAATCTGG--------TTTCCGCACCTGC-CC-ATTTTCCCA-GACAC-TTACCCC-GCCGCA-----------CGACCCCGC-GGTGCAAA-CGAAAAA-TTTCTTATC--GCAGCCCCACA-TCACA-A--A-CGTTTT-GGCAGCCACGCACTTTG-CATGA-CCCACAATGAACA--------ATTGCTGACCCCGCCAAA-TAGGAAGCCGCCGAGCTCGGTAAGGGTTCCTTCAAGTA-------------------------------------------------------------------------------------------------------------------------------------------------------------------------------------------------------------------ACCAAATCGGTGCTGCTTTCTGGTATGTAGCC-CATC-TACCTCGACGCG-CCTCAATACGACA---CCCCCGGCAACTCGACAACG--ACATTCTCA---ACTGCTT-GTTTGGAACCATACGAAAGACTT-GATACTGACCGGTCTATGATA--GGCAAACCATCTCTGGCGAGCACGGTCTCGACAGCAATGGAGTGTACGTACACTTTCCCT-GGCTACTCGCTTTCT-CGTGAA-CATGTCAGCTAACAGTTGTG-CTTGTTCAGCTACAACGGTACCTCCGAGCTCCAGCTCGAGCGCATGAGCGTCTACTTCAATGAGGCTTCCGGCAACAAGTACGTTCCTCGTGCCGTCCTCGTCGATCTCGAGCCCGGTACCATGGATGCCGTCCGCGCCGGTCCTTTCGGTCAGCTCTTCCGCCCTGACAACTTCGTCTTCGGTC-AGTCC-GGTGCC
>Pestalotiopsis_cyclosora_HJAUP_C1725_221
ACCC-ATGTGAACTTACCATT--GTTGCCTCGGCAGAAG-CTGCTCGGTACACCTTACCTT-GGAACGGCCTACCCTGTAGCGCCTTACCCTGGAACGGCTTACCCTGTAACGGCT-GCCGGTGGACTACCAAACTCTTGTTATTTTATTGTAATCTGAGCGTCTTATTTTAATAAGTCAAAACTTTCAACAACGGATCTCTTGGTTCTGGCATCGATGAAGAACGCAGCGAAATGCGATAAGTAATGTGAATTGCAGAATTCAGTGAATCATCGAATCTTTGAACGCACATTGCGCCCATTAGTATTCTAGTGGGCATGCCTGTTCGAGCGTCATTTCAACCCTTAAGCCTAGCTTAGTGTTGGGAGCCTACT---GCTTTTACTAGCTGTAGCTCCTGAAATACAACGGCGGATCTGCGATATCCTCTGAGCGTAGTAA-TTTTTAT-----CTCGCTTTTG-ACTGGAGTTG-CAGCGTCTTTAGCCGCTAAATCCCCCAA--TTTTTAATGGTTGACCTCGGATCAGGTAGGAATACCCGCTGAACTTAAGCGAAAATCTGG--------TTTCCGCACCTGC-CC-ATTTTCCCA-GACAC-TTACCCC-GCCGCA-----------CGACCCCGC-GGTGCAAA-CGAAAAA-TTTCTTATC--GCAGCCCCACA-TCACA-A--A-CGTTTT-GGCAGCCACGCACTTTG-CATGA-CCCACAATGAACA--------ATTGCTGACCCCGCCAAA-TAGGAAGCCGCCGAGCTCGGTAAGGGTTCCTTCAAGTA-------------------------------------------------------------------------------------------------------------------------------------------------------------------------------------------------------------------ACCAAATCGGTGCTGCTTTCTGGTATGTAGCC-CATC-TACCTCGACGCG-CCTCAATACGACA---CCCCCGGCAACTCGACAACG--ACATTCTCA---ACTGCTT-GTTTGGAACCATACGAAAGACTT-GATACTGACCGGTCTATGATA--GGCAAACCATCTCTGGCGAGCACGGTCTCGACAGCAATGGAGTGTACGTACACTTTCCCT-GGCTACTCGCTTTCT-CGTGAA-CATGTCAGCTAACAGTTGTG-CTTGTTCAGCTACAACGGTACCTCCGAGCTCCAGCTCGAGCGCATGAGCGTCTACTTCAATGAGGCTTCCGGCAACAAGTACGTTCCTCGTGCCGTCCTCGTCGATCTCGAGCCCGGTACCATGGATGCCGTCCGCGCCGGTCCTTTCGGTCAGCTCTTCCGCCCTGACAACTTCGTCTTCGGTC-AGTCC-GGTGCC
>Pestalotiopsis_cyclosora_HJAUP_C1725_222
ACCC-ATGTGAACTTACCATT--GTTGCCTCGGCAGAAG-CTGCTCGGTACACCTTACCTT-GGAACGGCCTACCCTGTAGCGCCTTACCCTGGAACGGCTTACCCTGTAACGGCT-GCCGGTGGACTACCAAACTCTTGTTATTTTATTGTAATCTGAGCGTCTTATTTTAATAAGTCAAAACTTTCAACAACGGATCTCTTGGTTCTGGCATCGATGAAGAACGCAGCGAAATGCGATAAGTAATGTGAATTGCAGAATTCAGTGAATCATCGAATCTTTGAACGCACATTGCGCCCATTAGTATTCTAGTGGGCATGCCTGTTCGAGCGTCATTTCAACCCTTAAGCCTAGCTTAGTGTTGGGAGCCTACT---GCTTTTACTAGCTGTAGCTCCTGAAATACAACGGCGGATCTGCGATATCCTCTGAGCGTAGTAA-TTTTTAT-----CTCGCTTTTG-ACTGGAGTTG-CAGCGTCTTTAGCCGCTAAATCCCCCAA--TTTTTAATGGTTGACCTCGGATCAGGTAGGAATACCCGCTGAACTTAAGCGAAAATCTGG--------TTTCCGCACCTGC-CC-ATTTTCCCA-GACAC-TTACCCC-GCCGCA-----------CGACCCCGC-GGTGCAAA-CGAAAAA-TTTCTTATC--GCAGCCCCACA-TCACA-A--A-CGTTTT-GGCAGCCACGCACTTTG-CATGA-CCCACAATGAACA--------ATTGCTGACCCCGCCAAA-TAGGAAGCCGCCGAGCTCGGTAAGGGTTCCTTCAAGTA-------------------------------------------------------------------------------------------------------------------------------------------------------------------------------------------------------------------ACCAAATCGGTGCTGCTTTCTGGTATGTAGCC-CATC-TACCTCGACGCG-CCTCAATACGACA---CCCCCGGCAACTCGACAACG--ACATTCTCA---ACTGCTT-GTTTGGAACCATACGAAAGACTT-GATACTGACCGGTCTATGATA--GGCAAACCATCTCTGGCGAGCACGGTCTCGACAGCAATGGAGTGTACGTACACTTTCCCT-GGCTACTCGCTTTCT-CGTGAA-CATGTCAGCTAACAGTTGTG-CTTGTTCAGCTACAACGGTACCTCCGAGCTCCAGCTCGAGCGCATGAGCGTCTACTTCAATGAGGCTTCCGGCAACAAGTACGTTCCTCGTGCCGTCCTCGTCGATCTCGAGCCCGGTACCATGGATGCCGTCCGCGCCGGTCCTTTCGGTCAGCTCTTCCGCCCTGACAACTTCGTCTTCGGTC-AGTCC-GGTGCC
>Pestalotiopsis_cyclosora_HJAUP_C1726_221
ACCC-ATGTGAACTTACCATT--GTTGCCTCGGCAGAAG-CTGCTCGGTACACCTTACCTT-GGAACGGCCTACCCTGTAGCGCCTTACCCTGGAACGGCTTACCCTGTAACGGCT-GCCGGTGGACTACCAAACTCTTGTTATTTTATTGTAATCTGAGCGTCTTATTTTAATAAGTCAAAACTTTCAACAACGGATCTCTTGGTTCTGGCATCGATGAAGAACGCAGCGAAATGCGATAAGTAATGTGAATTGCAGAATTCAGTGAATCATCGAATCTTTGAACGCACATTGCGCCCATTAGTATTCTAGTGGGCATGCCTGTTCGAGCGTCATTTCAACCCTTAAGCCTAGCTTAGTGTTGGGAGCCTACT---GCTTTTACTAGCTGTAGCTCCTGAAATACAACGGCGGATCTGCGATATCCTCTGAGCGTAGTAA-TTTTTAT-----CTCGCTTTTG-ACTGGAGTTG-CAGCGTCTTTAGCCGCTAAATCCCCCAA--TTTTTAATGGTTGACCTCGGATCAGGTAGGAATACCCGCTGAACTTAAGCGAAAATCTGG--------TTTCCGCACCTGC-CC-ATTTTCCCA-GACAC-TTACCCC-GCCGCA-----------CGACCCCGC-GGTGCAAA-CGAAAAA-TTTCTTATC--GCAGCCCCACA-TCACA-A--A-CGTTTT-GGCAGCCACGCACTTTG-CATGA-CCCACAATGAACA--------ATTGCTGACCCCGCCAAA-TAGGAAGCCGCCGAGCTCGGTAAGGGTTCCTTCAAGTA-------------------------------------------------------------------------------------------------------------------------------------------------------------------------------------------------------------------ACCAAATCGGTGCTGCTTTCTGGTATGTAGCC-CATC-TACCTCGACGCG-CCTCAATACGACA---CCCCCGGCAACTCGACAACG--ACATTCTCA---ACTGCTT-GTTTGGAACCATACGAAAGACTT-GATACTGACCGGTCTATGATA--GGCAAACCATCTCTGGCGAGCACGGTCTCGACAGCAATGGAGTGTACGTACACTTTCCCT-GGCTACTCGCTTTCT-CGTGAA-CATGTCAGCTAACAGTTGTG-CTTGTTCAGCTACAACGGTACCTCCGAGCTCCAGCTCGAGCGCATGAGCGTCTACTTCAATGAGGCTTCCGGCAACAAGTACGTTCCTCGTGCCGTCCTCGTCGATCTCGAGCCCGGTACCATGGATGCCGTCCGCGCCGGTCCTTTCGGTCAGCTCTTCCGCCCTGACAACTTCGTCTTCGGTC-AGTCC-GGTGCC
>Pestalotiopsis_cyclosora_HJAUP_C1726_222
ACCC-ATGTGAACTTACCATT--GTTGCCTCGGCAGAAG-CTGCTCGGTACACCTTACCTT-GGAACGGCCTACCCTGTAGCGCCTTACCCTGGAACGGCTTACCCTGTAACGGCT-GCCGGTGGACTACCAAACTCTTGTTATTTTATTGTAATCTGAGCGTCTTATTTTAATAAGTCAAAACTTTCAACAACGGATCTCTTGGTTCTGGCATCGATGAAGAACGCAGCGAAATGCGATAAGTAATGTGAATTGCAGAATTCAGTGAATCATCGAATCTTTGAACGCACATTGCGCCCATTAGTATTCTAGTGGGCATGCCTGTTCGAGCGTCATTTCAACCCTTAAGCCTAGCTTAGTGTTGGGAGCCTACT---GCTTTTACTAGCTGTAGCTCCTGAAATACAACGGCGGATCTGCGATATCCTCTGAGCGTAGTAA-TTTTTAT-----CTCGCTTTTG-ACTGGAGTTG-CAGCGTCTTTAGCCGCTAAATCCCCCAA--TTTTTAATGGTTGACCTCGGATCAGGTAGGAATACCCGCTGAACTTAATCGAAAATCTGG--------TTTCCGCACCTGC-CC-ATTTTCCCA-GACAC-TTACCCC-GCCGCA-----------CGACCCCGC-GGTGCAAA-CGAAAAA-TTTCTTATC--GCAGCCCCACA-TCACA-A--A-CGTTTT-GGCAGCCACGCACTTTG-CATGA-CCCACAATGAACA--------ATTGCTGACCCCGCCAAA-TAGGAAGCCGCCGAGCTCGGTAAGGGTTCCTTCAAGTA-------------------------------------------------------------------------------------------------------------------------------------------------------------------------------------------------------------------ACCAAATCGGTGCTGCTTTCTGGTATGTAGCC-CATC-TACCTCGACGCG-CCTCAATACGACA---CCCCCGGCAACTCGACAACG--ACATTCTCA---ACTGCTT-GTTTGGAACCATACGAAAGACTT-GATACTGACCGGTCTATGATA--GGCAAACCATCTCTGGCGAGCACGGTCTCGACAGCAATGGAGTGTACGTACACTTTCCCT-GGCTACTCGCTTTCT-CGTGAA-CATGTCAGCTAACAGTTGTG-CTTGTTCAGCTACAACGGTACCTCCGAGCTCCAGCTCGAGCGCATGAGCGTCTACTTCAATGAGGCTTCCGGCAACAAGTACGTTCCTCGTGCCGTCCTCGTCGATCTCGAGCCCGGTACCATGGATGCCGTCCGCGCCGGTCCTTTCGGTCAGCTCTTCCGCCCTGACAACTTCGTCTTCGGTC-AGTCC-GGTGCC
>Pestalotiopsis_daliensis_CGMCC_3_23548
ACCC-ATGTGAACTTACCATT--GTTGCCTCGGCAGAAG-CTACCTGGTT-ACCTTACCTT-GGAACGGCCTACCCTGTAGCGCCTTACCCTGGAACGGCCTACCCTGTAACGGCT-GCCGGTGGACTACCAAACTCTTGTTATTTTATTGTAATCTGAGCGTCTTATTTTAATAAGTCAAAACTTTCAACAACGGATCTCTTGGTTCTGGCATCGATGAAGAACGCAGCGAAATGCGATAAGTAATGTGAATTGCAGAATTCAGTGAATCATCGAATCTTTGAACGCACATTGCGCCCATTAGTATTCTAGTGGGCATGCCTGTTCGAGCGTCATTTCAACCCTTAAGCCTAGCTTAGTGTTGGGAGCCTACT---GCTTTTGCTAGCGGTAGCTCCTGAAATACAACGGCGGATCTGCGATATCCTCTGAGCGTAGTAA-TTTTTAT-----CTCGCTTTTG-ACTGGAGTTG-CAGCGTCTTTAGCCGCTA--------------------------------------------------------------GAGAATCTG---------TTTTCGCATCTG--CCCATTTTCCCA-GACAC-TTACCCC-GCCGCA-----------CGACCCCGC-GGTGCAAA-CGAAAAA-TTTCTTATC--ACAGCCCCACA-TCGCACA--AACATTTT-GGCAGCCATGCACTTTCCAA-GA-CCCACAATGAACA--------TTTGCTGACCCCGCCAAA-TAGGAAGCCGCCGAGCTCGGAAAGGGTTCCTTCAAGTACGCATGGGTTCTTGACAAGCTCAAGGCCGAGCGTGAGCGTGGTATCACCATCGATATCGCTC-TCTGGAAGTTCGAGACCAACGAGTACAATGTCACCGTCATTGG-TTAGTATCCCTGTCCACACG--ATGTACCATG-CATCTGAATGT----ATACTAACATGGCAACACAGATGCTCCCGGTCACCCGTGA--------------------------------------GTATGTAGCC-CATC-TACCTCGACACG-CCTCATCAACTCGA-----------------CAACG--ACGTTCTCAACAAGTGCTT-GCTTGGAAATAAGGGAAAGACTT-GATACTGACCGGTCCCTGATA--GGCAAACCATCTCTGGCGAGCACGGTCTCGACAGCAATGGAGTGTATGTATCCTTTCCTT-GGCTACTTGCTTTCC-CACGAA-CATCTCAGCTAACACTCGTG-GTTGTTCAGCTACAACGGTACCTCCGAGCTCCAGCTCGAGCGCATGAGCGTCTACTTCAACGAGGCTTCCGGCAACAAGTACGTTCCTCGTGCCGTCCTCGTCGATCTCGAGCCCGGTACCATGGATGCCGTCCGCGCCGGTCCTTTCGGTCAGCTCTTCCGCCCTGACAACTTCGTCTTCGGTC-AGTCC-GGTGCC
>Pestalotiopsis_dianellae_CBS_143421
ACCC-ATGTGAACTTACCA-TT-GTTGCCTCGGCAGAGG-CTACCCGGT--ACCT-ACCCT-GGAACGGCCTACCCTGTAGCGCCTTACCCGGGAACGGATTACCCTGTAGCGGCT-GCCGGTGGACTACTCAACTCTTGTTATTTTATTGTTATCTGAGCGTCTTATTTTAATAAGTCAAAACTTTCAACAACGGATCTCTTGGTTCTGGCATCGATGAAGAACGCAGCGAAATGCGATAAGTAATGTGAATTGCAGAATTCAGTGAATCATCGAATCTTTGAACGCACATTGCGCCCATTAGTATTCTAGTGGGCATGCCTGTTCGAGCGTCATTTCAACCCTTAAGCCTAGCTTAGTGTTGGGAGCCTACT---GCTTTTACTAGCTGTAGCTCCTGAAATACAACGGCGGATCTGCGATATCCTCTGAGCGTAGTAATTTTTTT------CTCGCTTTTG-ACTGGAGTTG-CAGCGTCTTTAGCCGCTAAACCCCCCAA--TTTTTAATGGTTGACCTCGGATCAGGTAGGAATACCCGCTGAACTTAAG-?????????????????????????????????????????????????????????????????????????????????????????????????????????????????????????????????????????????????????????????????????????????????????????????????????????????????????????????????????????????????????????????????????????????????????????????????????????????????????????????????????????????????????????????????????????????????????????????????????????????????????????????????????????????????????????????????????????--------GGTGCTGCTTTCTGGTATGTAGCCC-ATC-TACGTCGACACG-CCTCGATACGACG---CCTCCCGCAACTCTACGACG--ACGGTCCCA---ACTACTT-GGTCGGAACCAAACCAAAGACTT-GACACTGACCAGTCCTCGATA--GGCAAACCATCTCTGGCGAGCACGGTCTCGACAGCAATGGAGTGTACGTACCATTTCCTT-GGCTACTTGCTTTCC-CGTGAA-CGTCTAAGCTAACACTCGTG-GTTGTTCAGCTACAACGGTACCTCCGAGCTCCAGCTCGAGCGCATGAGCGTCTACTTCAACGAGGCTTCCGGCAACAAGTACGTTCCTCGTGCCGTCCTCGTCGATCTCGAGCCCGGTACCATGGATGCCGTCCGCGCCGGTCCTTTCGGCCAGCTCTTCCGCCCTGACAACTTCGTCTTCGGTC-AGTCC-GGTGCT
>Pestalotiopsis_digitalis_MFLU_14_0208
ACCC-ATGTGAACTTACCATT--GTTGCCTCGGCAGAAG-CTGCTCGGTGCACCCTACCTT-GGAACGGCCTACCCTGTAGCGCCTTACCCTGGAACGGCTTACCCTGTAGCGGCT-GCCGGTGGACTACCAAACTCTTGTTATTTTATTGTAATCTGAGCGTCTTATTTTAATAAGTCAAAACTTTCAACAACGGATCTCTTGGTTCTGGCATCGATGAAGAACGCAGCGAAATGCGATAAGTAATGTGAATTGCAGAATTCAGTGAATCATCGAATCTTTGAACGCACATTGCGCCCATTAGTATTCTAGTGGGCATGCCTGTTCGAGCGTCATTTCAACCCTTAAGCCTAGCTTAGTGTTGGGAGCCTACT---GCTTTTGCTAGCTGTAGCTCCTGAAATACAACGGCGGATCTGCGATATCCTCTGAGCGTAGTAA-TTTTTAT-----CTCGCTTTTG-ACTGGAGTTG-CAGCGTCTTTAGCCGCTAAATCCCCCAAA-TTTTTAATGGTTGACCTCGGATCAGGT-----------------------?????????????????????????????????????????????????????????????????????????????????????????????????????????????????????????????????????????????????????????????????????????????????????????????????????????????????????????????????????????????????????????????????????????????????????????????????????????????????????????????????????????????????????????????????????????????????????????????????????????????????????????????????????????????????????????????????????????--------GGTGCTGCTTTCTGGTATGTAGCC-CATC-TACCTCTACGCG-CCTCAATACGACA---CCCCCGGCAACTCGACGACG--ACGTTCTCA---ACTGCTC-GGTTGGAACCAAATGAAAGACTT-GATACTGACCGGTCTCTGATA--GGCAAACCATCTCTGGCGAGCACGGTCTCGACAGCAATGGAGTGTACGTACCCTTTCCCT-GGCTACTCGCTTTCC-CACGAA-CATGCCAGCTAACACTCGTG-GTTGTGAAGCTACAACGGTACCTCCGAGCTCCAGCTCGAGCGCATGAGCGTCTACTTCAACGAGGCTTCCGGCAACAAGTACGTTCCTCGTGCCGTCCTCGTCGATCTCGAGCCCGGTACCATGGATGCCGTCCGCGCCGGTCCTTTCGGTCAGCTCTTCCGCCCTGACAACTTCGTCTTCGGTC-AGTCC-GGTGCC
>Pestalotiopsis_dilucida_LC3232
ACCC-ATGTGAACTTACCATT--GTTGCCTCGGCAGAAG-CTGCTCGGTATACCTTACCTT-GGAACGGCCTACCCTGTAGCGCCTTACCCTGGAACGGCTTACCCTGTGACGGCT-GCCGGTGGACTACCAAACTCTTGTTATTTTATTGTAATCTGAGCGTCTTATTTTAATAAGTCAAAACTTTCAACAACGGATCTCTTGGTTCTGGCATCGATGAAGAACGCAGCGAAATGCGATAAGTAATGTGAATTGCAGAATTCAGTGAATCATCGAATCTTTGAACGCACATTGCGCCCATTAGTATTCTAGTGGGCATGCCTGTTCGAGCGTCATTTCAACCCTTAAGCCTAGCTTAGTGTTGGGAGCCTACT---GCTTTTGTTAGCTGTAGCTCCTGAAATACAACGGCGGATCTGCGATATCCTCTGAGCGTAGTAA-TTTTTAT-----CTCGCTTTTG-ACTGGAGTTG-CAGCGTCTTTAGCCGCTAAACCCCCCAAT-TTTTAAATGGTTGACCTC--------------------------------GAAAATCCG---------TTCGCGCACCTGC-CC-ATTTTTCCA-AACAC-TTACCCC-GCCGCA-----------CGACCCCGC-GGTGCAAA-CGAAAAA-TTTCTTATC--ACAGCCCCACA-TCGCACA--AACATTTT-GGCATCCATGCACGTTC-CATGA-CCCACCATGAACA--------ATTGCTGACCCCGCCAAA-TAGGAAGCCGCCGAGCTCGGAAAGGGTTCCTTCAAGTACGCATGGGTTCTTGACAAGCTCAAGGCCGAGCGTGAGCGTGGTATCACCATTGATATCGCTC-TCTGGAAGTTCGAGACCAACGAGTACAATGTCACTGTCATTGG-TTAGTATCCCTGCTCACAAC--ATGTATCATG-TCTCCGAATTT----AGACTAACATTACGATCCAGACGCTCCCGGTCA-CCGTGATTTCATCAAGAACAT---------------GCTTTCTGGTATGTAGCC-CATC-TACCTCGACACG-CCTCAATACGACG---CCTCCCGCAACTCGACAACG--ACGTTCTCA---CCTACTT-GGTCGGAACCAAACAAAAGACAT-GATACTGACCGGTCTCTGATA--GGCAAACCATTTCTGGCGAGCACGGTCTCGACAGCAATGGAGTGTACGTACCCTTTCCTT-GGCTACTTGCTTTCC-CATGAA-CGTGTTAGCTAACACTCGTC-CTTGCTCAGCTACAACGGTACCTCCGAGCTCCAGCTCGAGCGCATGAGCGTCTACTTCAACGAGGCTTCCGGCAACAAGTACGTTCCTCGTGCCGTCCTCGTCGATCTCGAGCCCGGTACCATGGATGCCGTCCGCGCCGGTCCTTTCGGTCAGCTCTTCCGCCCTGACAACTTCGTCTTCGGTC-AGTCC-GGTGCC
>Pestalotiopsis_dilucida_LC8184
ACCC-ATGTGAACTTACCATT--GTTGCCTCGGCAGAAG-CTGCTCGGTATACCTTACCTT-GGAACGGCCTACCCTGTAGCGCCTTACCCTGGAACGGCTTACCCTGTGACGGCT-GCCGGTGGACTACCAAACTCTTGTTATTTTATTGTAATCTGAGCGTCTTATTTTAATAAGTCAAAACTTTCAACAACGGATCTCTTGGTTCTGGCATCGATGAAGAACGCAGCGAAATGCGATAAGTAATGTGAATTGCAGAATTCAGTGAATCATCGAATCTTTGAACGCACATTGCGCCCATTAGTATTCTAGTGGGCATGCCTGTTCGAGCGTCATTTCAACCCTTAAGCCTAGCTTAGTGTTGGGAGCCTACT---GCTTTTGTTAGCTGTAGCTCCTGAAATACAACGGCGGATCTGCGATATCCTCTGAGCGTAGTAA-TTTTTAT-----CTCGCTTTTG-ACTGGAGTTG-CAGCGTCTTTAGCCGCTAAACCCCCCAAT-TTTTAAATGGTTGACCTCGGATCAGGTAGGAATACCCGCTGAACTTAAGCGAAAATCCG---------TTCGCGCACCTGC-CC-ATTTTTCCA-AACAC-TTACCCC-GCCGCA-----------CGACCCCGC-GGTGCAAA-CGAAAAA-TTTCTTATC--ACAGCCCCACA-TCGCACA--AACATTTT-GGCATCCATGCACGTTC-CATGA-CCCACCATGAACA--------ATTGCTGACCCCGCCAAA-TAGGAAGCCGCCGAGCTCGGAAAGGGTTCCTTCAAGTACGCATGGGTTCTTGACAAGCTCAAGGCCGAGCGTGAGCGTGGTATCACCATTGATATCGCTC-TCTGGAAGTTCGAGACCAACGAGTACAATGTCACTGTCATTGG-TTAGTATCCCTGCTCACAAC--ATGTATCATG-TCTCCGAATTT----AGACTAACATTACGATCCAGACGCTCCCGGTCA-CCGTGATTTCATCAAGA-----ACCAAATTGGTGCTGCCTTCTGGTATGTAGCC-CATC-TACCTCGACACG-CCTCAATACGACG---CCTCCCGCAACTCGACAACG--ACGTTCTCA---CCTACTT-GGTCGGAACCAAACAAAAGACAT-GATACTGACCGGTCTCTGATA--GGCAAACCATTTCTGGCGAGCACGGTCTCGACAGCAATGGAGTGTACGTACCCTTTCCTT-GGCTACTTGCTTTCC-CATGAA-CGTGTTAGCTAACACTCGTC-CTTGCTCAGCTACAACGGTACCTCCGAGCTCCAGCTCGAGCGCATGAGCGTCTACTTCAACGAGGCTTCCGGCAACAAGTACGTTCCTCGTGCCGTCCTCGTCGATCTCGAGCCCGGTACCATGGATGCCGTCCGCGCCGGTCCTTTCGGTCAGCTCTTCCGCCCTGACAACTTCGTCTTCGGTC-AGTCC-GGTGCC
>Pestalotiopsis_diploclisiae_CBS_115587
ACCC-ATGTGAACTTACCATT--GTTGCCTCGGCAGAAG-CTGCTCGGTGCACCTTACCTT-GGAACGGCCTACCCTGTAGCGCCTTACCCTGGAACGGCTTACCCTGCAACGGCT-GCCGGTGGACTACCAAACTCTTGTTATTTTATGGTTATCTGAGCGTCTTATTTTAATAAGTCAAAACTTTCAACAACGGATCTCTTGGTTCTGGCATCGATGAAGAACGCAGCGAAATGCGATAAGTAATGTGAATTGCAGAATTCAGTGAATCATCGAATCTTTGAACGCACATTGCGCCCATTAGTATTCTAGTGGGCATGCCTGTTCGAGCGTCATTTCAACCCTTAAGCCTAGCTTAGTGTTGGGAGCCTACT---GCTTTTGCTAGCTGTAGCTCCTGAAATACAACGGCGGATCTGCGATATCCTCTGAGCGTAGTAA-TTTTTAT-----CTCGCTTTTG-ACTGGAGTTG-CAGCGTCTTTAGCCGCTAAACCCCCCAAT-TTTT-AATGGTTGACCTCGGATCAGGTAGGAATACCCGCTGAACTTA---G-AAATTCTG--------TTTTCGCACCTGC-CC-ATTTTCCCA-GACAA-TTACCCC-GCCGCA-----------CGACCCCGC-GGTGCAAA-CGAAAAA-TTTCTTATC--ACAGCCCCACT-TCACAC---AACATTTT-GGCAGCCACGCACTTTG-CATGA-CCCACAATGAACA--------ATTGCTGACCCCGCCAAA-TAGGAAGCCGCCGAGCTCGGAAAGGGTTCCTTCAAGTACGCATGGGTTCTTGACAAGCTCAAGGCCGAGCGTGAGCGTGGTATCACCATTGATATCGCTC-TCTGGAAGTTCGAGACCAACGAGTACAATGTCACCGTCATTGG-TTAGTATCCCTGTCCACAGA--AAGTATCATG-TGTCCGAACTC----AGACTAACATCGCGATACAGACGCTCCCGGTCA-CCGTGATTTCATCAAGAACAT-ACCAAATTGGTGCTGCCTTCTGGTATGTAGTC-CATC-TACCTCGACACG-CCTCAATACGACA---CCCTCCGCAACTCGACGACG--GCATTCTCG---GCTACTT-GGTTGGAACCAAACGAAAGACTT-GATACTGACCGGTCTCTGATA--GGCAAACCATCTCTGGCGAGCACGGTCTCGACAGCAATGGAGTGTACGTACCGTTTCCTT-GGCTACTTGCTTTCC-CACGAA-CATGTTAGCTAACACTCGTG-CTTGCTCAGCTACAACGGCACCTCCGAGCTCCAGCTCGAGCGCATGAGCGTCTACTTCAACGAGGCTTCCGGCAACAAGTACGTTCCTCGTGCTGTCCTCGTCGATCTCGAGCCCGGTACCATGGACGCCGTCCGCGCCGGTCCTTTCGGCCAGCTCTTCCGCCCTGACAACTTCGTCTTCGGTC-AGTCC-GGTGCC
>Pestalotiopsis_disseminata_CBS_143904
ACCC-ATGTGAACTTACCATT--GTTGCCTCGGCAGAAG-CTGCTCGGTGCACCTTACCTT-GGAACGGCCTACCCTGTAGCGCCTTACCCTGGAACGGCTTACCCTGTAGCGGCT-GCCGGTGGACTACCAAACTCTTGTTATTTTATTGTAATCTGAGCGTCTTATTTTAATAAGTCAAAACTTTCAACAACGGATCTCTTGGTTCTGGCATCGATGAAGAACGCAGCGAAATGCGATAAGTAATGTGAATTGCAGAATTCAGTGAATCATCGAATCTTTGAACGCACATTGCGCCCATTAGTATTCTAGTGGGCATGCCTGTTCGAGCGTCATTTCAACCCTTAAGCCTAGCTTAGTGTTGGGAGCCTACT---GCTTTTACTAGCTGTAGCTCCTGAAATACAACGGCGGATCTGCGATATCCTCTGAGCGTAGTAA-TTGTTAT-----CTCGCTTTTG-ACTGGAGTTG-CAGCGTCTTTAGCCGCTAAATCCCCCAA--TTTTTAATGGTTGACCTC--------------------------------GAAAATCTGG--------TTTTCGCACCTGC-CC-ATTTTCCCA-GACAC-TTACCCC-GCCGCA-----------CGACCCCGC-GGTGCAAA-CGAAAAA-TTTCTTATC--ACAGCCCCACA-TCACACA--AACATTTT-GGCAGCCACGCACTTTG-CATGA-CCCACAATGAACA--------ATTGCTGACCCCGCCAAA-TAGGAAGCCGCCGAGCTCGGAAAGGGTTCCTTCAAGTACGCATGGGTTCTTGACAAGCTCAAGGCCGAGCGTGAGCGTGGTATCACCATTGATATCGCTC-TCTGGAAGTTCGAGACCAACGAGTACAATGTCACCGTCATTGG-TTAGTATCCCTGCCCACACC--ATGCATCATG-TCTTCAAACTC---AAGACTAACCTTGCAATACAGACGCTCCCGGTCA-CCGTGATTTCATCAAGAACA--ACCAAATTGGTGCTGCCTTCTGGTATGTAGCC-CATC-TACCTCGACGCG-CCTCAATACGACA---CCCCCGGCAACTCGACAACG--AAATTCTCA---ACTGCTT-GTTTGGAACCATACGAAAGACTT-GATACTGACCGGTCTATGATA--GGCAAACCATCTCTGGCGAGCACGGTCTCGACAGCAATGGAGTGTACGTACCCTTTCCCT-GGCTACTCGCTTTCT-CGTGAA-CATGTCAGCTAACAGTCGTG-CTTGTTCAGCTACAACGGTACCTCCGAGCTCCAGCTCGAGCGCATGAGCGTCTACTTCAACGAGGCTTCCGGCAACAAGTACGTTCCTCGTGCCGTCCTCGTCGATCTCGAGCCCGGTACCATGGATGCCGTCCGCGCCGGTCCTTTCGGTCAGCTCTTCCGCCCTGACAACTTCGTTTTCGGTC-AGTCC-GGTGC-
>Pestalotiopsis_disseminata_MEAN_1165
ACCC-ATGTGAACTTACCATT--GTTGCCTCGGCAGAAG-CTGCTCGGTGCACCTTACCTT-GGAACGGCCTACCCTGTAGCGCCTTACCCTGGAACGGCTTACCCTGTAGCGGCT-GCCGGTGGACTACCAAACTCTTGTTATTTTATTGTAATCTGAGCGTCTTATTTTAATAAGTCAAAACTTTCAACAACGGATCTCTTGGTTCTGGCATCGATGAAGAACGCAGCGAAATGCGATAAGTAATGTGAATTGCAGAATTCAGTGAATCATCGAATCTTTGAACGCACATTGCGCCCATTAGTATTCTAGTGGGCATGCCTGTTCGAGCGTCATTTCAACCCTTAAGCCTAGCTTAGTGTTGGGAGACTACT---GCTTTTACTAGCTGTAGCTCCTGAAATACAACGGCGGATCTGCGATATCCTCTGAGCGTAGTAA-TTTTTAT-----CTCGCTTTTG-ACTGGAGTTG-CAGCGTCTTTAGCCGCTAAATCCCCCAAT-TTTT-AATGGTTGACCTCGGATCAGGTAGGAATACCCGCTGAACTTAAGCGAAAATCTGG--------TTTTCGCACCTGC-CC-ATTTTCCCA-GACAC-TTACCCC-GCCGCA-----------CGACCCCGC-GGTGCAAA-CGAAAAA-TTTCTTATC--ACAGCCCCACA-TCACACA--AACATTTT-GGCAGCCACGCACTTTG-CATGA-CCCACAATGAACA--------ATTGCTGACCCCGCCAAA-TAGGAAGCCGCCGAGCTCGGAAAGGGTTCCTTCAAGTACGCATGGGTTCTTGACAAGCTCAAGGCCGAGCGTGAGCGTGGTATCACCATTGATATCGCTC-TCTGGAAGTTCGAGACCAACGAGTACAATGTCACCGTCATTGG-TTAGTATCCCTGCCCACACC--ATGCATCATG-TCTTCAAACTC---AAGACTAACCTTGCAATACAGACGCTCCCGGTCA-CCGTGATTTCATCAAGAACAT-ACCAAATTGGTGCTGCCTTCTGGTATGTAGCC-CATC-TACCTCGACGCG-CCTCAATACGACA---CCCCCGGCAACTCGACAACG--ACATTCTCA---ACTGCTT-GTTTGGAACCATACGAAAGACTT-GATACTGACCGGTCTATGATA--GGCAAACCATCTCTGGCGAGCACGGTCTCGACAGCAATGGAGTGTACGTACCCTTTCCCT-GGCTACTCGCTTTCT-CGTGAA-CATGTCAGCTAACAGTCGTG-CTTGTTCAGCTACAACGGTACCTCCGAGCTCCAGCTCGAGCGCATGAGCGTCTACTTCAACGAGGCTTCCGGCAACAAGTACGTTCCTCGTGCCGTCCTCGTCGATCTCGAGCCCGGTACCATGGATGCCGTCCGCGCCGGTCCTTTCGGTCAGCTCTTCCGCCCTGACAAC--------------------------
>Pestalotiopsis_diversiseta_MFLUCC_12_0287
ACCC-ATGTGAACTTACCATT--GTTGCCTCGGCAGAGG-CTACCCGGTACACCTTACCCT-GGAACGGCCTACCCTGTAGCGCCTTACCCTGGAACGGCTTACCCTGTAGCGGCT-GCCGGTGGACTACTAAACTCTTGTTATTTTATTGTAATCTGAGCGTCTTATTTTAATAAGTCAAAACTTTCAACAACGGATCTCTTGGTTCTGGCATCGATGAAGAACGCAGCGAAATGCGATAAGTAATGTGAATTGCAGAATTCAGTGAATCATCGAATCTTTGAACGCACATTGCGCCCATTAGTATTCTAGTGGGCATGCCTGTTCGAGCGTCATTTCAACCCTTAAGCCTAGCTTAGTGTTGGGAGTCTACT---GCTTTTACTAGCTGTAGCTCCTGAAATACAACGGCGGATCTGCGATATCCTCTGAGCGTAGTAATTTTTT------TCTCGCTTTTG-ACTGGAGTTG-CAGCGTCTTTAGCCGCTAAACCCCC-AA--TTTTTAATGGTTGACCTCGGATCAGGT-----------------------GAAAATCAG---------TTT-CGCACCTGC--CCACATTCCCA-GACAC-TTACCCC-GCCGCGTGGCCGCA---CGACCCCGC-GGTGCAAA-CGAAAAA-TTTCTTATC----AGCCCCACA-TCACACA--AACATTTT-GGCGGCCATGCACTTTT-CGTAA-CCCACAATGAGCA--------ATTGCTGACCCTGCCAAA-TAGGAAGCCGCCGAGCTCGGAAAGGGTTCCTTCAAGTACGCATGGGTTCTTGACAAGCTCAAGGCCGAGCGTGAGCGTGGTATCACCATCGATATCGCTC-TCTGGAAGTTCGAGACCAACGAGTACAATGTCACCGTCATTGG-TCAGTATCCCTGCCCACAAG--CTCTCTCATG-GATCCGAACTC----ATACTAACATCGCAATATAGATGCTCCCGGTCA-CCGTGATTTCATCAAGAACAT--------CGGTGCTGCTTTCTGGTATGTAGCC-CATC-TACCTCGATACG-CCTCAATACGCCTC---AATACGCAACTCAACAACG--ACGTTCTCA---ACTACTT-GGTTGGAACCAAACGAAAGACTT-GATACTGACCCGTCTCTGATA--GGCAAACCATCTCTGGCGAGCACGGCCTCGACAGCAATGGAGTGTACGTATCCGTTCCTT-GGCTACTTGCTTTCC-CACGAA-CATGCTAGCTGACATCCGTG-GTTGTTCAGCTACAACGGTACCTCCGAGCTCCAGCTCGAGCGCATGAGCGTCTACTTCAACGAGGCTTCCGGCAACAAGTACGTTCCTCGTGCCGTCCTCGTCGATCTCGAGCCCGGTACCATGGATGCCGTCCGCGCCGGTCCTTTCGGTCAGCTCTTCCGCCCTGACAACTTCGTCTTCGGTC-AGTCC-GGTGCC
>Pestalotiopsis_doitungensis_MFLUCC_14_0115
ACCC-ATGTGAACTTACCATT--GTTGCCTCGGCAGAAG-CTGCTCGGTGCACCTTACCCT-GGAACGGCCTACCTTGTAGCGCCTTACCCTGGAACGGCTTACCCTGTAGCGGCT-GCCGGTGGACTACCAAACTCTTGTTATTTTATTGTAATCTGAGCGTCTTATTTTAATAAGTCAAAACTTTCAACAACGGATCTCTTGGTTCTGGCATCGATGAAGAACGCAGCGAAATGCGATAAGTAATGTGAATTGCAGAATTCAGTGAATCATCGAATCTTTGAACGCACATTGCGCCCATTAGTATTCTAGTGGGCATGCCTGTTCGAGCGTCATTTCAACCCTTAAGCCTAGCTTAGTGTTGGGAGCCTACT---GCTTTTGCTAGCGGTAGCTCCTGAAATACAACGGCGGATCTGCGATATCCTCTGAGCGTAGTAA-TTTTTAT-----CTCGCTTTTG-ACTGGAGTTG-CAGCGTCTTTAGCCGCTAAATCCCCCAA----------------------------------------------------GAAAATCTG---------TTTTCGCACCTG--CCCATTTTCCCA-GACAC-TTACCCC-GCCGCA-----------CGACCCCGC-GGTGCAAA-CGAAAAA-TTTCTTATC--ACAGCCCCACA-TCGCACA--AACATTTT-GGCAGCCATGCACTTTCCAT-GA-CCCACAATGAACA--------ATTGCTGACCCCGCCAAA-TAGGAAGCCGCCGAGCTCGGTAAGGGTC--------------------------------------------------------------------------------------------------------------------------------------------------------------------------------------------------------------------------------------GTGCTGCTTTCTGGTACGTAGTC-CATC-TACCTCTACACG-CCTCAACAACTCGA-----------------CAACG--ACCTTCTCAACAACTGCTT-GGTTGGAACCAAAGAAAAGACCT-GATACTGACCGGTCTCTGATA--GGCAAACCATCTCTGGCGAGCACGGTCTCGACAGCAATGGAGTGTACGTACCCTTTCCTT-GGCTACTTGCTTTCC-CACGAA-CATCTCAGCTAATACCCGTG-ATTGTTCAGCTACAACGGTACCTCTGAGCTCCAGCTCGAGCGCATGAGCGTCTACTTCAACGAGGCTTCCGGCAACAAGTACGTTCCTCGTGCCGTCCTCGTCGATCTCGAGCCCGGTACCATGGATGCCGTCCGCGCCGGTCCTTTCGGTCAGCTCTTCCGCCCTGACAACTTTGTCTTCGGTC-AGTCC-GGTGCC
>Pestalotiopsis_dracaenae_HGUP_4037
????????????????????????????????????????????????????????????????????????????????????????????????????????????????????????????????????????????????????????????????????????????????????????????????????????????????????????????????????????????????????????????????????????????????????????????????????????????????????????????????????????????????????????????????????????????????????????????????????????????????????????????????????????????????????????????????????????????????????????????????????????????????????????????????????????????????????????????????????????????G-AAATTCTG--------TTTTCGCACCTGC-CC-ATTTTCCCA-GACAA-TTACCCC-GCCGCA-----------CGACCCCGC-GGTGCAAA-CGAAAAA-TTTCTTATC--ACAGCCCCACT-TCACAC---AACATTTT-GGCAGCCACGCACTTTG-CATGA-CCCACAATGAACA--------ATTGCTGACCCCGCCAAA-TAGGAAGCCGCCGAGCTCGGAAAGGGTTCCTTCAAGTACGCATGGGTTCTTGACAAGCTCAAGGCCGAGCGTGAGCGTGGTATCACCATTGATATCGCTC-TCTGGAAGTTCGAGACCAACGAGTACAATGTCACCGTCATTGG-TTAGTATCCCTGTCCACAGA--AAGTATCATG-TGTCCGAACTC----AGACTAACATCGCGATACAGACGCTCCCGGTCA-CCGTGATTTCATCAAGA-------------------------------ATCAGG-TCAT-CTACTCGACACG-CCTCA-TACGACA---CCCTCCGCAACTCGACGACG--ACATTCTCG---GCTACTT-GGTTGGAACCAAACGAAAGACTT--ATACTGACCGGTCTCTGATA--GGCAAACCATCTCTGGCGAGCACGGTCTCGACAGCAATGGAGTGTACGTACCATTTCCTT-GCCTACTTGCTTTCC-CACGGA-CTTGTTAGCTAACACTCGTG-CTTGCTCAGCTACAACGGCACCTCCGAGCTCCAGCTCGAGCGCATGAGCGTCTACTTCAACGAGGCTTCCGGCAACAAGTACGTTCCTCGTGCTGTCCTCGTCGATCTCGAGCCCGGTACCATGGACGCCGTCCGTGCCGGTCCTTTCGGCCAGCTCTTCCGCCCTGACAACTTCGTCTTCGGTC-AGTCC-GGTGCC
>Pestalotiopsis_dracaenicola_MFLUCC_18_0913
ACCC-ATGTGAACTTACCATT--GTTGCCTCGGCAGAAG-CTGCTCGGCGCGCCTTACCTT-GGAACGGCCTACCCTGTAGCGCCTTACCCTGGAACGGCTTACCCTGCAACGGCT-GCCGGTGGACTACCAAACTCTTGTTATTTTATTGTTATCTGAGCGTCTTATTTTAATAAGTCAAAACTTTCAACAACGGATCTCTTGGTTCTGGCATCGATGAAGAACGCAGCGAAATGCGATAAGTAATGTGAATTGCAGAATTCAGTGAATCATCGAATCTTTGAACGCACATTGCGCCCATTAGTATTCTAGTGGGCATGCCTGTTCGAGCGTCATTTCAACCCTTAAGCCTAGCTTAGTGTTGGGAGCCTACT---GCTTTTGCTAGCTGTAGCTCCTGAAATACAACGGCGGATCTGCGATATCCTCTGAGCGTAGTAA-TTTTTAT-----CTCGCTTTTG-ACTGGAGTTG-CAGCGTCTTTAGCCGCTAAACCCCCCAAT-TTTT-AATGGTTGACCTCGG------------------------------G-AAATTCT---------TTTTCGCACCTGC-CC-ATTTTTCCA-GACAC-TTACCCC-GCCGCA-----------CGACCCCGC-GGTGCAAA-CGAAAAA-TTTCTTATC--ACAGCCCCACT-TCACAC---AACATTTT-GGCGGCCACGCACTTTC-CATGA-CCCACAATGAACA--------ATTGCTGACCCCGCCAAA-TAGGAAGCCGCCGAGCTCGGTAAGGGTTCCTTCAAGTACGCATGGGTTCTTGACAAGCTCAAGGCCGAGCGTGAGCGTGGTATCACCATTGATATCGCTC-TCTGGAAGTTCGAGACCAACGAGTACAATGTCACCGTCATTGG-TTAGTATCCCTGTCCACAGA--ATGTATCATG-TGTCCGAACTC----AGACTAACATCGCAATACAGACGCTCCCGGTCA-CCGTGATTTCATCAAGAACAT----------GTGCTGCCTTCTGGTATGTAGCC-CATC-TACCTCGACGCG-CCTCAATACGACA---CCCTCGGCAACTCGACGACG--ACATTCTCG---GCTACTT-GGTTGGAACCAAACGAAAGACTT-GATACTGACCGGTCTCTGATA--GGCAAACCATCTCTGGCGAGCACGGTCTCGACAGCAATGGAGTGTACGTACCGTTTCCTT-GGCTACTTGCTTTCC-CACGGA-CTTGTTAGCTAACACTCGTG-CTTGCTCAGCTACAACGGCACCTCCGAGCTCCAGCTCGAGCGCATGAGCGTCTACTTCAACGAGGCTTCCGGCAACAAGTACGTTCCTCGTGCTGTCCTCGTCGATCTCGAGCCCGGTACCATGGACGCCGTCCGCGCCGGTCCTTTCGGCCAGCTCTTCCGCCCTGACAACTTCGTCTTCGGTC-AGTCC-GG----
>Pestalotiopsis_dracaenicola_MFLUCC_18_0914
ACCC-ATGTGAACTTACCATT--GTTGCCTCGGCAGAAG-CTGCTCGGCGCGCCTTACCTT-GGAACGGCCTACCCTGTAGCGCCTTACCCTGGAACGGCTTACCCTGCAACGGCT-GCCGGTGGACTACCAAACTCTTGTTATTTTATTGTTATCTGAGCGTCTTATTTTAATAAGTCAAAACTTTCAACAACGGATCTCTTGGTTCTGGCATCGATGAAGAACGCAGCGAAATGCGATAAGTAATGTGAATTGCAGAATTCAGTGAATCATCGAATCTTTGAACGCACATTGCGCCCATTAGTATTCTAGTGGGCATGCCTGTTCGAGCGTCATTTCAACCCTTAAGCCTAGCTTAGTGTTGGGAGCCTACT---GCTTTTGCTAGCTGTAGCTCCTGAAATACAACGGCGGATCTGCGATATCCTCTGAGCGTAGTAA-TTTTTAT-----CTCGCTTTTG-ACTGGAGTTG-CAGCGTCTTTAGCCGCTAAACCCCCCAAT-TTTT-AATGGTTGACCTCGG------------------------------G-AAATTCT---------TTTTCGCACCTGC-CC-ATTTTTCCA-GACAC-TTACCCC-GCCGCA-----------CGACCCCGC-GGTGCAAA-CGAAAAA-TTTCTTATC--ACAGCCCCACT-TCACAC---AACATTTT-GGCGGCCACGCACTTTC-CATGA-CCCACAATGAACA--------ATTGCTGACCCCGCCAAA-TAGGAAGCCGCCGAGCTCGGTAAGGGTTCCTTCAAGTACGCATGGGTTCTTGACAAGCTCAAGGCCGAGCGTGAGCGTGGTATCACCATTGATATCGCTC-TCTGGAAGTTCGAGACCAACGAGTACAATGTCACCGTCATTGG-TTAGTATCCCTGTCCACAGA--ATGTATCATG-TGTCCGAACTC----AGACTAACATCGCAATACAGACGCTCCCGGTCA-CCGTGATTTCATCAAGAACAT----------GTGCTGCCTTCTGGTATGTAGCC-CATC-TACCTCGACGCG-CCTCAATACGACA---CCCTCGGCAACTCGACGACG--ACATTCTCG---GCTACTT-GGTTGGAACCAAACGAAAGACTT-GATACTGACCGGTCTCTGATA--GGCAAACCATCTCTGGCGAGCACGGTCTCGACAGCAATGGAGTGTACGTACCGTTTCCTT-GGCTACTTGCTTTCC-CACGGA-CTTGTTAGCTAACACTCGTG-CTTGCTCAGCTACAACGGCACCTCCGAGCTCCAGCTCGAGCGCATGAGCGTCTACTTCAACGAGGCTTCCGGCAACAAGTACGTTCCTCGTGCTGTCCTCGTCGATCTCGAGCCCGGTACCATGGACGCCGTCCGCGCCGGTCCTTTCGGCCAGCTCTTCCGCCCTGACAACTTCGTCTTCGGTC-AGTCC-GG----
>Pestalotiopsis_dracontomelonis_MFLU_14_0207
ACCC-ATGTGAACTTACCATT--GTTGCCTCGGCAGAAG-CTGCTCGGTGCACCTTACCTT-GGAACGGCCTACCCTGTAGCGCCTTACCC-GGAACGGCTTACCCTGTAGCGGCT-GCCGGCGGACTACCAAACTCTTGTTATTTTATTGTAATCTGAGCGTCTTATTTTAATAAGTCAAAACTTTCAACAACGGATCTCTTGGTTCTGGCATCGATGAAGAACGCAGCGAAATGCGATAAGTAATGTGAATTGCAGAATTCAGTGAATCATCGAATCTTTGAACGCACATTGCGCCCATTAGTATTCTAGTGGGCATGCCTGTTCGAGCGTCATTTCAACCCTTAAGCCTAGCTTAGTGTTGGGAGCCTACT---GCTTTTGCTAGCTGTAGCTCCTGAAATACAACGGCGGATCTGCGATATCCTCTGAGCGTAGTAA-TTTTTAT-----CTCGCTTTTG-ACTGGAGTTG-CAGCGTCTTTAGCCGCTAAACCCCCCAA--TTTTTAATGGTTGACCTCGGATCAGGT-----------------------GAAAATCTGG--------TTTTCGCACCTGC-CC-ATTTTCCCG-GACAC-TTACCCC-GCCGCA-----------CGACCCCGC-GGTGCAAA-CGAAAAA-TTTCTTATC--ATAGCCCCACA-TCACACA--AACATTTT-GGCAGCCACGCACTTTG-CAAGA-CCCACAACGAACA--------ATTGCTGACCCCGCCAAA-TAGGAAGCCGCCGAGCTCGGAAAGGGTTCCTTCAAGTACGCATGGGTTCTTGACAAGCTCAAGGCCGAGCGTGAGCGTGGTATCACCATTGATATCGCTC-TCTGGAAGTTCGAGACCAACGAGTACAATGTCACCGTCATTGG-TTAGTATCCCCGTCCACAAC--ATGCATCATG-TCTCCGAACTC---AAGACTAACCTTGCCATACAGATGCTCCCGGTCA-CCGTGATTTCATCAAGA-----???????????????????????????????????????????????????????????????????????????????????????????????????????????????????????????????????????????????????????????????????????????????????????????????????????????????????????????????????????????????????????????????????????????????????????????????????????????????????????????????????????????????????????????????????????????????????????????????????????????????????????????????????????????????????????????????????????????
>Pestalotiopsis_eleuthero_cocci_HMJAU_60189
ACCC-ATGTGAACTTACCAAT--GTTGCCTCGGCAGAGG-CTACCCGGT--ACCTTACCCT-GGAACGGCCTACCCTGTAGCGCCTTACCCGGGAACGGGCTACCCTGTAGCGGCT-GCCGGCGGACCATCAAACTCTTGTTATTTTATTGTAATCTGAGCGTCTTATTTTAATAAGTCAAAACTTTCAACAACGGATCTCTTGGTTCTGGCATCGATGAAGAACGCAGCGAAATGCGATAAGTAATGTGAATTGCAGAATTCAGTGAATCATCGAATCTTTGAACGCACATTGCGCCCATTAGTATTCTAGTGGGCATGCCTGTTCGAGCGTCATTTCAACCCTTAAGCCTAGCTTAGTGTTGGGAGCCTACC---CGCCCTAGGGCCCGTAGCTCCTGAAATACAACGGCGGATCTGTGGCATCCTCTGAGCGTAGTAA-TTTTTAT-----CTCGCTTTTG-TCAGGAGTCG-CAGCGTCT--GGCCGCTAAACCCCCCAAA-TTTTTAATGGTGACCT----------------------------------????????????????????????????????????????????????????????????????????????????????????????????????????????????????????????????????????????????????????????????????????????????????????????????????????????????????????????????????????????????????????????????????????????????????????????????????????????????????????????????????????????????????????????????????????????????????????????????????????????????????????????????????????????????????????????????????????????????????????????????????????????????????????????????????????????????????????????????????????????????????????????????????????????????????????????????????????????????????????????????????????????????????????????????????????????????????????????????????????????????????????????????????????????????????????????????????????????????????????????????????????????????????????????????????????????????????????????????????????????????????????????????????????????????????????
>Pestalotiopsis_eleuthero_cocci_HMJAU_60190
ACCC-ATGTGAACTTACCAAT--GTTGCCTCGGCAGAGG-CTACCCGGT--ACCTTACCCT-GGAACGGCCTACCCTGTAGCGCCTTACCCGGGAACGGGCTACCCTGTAGCGGCT-GCCGGCGGACCATCAAACTCTTGTTATTTTATTGTAATCTGAGCGTCTTATTTTAATAAGTCAAAACTTTCAACAACGGATCTCTTGGTTCTGGCATCGATGAAGAACGCAGCGAAATGCGATAAGTAATGTGAATTGCAGAATTCAGTGAATCATCGAATCTTTGAACGCACATTGCGCCCATTAGTATTCTAGTGGGCATGCCTGTTCGAGCGTCATTTCAACCCTTAAGCCTAGCTTAGTGTTGGGAGCCTACC---CGCCCTAGGGCCCGTAGCTCCTGAAATACAACGGCGGATCTGTGGCATCCTCTGAGCGTAGTAA-TTTTTAT-----CTCGCTTTTG-TCAGGAGTCG-CAGCGTCT--GGCCGCTAAACCCCCCAAA-TTTTTAATGGTGACCTCG--------------------------------?????????????????????????????????????????????????????????????????????????????????????????????????????????????????????????????????????????????????????????????????????????????????????????????????????????????????????????????????????????????????????????????????????????????????????????????????????????????????????????????????????????????????????????????????????????????????????????????????????????????????????????????????????????????????????????????????????????----AATCGGTGCTGCTTTCTGGTACGTAGCCT-ATC-TACCTCGACACG-CCACGATACGACG---CCTCTCGGAACCCCACGACG-----ATCTCG--ATCAA--CTGGTGGAAGCAATAGAAAAGGCAT-GATACTGACCTGTCTTCAATA--GGCAAACCATCTCTGGCGAGCACGGTCTCGACAGCAATGGAGTGTACGTACCATACTTC--GGCCAATCCCTTTCC-AGCGAG-TATGCAAGCTAAATTCCGTG-GTCCTTTAGCTACAACGGTACCTCCGAGCTCCAGCTCGAGCGTATGAGCGTTTACTTCAACGAGGCTTCCGGCAACAAGTACGTTCCTCGTGCCGTCCTCGTCGATCTTGAACCCGGTACCATGGATGCCGTCCGCGCCGGTCCCTTCGGTCAGCTCTTCCGCCCTGACAACTTCGTCTTCGGTC-AGTCC-GGTGCT
>Pestalotiopsis_endophytica_MFLUCC_18_0932
ACCC-ATGTGAACTTACCATT--GTTGCCTCGGCAGAAG-CTACCTGGTT-ACCCTACCTT-GGAACGGCCTACCCTGTAGCGCCTTACCCTGGAACGGCTTACCCTGTAACGGCT-GCCGGTGGACTACCAAACTCTTGTTATTTTATTGTAATCTGAGCGTCTTATTTTAATAAGTCAAAACTTTCAACAACGGATCTCTTGGTTCTGGCATCGATGAAGAACGCAGCGAAATGCGATAAGTAATGTGAATTGCAGAATTCAGTGAATCATCGAATCTTTGAACGCACATTGCGCCCATTAGTATTCTAGTGGGCATGCCTGTTCGAGCGTCATTTCAACCCTTAAGCCTAGCTTAGTGTTGGGAGCCTACT---GCTTTTGCTAGCTGTAGCTCCTGAAATACAACGGCGGATCTGCGATATCCTCTGAGCGTAGTAA-TTTTTAT-----CTCGCTTTTG-ACTGGAGTTG-CAGCGTCTTTAGCCGCTAAACCCCCC-AA-TTTTTAATGG-TGACCTCGGATCAGG------------------------GAAAATATG---------TTTTCGCACCTG--CCCATTTTCCCA-GACAC-TTACCCC-GCCGCA-----------CGACCCCGC-GGTGCAAA-CGAAAAA-TTTCTTATC--ACAGCCCCACA-TCGCACA--AACATTTT-GGCAGCCATGCACTTTACAA-GA-CCCACAATGAACA--------ATTGCTGACCCCTCCAAA-TAGGAAGCCGCCGAGCTCGGAAAGGGTTCCTTCAAGTACGCATGGGTCCTTGACAAGCTCAAGGCCGAGCGTGAGCGTGGTATCACCATTGATATCGCTC-TCTGGAAGTTCGAGACCAACGAGTACAATGTCACCGTCATTGG-TTAGTGTCCCTGTCCACACG--ATGTATCATG-CATCCGAACGT----ACACTAACATGGCAATACAGATGCTCCCGGTCACC-GTGATTTCATCAAGA-----???????????????????????????????????????????????????????????????????????????????????????????????????????????????????????????????????????????????????????????????????????????????????????????????????????????????????????????????????????????????????????????????????????????????????????????????????????????????????????????????????????????????????????????????????????????????????????????????????????????????????????????????????????????????????????????????????????????
>Pestalotiopsis_endophytica_MFLUCC_18_0946
ACCC-ATGTGAACTTACCATT--GTTGCCTCGGCAGAAG-CTACCTGGTT-ACCCTACCTT-GGAACGGCCTACCCTGTAGCGCCTTACCCTGGAACGGCTTACCCTGTAACGGCT-GCCGGTGGACTACCAAACTCTTGTTATTTTATTGTAATCTGAGCGTCTTATTTTAATAAGTCAAAACTTTCAACAACGGATCTCTTGGTTCTGGCATCGATGAAGAACGCAGCGAAATGCGATAAGTAATGTGAATTGCAGAATTCAGTGAATCATCGAATCTTTGAACGCACATTGCGCCCATTAGTATTCTAGTGGGCATGCCTGTTCGAGCGTCATTTCAACCCTTAAGCCTAGCTTAGTGTTGGGAGCCTACT---GCTTTTGCTAGCTGTAGCTCCTGAAATACAACGGCGGATCTGCGATATCCTCTGAGCGTAGTAA-TTTTTAT-----CTCGCTTTTG-ACTGGAGTTG-CAGCGTCCTCTGCCGCTAAACCCCCCCAA-TTTTTAATGG-TGACCTCGGATCAGT------------------------GAAAATCTG---------TTTTCGCACCTG--CCCATTTTCCCA-GACAC-TTACCCC-GCCGCA-----------CGACCCCGC-GGTGCAAA-CGAAAAA-TTTCTTATC--ACAGCCCCACA-TCGCACA--AACATTTT-GGCAGCCATGCACTTTCCAA-GA-CCCACAATGAACA--------AATGCTGACCCCGCCAAA-TAGGAAGCTGCCGAGCTCGGAAAGGGTTCCTTCAAGTACGCATGGGTTCTTGACAAGCTCAAGGCCGAGCGTGAGCGTGGTATCACCATTGATATCGCTC-TCTGGAAGTTCGAGACCAACGAGTACAATGTCACCGTCATTGG-TTAGTATCCCTGTCCACACG--ACGTACCATG-CCTCCGACCTT----GTACTAACATCGCAATACAGATGCTCCCGGTCACC-GTGATTTCATCAAGA-----???????????????????????????????????????????????????????????????????????????????????????????????????????????????????????????????????????????????????????????????????????????????????????????????????????????????????????????????????????????????????????????????????????????????????????????????????????????????????????????????????????????????????????????????????????????????????????????????????????????????????????????????????????????????????????????????????????????
>Pestalotiopsis_ericacearum_IFRDCC_2439
ACCC-ATGTGAACTTACCA-TT-GTTGCCTCGGCAGAGG-CTACCCGGT--ACCT-ACCCT-GGAACGGCCTACCCTGTAGCGCCTTACCCGGGAACGGGCTACCCTGTAGCGGCT-GCCGGTGGACTACCAAACTCTTGTTATTTTATGGTTATCTGAGCGTCTTATTTTAATAAGTCAAAACTTTCAACAACGGATCTCTTGGTTCTGGCATCGATGAAGAACGCAGCGAAATGCGATAAGTAATGTGAATTGCAGAATTCAGTGAATCATCGAATCTTTGAACGCACATTGCGCCCATTAGTACTCTAGTGGGCATGCCTGTTCGAGCGTCATTTCAACCCTTAAGCCTAGCTTAGTGTTGGGAGCCTACT---GCTTTTGCTAGCTGTAGCTCCTGAAATACAACGGCGGATCTGCGGTATCCTCTGAGCGTAGTAATTTTTTT------CTCGCTTTTG-ACTGGAATTG-CAGCGTCCTTAGCCGCTAAATCCCCCAA--TTTCTAATGGTTGACCTCGGATCAGGT-----------------------GAGAACCAT---------TATTCGCACCTGCCCACATTCTCTGA-CACAC-TTACCCC-GCCGCG-----------CGACCCCGC-GGTGCAAA-CGAAAAA-TTTCTTATC--ACAGCCCCACC-TCGCACA--AACATTTT-CGCAGCCATGCATCTCC--ATGA-TCCACAATGAGCA--------ACTGCTGACCCCGCCAAA-CAGGAAGCCGCCGAGCTCGGTAAGGGTTCCTTCAAGTACGCCTGGGTTCTTGACAAGCTCAAGGCCGAGCGTGAGCGTGGTATCACCATCGATATCGCTC-TCTGGAAGTTCGAGACCAACGAGTACAATGTCACCGTCATTGG-TTAGTCTACCCGTCCACAAG--AAGGATCATT-CATCCGACATC----ATACTAACATGGCAATACAGACGCTCCCGGTCA-CCGTGACTTCATCAAGAACAT--------CGGTGCTGCTTTCTGGTATGTAGCC-TATC-TACCTCGACACG-CCTCAACACGC-----------GCAACTCGACAACG--ACGTTCTCA---ACTATCT-GGTTGGAACCAAACGAAAGACTT-GATACTGACCCGTCTTTGATA--GGCAAACCATCTCTGGCGAGCACGGTCTCGACAGCAATGGAGTGTACGTACCC-TTCCTT-GGCTACCTACTTTTC-GATG----------GCTAATACTC----GTCGTTCAGCTACAACGGTACCTCCGAGCTCCAGCTCGAGCGCATGAGCGTCTACTTCAACGAGGCTTCCGGCAACAAGTACGTTCCTCGTGCCGTCCTCGTCGATCTCGAGCCCGGTACCATGGATGCCGTCCGCGCCGGTCCTTTCGGTCAGCTCTTCCGCCCTGACAACTTCGTCTTCGGTC-AGTCC-GGTGCC
>Pestalotiopsis_eriobotryae_HJAUP_C1742_221
ACCC-ATGTGAACTTACCATT--GTTGCCTCGGCAGAAG-CTGCTCGGTGCACCTTACCCT-GGAACGGCCTACCCTGTAGCGCCTTACCCTGGAACGGCTTACCCTGTAGCGGCT-GCCGGTGGACTACCAAACTCTTGTTATTTTATTGTAATCTGAGCGTCTTATTTTAATAAGTCAAAACTTTCAACAACGGATCTCTTGGTTCTGGCATCGATGAAGAACGCAGCGAAATGCGATAAGTAATGTGAATTGCAGAATTCAGTGAATCATCGAATCTTTGAACGCACATTGCGCCCATTAGTATTCTAGTGGGCATGCCTGTTCGAGCGTCATTTCAACCCTTAAGCCTAGCTTAGTGTTGGGAGCCTACT---GCTTTTGCTAGCGGTAGCTCCTGAAATACAACGGCGGATCTGCGATATCCTCTGAGCGTAGTAA-TTTTTAT-----CTCGCTTTTG-ACTGGAGTTG-CAGCGTCTTTAGCCGCTAAATCCCCCAA--TTTTTAATGGTTGACCTCGGATCAGGTAGGAATACCCGCTGAACTTAAGCGAAAATCTG---------TTTTCGCACCTG--CCCATTTTCCCA-GACAC-TTACCCC-GCCGCA-----------CGACCCCGC-GGTGCAAA-CGAAAAA-TTTCTTATC--ACAGCCCCACA-TCGCACA--AACATTTT-GGCAGCCATGCACTTTCCAT-GA-CCCACAATGAACA--------ATTGCTGACCCCGCCAAA-TAGGAAGCCGCCGAGCTCGGTAAGGGTTCCTTCAAGTA-------------------------------------------------------------------------------------------------------------------------------------------------------------------------------------------------------------------ACCAAATCGGTGCTGCTTTCTGGTACGTAGCCATATC-TACCTCGACACG-CCTCGACAACTCGA-----------------CAACG--ACCTTCTCAACAACTGCTT-GGTTGGAACCAAAGAAAAGACCT-GATACTGACCGGTCTCTGATA--GGCAAACCATCTCTGGCGAGCACGGTCTCGACAGCAATGGAGTGTACGTACCCTTTCCTT-GGCTACTTGCTTTCC-CACGAA-CATCTCAGCTAACACCCGTG-ATTGTTCAGCTACAACGGTACCTCTGAGCTCCAGCTCGAGCGCATGAGCGTCTACTTCAACGAGGCTTCCGGCAACAAGTACGTTCCTCGTGCCGTCCTCGTCGATCTCGAGCCCGGTACCATGGATGCCGTCCGCGCCGGTCCTTTCGGTCAGCTCTTCCGCCCTGACAACTTTGTCTTCGGTC-AGTCC-GGTGCC
>Pestalotiopsis_eriobotryae_HJAUP_C1742_222
ACCC-ATGTGAACTTACCATT--GTTGCCTCGGCAGAAG-CTGCTCGGTGCACCTTACCCT-GGAACGGCCTACCCTGTAGCGCCTTACCCTGGAACGGCTTACCCTGTAGCGGCT-GCCGGTGGACTACCAAACTCTTGTTATTTTATTGTAATCTGAGCGTCTTATTTTAATAAGTCAAAACTTTCAACAACGGATCTCTTGGTTCTGGCATCGATGAAGAACGCAGCGAAATGCGATAAGTAATGTGAATTGCAGAATTCAGTGAATCATCGAATCTTTGAACGCACATTGCGCCCATTAGTATTCTAGTGGGCATGCCTGTTCGAGCGTCATTTCAACCCTTAAGCCTAGCTTAGTGTTGGGAGCCTACT---GCTTTTGCTAGCGGTAGCTCCTGAAATACAACGGCGGATCTGCGATATCCTCTGAGCGTAGTAA-TTTTTAT-----CTCGCTTTTG-ACTGGAGTTG-CAGCGTCTTTAGCCGCTAAATCCCCCAA--TTTTTAATGGTTGACCTCGGATCAGGTAGGAATACCCGCTGAACTTAAGCGAAAATCTG---------TTTTCGCACCTG--CCCATTTTCCCA-GACAC-TTACCCC-GCCGCA-----------CGACCCCGC-GGTGCAAA-CGAAAAA-TTTCTTATC--ACAGCCCCACA-TCGCACA--AACATTTT-GGCAGCCATGCACTTTCCAT-GA-CCCACAATGAACA--------ATTGCTGACCCCGCCAAA-TAGGAAGCCGCCGAGCTCGGTAAGGGTTCCTTCAAGTA-------------------------------------------------------------------------------------------------------------------------------------------------------------------------------------------------------------------ACCAAATCGGTGCTGCTTTCTGGTACGTAGCCATATC-TACCTCGACACG-CCTCGACAACTCGA-----------------CAACG--ACCTTCTCAACAACTGCTT-GGTTGGAACCAAAGAAAAGACCT-GATACTGACCGGTCTCTGATA--GGCAAACCATCTCTGGCGAGCACGGTCTCGACAGCAATGGAGTGTACGTACCCTTTCCTT-GGCTACTTGCTTTCC-CACGAA-CATCTCAGCTAACACCCGTG-ATTGTTCAGCTACAACGGTACCTCTGAGCTCCAGCTCGAGCGCATGAGCGTCTACTTCAACGAGGCTTCCGGCAACAAGTACGTTCCTCGTGCCGTCCTCGTCGATCTCGAGCCCGGTACCATGGATGCCGTCCGCGCCGGTCCTTTCGGTCAGCTCTTCCGCCCTGACAACTTTGTCTTCGGTC-AGTCC-GGTGCC
>Pestalotiopsis_etonensis_BRIP_66615
ACCC-ATGTGAACTTACCATT--GTTGCCTCGGCAGAAG-CTGCTCGGTGCACCTTACCTT-GGAACGGCCTACCCTGTAGCGCCTTACCCTGGAACGGCTTACCCTGTAGCGGCT-GCCGGCGGACTACCAAACTCTTGTTATTTTATTGTAATCTGAGCGTCTTATTTTAATAAGTCAAAACTTTCAACAACGGATCTCTTGGTTCTGGCATCGATGAAGAACGCAGCGAAATGCGATAAGTAATGTGAATTGCAGAATTCAGTGAATCATCGAATCTTTGAACGCACATTGCGCCCATTAGTATTCTAGTGGGCATGCCTGTTCGAGCGTCATTTCAACCCTTAAGCCTAGCTTAGTGTTGGGAGCCTACT---GCTTTTGCTAGCTGTAGCTCCTGAAATACAACGGCGGATCTGCGATATCCTCTGAGCGTAGTAA-TTTTTAT-----CTCGCTTTTG-ACTGGAGTTG-CAGCGTCTTTAGCCGCTAAACCCCCCAA--TTTTTAATGGTTGACCTCGGATCAGGTAGGAATACCCGCTGAACTTAAG-GAAAATCTGG--------TTTTCGCACCTGC-CC-ATTTTCCCA-TACAC-TTACCCC-GCCGCA-----------CGACCCCGC-GGTGCAAA-CGAAAAA-TTTCTTATC--ATAGCCCCACA-TCACA----AACATTTT-GGCAGCCACGCACTCTG-CATGA-CCCACAATGAACA--------ATTGCTGACCCCGCCAAA-TAGGAAGCCGCCGAGCTCGGAAAGGGTTCCTTCAAGTACGCATGGGTTCTTGACAAGCTCAAGGCCGAGCGTGAGCGTGGTATCACCATTGATATCGCTC-TCTGGAAGTTCGAGACCAACGAGTACAATGTCACCGTCATTGG-TTAGTATCCCTGCCCACAAC--TTGTGTCATG-TCTCCGAACTC---AAGACTAACCTTACAATACAGACGCTCCCGGTCA-CCGTGATTTCATCAAGAACAT-ACCAAATTGGTGCTGCCTTCTGGTATGTAGCC-CATC-TACCTCGACGCG-TCTCAATACGACA---CCCCCGGCAACTCGACAACG--ACGTTCTCA---ACTGCTT-GGTTGAAACCAAATGAAAGACTT-GATACTGACCGGTCTATGATA--GGCAAACCATTTCTGGCGAGCACGGTCTCGACAGCAATGGAGTGTACGTACCCTTTCCCT-GGCTACTCGCCTTCT-CGTGAA-CATGTCAGCTAACAGTCGTG-CTTGTTCAGCTACAACGGTACCTCCGAGCTCCAGCTCGAGCGCATGAGCGTCTACTTCAACGAGGCTTCCGGCAACAAGTACGTTCCTCGTGCCGTCCTCGTCGATCTCGAGCCCGGTACCATGGATGCCGTCCGCGCCGGTCCTTTCGGTCAGCTCTTCCGCCCTGACAACTTCGTCTTCGGTC-AGTCC-GGTGCC
>Pestalotiopsis_exudata_CGMCC_3_23488
ACCC-ATGTGAACTTACCATT--GTTGCCTCGGCAGAAG-CTGCTCGGTGCACCTTACCTT-GGAACGGCCTACCCTGTAGCGCCTTACCCTGGAACGGCTTACCCTGCAGCGGCT-GCCGGTGGACTACCAAACTCTTGTTATTTTATTGTAATCTGAGCGTCTTATTTTAATAAGTCAAAACTTTCAACAACGGATCTCTTGGTTCTGGCATCGATGAAGAACGCAGCGAAATGCGATAAGTAATGTGAATTGCAGAATTCAGTGAATCATCGAATCTTTGAACGCACATTGCGCCCATTAGTATTCTAGTGGGCATGCCTGTTCGAGCGTCATTTCAACCCTTAAGCCTAGCTTAGTGTTGGGAGCCTACT---GCTTTTACTAGCTGTAGCTCCTGAAATACAACGGCGGATCTGTGATATCCTCTGAGCGTAGTAA-TTTTTAT-----CTCGCTTTTG-ACTGGAGTTG-CAGCGTCTTTAGCCGCTAAATCCCCCAAT-TTTT-AATGGTTGACCTC--------------------------------GAAAATCTGG--------TTTTCGCACCTGC-CC-ATTTTCCCA-GACAC-TTACCCC-CCCGCA-----------CGACCCCGC-GGTGCAAA-CGAAAAA-TTTCTTATC--ACAGCCCCACA-TCACATA--AACATTTT-GGCAGCCACGCACTTTG-CATGA-CCCACAATGAACA--------ATTGCTGACCCCGCCAAA-TAGGAAGCCGCCGAGCTCGGAAAGGGTTCCTTCAAGTACGCATGGGTTCTTGACAAGCTCAAGGCCGAGCGTGAGCGTGGTATCACCATTGATATCGCTC-TCTGGAAGTTCGAGACCAACGAGTACAATGTCACCGTCATTGG-TTAGTATCCCTGCCCACAAC--ATGTATCATG-TCTTCGAACTC---AAGACTAACCTTGCAATACAGACGCTCCCGGTCA-CCGTGATTTCATCAAGAACAT-ACCAAATTGGTGCTGCCTTCTGGTATGTAGCC-CATC-TACCTCGACGCG-CCTCAATACGACA---CCCCCGGCAACTCGACAACG--ACATTCTCA---ACTGCCT-GGTTGGAACCATACGAAAGACTT-GATACTGACCGGTCTATGATA--GGCAAACCATCTCTGGCGAGCACGGTCTCGACAGCAATGGAGTGTACGTACCCTTTCCCT-GGCTACTCGCTTTCT-CGTGAA-CATGTCAGCTAACAGTCGTG-CTTGTTCAGCTACAACGGTACCTCCGAGCTCCAGCTCGAGCGCATGAGCGTCTACTTCAACGAGGCTTCCGGCAACAAGTACGTTCCTCGTGCCGTCCTCGTCGATCTCGAGCCCGGTACCATGGATGCCGTCCGCGCCGGTCCTTTCGGTCAGCTCTTCCGCCCTGACAACTTCGTCTTCGGTC-AGTCT-GGTGCC
>Pestalotiopsis_exudata_LC15850
ACCC-ATGTGAACTTACCATT--GTTGCCTCGGCAGAAG-CTGCTCGGTGCACCTTACCTT-GGAACGGCCTACCCTGTAGCGCCTTACCCTGGAACGGCTTACCCTGCAGCGGCT-GCCGGTGGACTACCAAACTCTTGTTATTTTATTGTAATCTGAGCGTCTTATTTTAATAAGTCAAAACTTTCAACAACGGATCTCTTGGTTCTGGCATCGATGAAGAACGCAGCGAAATGCGATAAGTAATGTGAATTGCAGAATTCAGTGAATCATCGAATCTTTGAACGCACATTGCGCCCATTAGTATTCTAGTGGGCATGCCTGTTCGAGCGTCATTTCAACCCTTAAGCCTAGCTTAGTGTTGGGAGCCTACT---GCTTTTACTAGCTGTAGCTCCTGAAATACAACGGCGGATCTGTGATATCCTCTGAGCGTAGTAA-TTTTTAT-----CTCGCTTTTG-ACTGGAGTTG-CAGCGTCTTTAGCCGCTAAATCCCCCAAT-TTTT-AATGGTTGACCTC--------------------------------GAAAATCTGG--------TTTTCGCACCTGC-CC-ATTTTCCCA-GACAC-TTACCCC-CCCGCA-----------CGACCCCGC-GGTGCAAA-CGAAAAA-TTTCTTATC--ACAGCCCCACA-TCACATA--AACATTTT-GGCAGCCACGCACTTTG-CATGA-CCCACAATGAACA--------ATTGCTGACCCCGCCAAA-TAGGAAGCCGCCGAGCTCGGAAAGGGTTCCTTCAAGTACGCATGGGTTCTTGACAAGCTCAAGGCCGAGCGTGAGCGTGGTATCACCATTGATATCGCTC-TCTGGAAGTTCGAGACCAACGAGTACAATGTCACCGTCATTGG-TTAGTATCCCTGCCCACAAC--ATGTATCATG-TCTTCGAACTC---AAGACTAACCTTGCAATACAGACGCTCCCGGTCA-CCGTGATTTCATCAAGAACAT-ACCAAATTGGTGCTGCCTTCTGGTATGTAGCC-CATC-TACCTCGACGCG-CCTCAATACGACA---CCCCCGGCAACTCGACAACG--ACATTCTCA---ACTGCCT-GGTTGGAACCATACGAAAGACTT-GATACTGACCGGTCTATGATA--GGCAAACCATCTCTGGCGAGCACGGTCTCGACAGCAATGGAGTGTACGTACCCTTTCCCT-GGCTACTCGCTTTCT-CGTGAA-CATGTCAGCTAACAGTCGTG-CTTGTTCAGCTACAACGGTACCTCCGAGCTCCAGCTCGAGCGCATGAGCGTCTACTTCAACGAGGCTTCCGGCAACAAGTACGTTCCTCGTGCCGTCCTCGTCGATCTCGAGCCCGGTACCATGGATGCCGTCCGCGCCGGTCCTTTCGGTCAGCTCTTCCGCCCTGACAACTTCGTCTTCGGTC-AGTCT-GGTGCC
>Pestalotiopsis_ficicrescens_CGMCC_3_23471
ACCC-ATGTGAACTTACCATT--GTTGCCTCGGCAGAAG-CTGCTCGGTACACCTTACCTT-GGAACGGCCTACCCTGTAGCGCCTTACCCTGGAACGGCTTACCCTGTAACGGCT-GCCGGTGGACTACCAAACTCTTGTTATTTTATTGTAATCTGAGCGTCTTATTTTAATAAGTCAAAACTTTCAACAACGGATCTCTTGGTTCTGGCATCGATGAAGAACGCAGCGAAATGCGATAAGTAATGTGAATTGCAGAATTCAGTGAATCATCGAATCTTTGAACGCACATTGCGCCCATTAGTATTCTAGTGGGCATGCCTGTTCGAGCGTCATTTCAACCCTTAAGCCTAGCTTAGTGTTGGGAGCCTACT---GCTTTTACTAGCTGTAGCTCCTGAAATACAACGGCGGATCTGCGATATCCTCTGAGCGTAGTAA-TTTTTAT-----CTCGCTTTTG-ACTGGAGTTG-CAGCGTCTTTAGCCGCTAAATCCCCCAA--TTTTTAATGGTTGACCTC--------------------------------GAAAATCTGG--------TTTCCGCACCTGC-CC-ATTTTCCCA-GACAC-TTACCCC-GCCGCA-----------CGACCCCGC-GGTGCAAA-CGAAAAA-TTTCTTATC--GCAGCCCCACA-TCACA-A--A-CGTTTT-GGCAGCCACGCACTTTG-CATGA-CCCACAATGAACA--------ATTGCTGACCCCGCCAAA-TAGGAAGCCGCCGAGCTCGGAAAGGGTTCCTTCAAGTACGCATGGGTTCTTGACAAGCTCAAGGCCGAGCGTGAGCGTGGTATCACCATTGATATCGCTC-TCTGGAAGTTCGAGACCAACGAGTACAATGTCACCGTCATTGG-TTAGTATCCCTGTCCACAAC--ATGTGTCATG-TCACCGAACTC---AAGACTAACCTTGCAATACAGACGCTCCCGGTCA-CCGTGATTTCATCAAGAACAT-ACCAAATTGGTGCTGCCTTCTGGTATGTAGCC-CATC-TATCTCGACGCG-CCTCAACACGACA---CCCCCGGCAACTCGACAACG--ACATTCTCA---ACTGCTT-GTTTGGAACCATACGAAAGACTT-GATACTGACCGGTCTATGATA--GGCAAACCATCTCTGGCGAGCACGGTCTCGACAGCAATGGAGTGTACGTCCCCTTTCCCT-TGCTACTCGCTTTCT-CGTGAA-CATGTCAGCTAACAGTCGTG-CTTGTTCAGCTACAACGGTACCTCCGAGCTCCAGCTCGAGCGTATGAGCGTCTACTTCAACGAGGCTTCCGGCAACAAGTACGTTCCTCGTGCCGTCCTCGTCGATCTCGAGCCCGGTACCATGGATGCCGTCCGCGCCGGTCCTTTCGGTCAGCTCTTCCGCCCTGACAACTTCGTCTTCGGTC-AGTCC-GGTGCC
>Pestalotiopsis_ficicrescens_HGUP_861
ACCC-ATGTGAACTTACCATT--GTTGCCTCGGCAGAAG-CTGCTCGGTACACCTTACCTT-GGAACGGCCTACCCTGTAGCGCCTTACCCTGGAACGGCTTACCCTGTAACGGCT-GCCGGTGGACTACCAAACTCTTGTTATTTTATTGTAATCTGAGCGTCTTATTTTAATAAGTCAAAACTTTCAACAACGGATCTCTTGGTTCTGGCATCGATGAAGAACGCAGCGAAATGCGATAAGTAATGTGAATTGCAGAATTCAGTGAATCATCGAATCTTTGAACGCACATTGCGCCCATTAGTATTCTAGTGGGCATGCCTGTTCGAGCGTCATTTCAACCCTTAAGCCTAGCTTAGTGTTGGGAGCCTACT---GCTTTTACTAGCTGTAGCTCCTGAAATACAACGGCGGATCTGCGATATCCTCTGAGCGTAGTAA-TTTTTAT-----CTCGCTTTTG-ACTGGAGTTG-CAGCGTCTTTAGCCGCTAAATCCCCCAA--TTTTTAATGGT-GACCTC--------------------------------GAAAATCTGG--------TTTCCGCACCTGC-CC-ATTTTCCCA-GACAC-TTACCCC-GCCGCA-----------CGACCCCGC-GGTGCAAA-CGAAAAA-TTTCTTATC--GCAGCCCCACA-TCACA-A--A-CGTTTT-GGCAGCCACGCACTTTG-CATGA-CCCACAATGAACA--------ATTGCTGACCCCGCCAAA-TAGGAAGCCGCCGAGCTCGGAAAGGGTTCCTTCAAGTACGCATGGGTTCTTGACAAGCTCAAGGCCGAGCGTGAGCGTGGTATCACCATTGATATCGCTC-TCTGGAAGTTCGAGACCAACGAGTACAATGTCACCGTCATTGG-TTAGTATCCCTGTCCACAAC--ATGTGTCATG-TCACCGAACTC---AAGACTAACCTTGCAATACAGACGCTCCCGGTCA-CCGTGATTTCATCAAGAACAT-ACCAAATTGGTGCTGCCTTCTGGTATGTAGCC-CATC-TATCTCGACGCG-CCTCAACACGACA---CCCCCGGCAACTCGACAACG--ACATTCTCA---ACTGCTT-GTTTGGAACCATACGAAAGACTT-GATACTGACCGGTCTATGATA--GGCAAACCATCTCTGGCGAGCACGGTCTCGACAGCAATGGAGTGTACGTCCCCTTTCCCT-TGCTACTCGCTTTCT-CGTGAA-CATGTCAGCTAACAGTCGTG-CTTGTTCAGCTACAACGGTACCTCCGAGCTCCAGCTCGAGCGTATGAGCGTCTACTTCAACGAGGCTTCCGGCAACAAGTACGTTCCTCGTGCCGTCCTCGTCGATCTCGAGCCCGGTACCATGGATGCCGTCCGCGCCGGTCCTTTCGGTCAGCTCTTCCGCCCTGACAACTTCGTCTTCGGTC-AGTCC-GGTGCC
>Pestalotiopsis_foliicola_CFCC_54440
ACCC-ATGTGAACTTACCATT--GTTGCCTCGGCAGAAG-CTGCTCGGTGCACCTTACCCT-GGAACGGCCTACCCTGTAGCGCCTTACCCTGGAACGGCCTACCCTGTAGCGGCT-GCCGGTGGACTACCAAACTCTTGTTATTGTATTGTAATCTGAGCGTCTTATTTTAATAAGTCAAAACTTTCAACAACGGATCTCTTGGTTCTGGCATCGATGAAGAACGCAGCGAAATGCGATAAGTAATGTGAATTGCAGAATTCAGTGAATCATCGAATCTTTGAACGCACATTGCGCCCATTAGTATTCTAGTGGGCATGCCTGTTCGAGCGTCATTTCAACCCTTAAGCCTAGCTTAGTGTTGGGAGCCTACT---GCTTTTACTAGCTGTAGCTCCTGAAATACAACGGCGGATCTGCGATATCCTCTGAGCGTAGTAAATTTTTAT-----CTCGCTTTTG-ACTGGAGTTG-CAGCGTCTTTAGCCGCTAAATCCCCCAA--TTTTTAATGGTTGACCTC--------------------------------GAAAATCTGG--------TTTTCGCACCTGC-CC-ATTTTCCCA-GACAC-TTACCCC-GCCGCA-----------CGACCCCGC-GGTGCAAA-CGAAAAA-TTTCTTATC--ACAGCCCCACA-TCACACA--AACATTTT-GGCAGCCACGCACTTTG-CATGA-CCCACAATGAACA--------ATTGCTGACCCCGCCAAA-TAGGAAGCCGCCGAGCTCGGAAAGGGTTCCTTCAAGTACGCATGGGTTCTTGACAAGCTCAAGGCCGAGCGTGAGCGTGGTATCACCATTGATATCGCTC-TCTGGAAGTTCGAGACCAACGAGTACAATGTCACCGTCATTGG-TTAGTATCCCTGCCCACACC--ATGCATCATG-TCTTCGAACTC---AAGACTAATCTTGCAATACAGACGCTCCCGGTCA-CCGTGATTTCATCAAGAACAT---------GGTGCTGCTTTCTGGTATGTAGCC-CATC-TACCTCGACGCG-CCTCAATACGACA---CCACCGGCAACTCGACAACG--ACATTCTCA---ACTGCTT-GGTTGAAACCAAAAGAAAGACCT-GATACTGACCGGTCTTTGATA--GGCAAACCATCTCTGGCGAGCACGGTCTCGACAGCAATGGAGTGTACGTACCCTTTCCCT-GGCTACTCGTTTTTC-CACGAA-CATGTCAGCTAACAGTCGTG-CTTGTTCAGCTACAACGGTACCTCCGAGCTCCAGCTCGAGCGCATGAGCGTCTACTTCAACGAGGCTTCCGGTAACAAGTACGTTCCTCGTGCCGTCCTCGTCGATCTCGAGCCCGGTACCATGGATGCCGTCCGCGCCGGTCCTTTCGGTCAGCTCTTCCGCCCTGACAACTTCGTCTTCGGCC-AGTCC-GGTGCC
>Pestalotiopsis_foliicola_CFCC_57359
ACCC-ATGTGAACTTACCATT--GTTGCCTCGGCAGAAG-CTGCTCGGTGCACCTTACCCT-GGAACGGCCTACCCTGTAGCGCCTTACCCTGGAACGGCCTACCCTGTAGCGGCT-GCCGGTGGACTACCAAACTCTTGTTATTGTATTGTAATCTGAGCGTCTTATTTTAATAAGTCAAAACTTTCAACAACGGATCTCTTGGTTCTGGCATCGATGAAGAACGCAGCGAAATGCGATAAGTAATGTGAATTGCAGAATTCAGTGAATCATCGAATCTTTGAACGCACATTGCGCCCATTAGTATTCTAGTGGGCATGCCTGTTCGAGCGTCATTTCAACCCTTAAGCCTAGCTTAGTGTTGGGAGCCTACT---GCTTTTACTAGCTGTAGCTCCTGAAATACAACGGCGGATCTGCGATATCCTCTGAGCGTAGTAAATTTTTAT-----CTCGCTTTTG-ACTGGAGTTG-CAGCGTCTTTAGCCGCTAAATCCCCCAA--TTTTTAATGGTTGACCTC--------------------------------GAAAATCTGG--------TTTTCGCACCTGC-CC-ATTTTCCCA-GACAC-TTACCCC-GCCGCA-----------CGACCCCGC-GGTGCAAA-CGAAAAA-TTTCTTATC--ACAGCCCCACA-TCACACA--AACATTTT-GGCAGCCACGCACTTTG-CATGA-CCCACAATGAACA--------ATTGCTGACCCCGCCAAA-TAGGAAGCCGCCGAGCTCGGAAAGGGTTCCTTCAAGTACGCATGGGTTCTTGACAAGCTCAAGGCCGAGCGTGAGCGTGGTATCACCATTGATATCGCTC-TCTGGAAGTTCGAGACCAACGAGTACAATGTCACCGTCATTGG-TTAGTATCCCTGCCCACACC--ATGCATCATG-TCTTCGAACTC---AAGACTAATCTTGCAATACAGACGCTCCCGGTCA-CCGTGATTTCATCAAGAACAT---------GGTGCTGCTTTCTGGTATGTAGCC-CATC-TACCTCGACGCG-CCTCAATACGACA---CCACCGGCAACTCGACAACG--ACATTCTCA---ACTGCTT-GGTTGAAACCAAAAGAAAGACCT-GATACTGACCGGTCTTTGATA--GGCAAACCATCTCTGGCGAGCACGGTCTCGACAGCAATGGAGTGTACGTACCCTTTCCCT-GGCTACTCGTTTTTC-CACGAA-CATGTCAGCTAACAGTCGTG-CTTGTTCAGCTACAACGGTACCTCCGAGCTCCAGCTCGAGCGCATGAGCGTCTACTTCAACGAGGCTTCCGGTAACAAGTACGTTCCTCGTGCCGTCCTCGTCGATCTCGAGCCCGGTACCATGGATGCCGTCCGCGCCGGTCCTTTCGGTCAGCTCTTCCGCCCTGACAACTTCGTCTTCGGCC-AGTCC-GGTGCC
>Pestalotiopsis_foliicola_CFCC_57360
ACCC-ATGTGAACTTACCATT--GTTGCCTCGGCAGAAG-CTGCTCGGTGCACCTTACCCT-GGAACGGCCTACCCTGTAGCGCCTTACCCTGGAACGGCCTACCCTGTAGCGGCT-GCCGGTGGACTACCAAACTCTTGTTATTGTATTGTAATCTGAGCGTCTTATTTTAATAAGTCAAAACTTTCAACAACGGATCTCTTGGTTCTGGCATCGATGAAGAACGCAGCGAAATGCGATAAGTAATGTGAATTGCAGAATTCAGTGAATCATCGAATCTTTGAACGCACATTGCGCCCATTAGTATTCTAGTGGGCATGCCTGTTCGAGCGTCATTTCAACCCTTAAGCCTAGCTTAGTGTTGGGAGCCTACT---GCTTTTACTAGCTGTAGCTCCTGAAATACAACGGCGGATCTGCGATATCCTCTGAGCGTAGTAAATTTTTAT-----CTCGCTTTTG-ACTGGAGTTG-CAGCGTCTTTAGCCGCTAAATCCCCCAA--TTTTTAATGGTTGACCTC--------------------------------GAAAATCTGG--------TTTTCGCACCTGC-CC-ATTTTCCCA-GACAC-TTACCCC-GCCGCA-----------CGACCCCGC-GGTGCAAA-CGAAAAA-TTTCTTATC--ACAGCCCCACA-TCACACA--AACATTTT-GGCAGCCACGCACTTTG-CATGA-CCCACAATGAACA--------ATTGCTGACCCCGCCAAA-TAGGAAGCCGCCGAGCTCGGAAAGGGTTCCTTCAAGTACGCATGGGTTCTTGACAAGCTCAAGGCCGAGCGTGAGCGTGGTATCACCATTGATATCGCTC-TCTGGAAGTTCGAGACCAACGAGTACAATGTCACCGTCATTGG-TTAGTATCCCTGCCCACACC--ATGCATCATG-TCTTCGAACTC---AAGACTAATCTTGCAATACAGACGCTCCCGGTCA-CCGTGATTTCATCAAGAACAT---------GGTGCTGCTTTCTGGTATGTAGCC-CATC-TACCTCGACGCG-CCTCAATACGACA---CCACCGGCAACTCGACAACG--ACATTCTCA---ACTGCTT-GGTTGAAACCAAAAGAAAGACCT-GATACTGACCGGTCTTTGATA--GGCAAACCATCTCTGGCGAGCACGGTCTCGACAGCAATGGAGTGTACGTACCCTTTCCCT-GGCTACTCGTTTTTC-CACGAA-CATGTCAGCTAACAGTCGTG-CTTGTTCAGCTACAACGGTACCTCCGAGCTCCAGCTCGAGCGCATGAGCGTCTACTTCAACGAGGCTTCCGGTAACAAGTACGTTCCTCGTGCCGTCCTCGTCGATCTCGAGCCCGGTACCATGGATGCCGTCCGCGCCGGTCCTTTCGGTCAGCTCTTCCGCCCTGACAACTTCGTCTTCGGCC-AGTCC-GGTGCC
>Pestalotiopsis_formosana_NTUCC_17_009
ACCC-ATGTGAACTTACCATT--GTTGCCTCGGCAGAAG-CTGCTCGGTGCACCTTACCTT-GGAACGGCCTACCCTGTAGCGCCTTACCCTGGAACGGCTTACCCTGTAGCGGCT-GCCGGTGGACTACCAAACTCTTGTTATTTTATTGTAATCTGAGCGTCTTATTTTAATAAGTCAAAACTTTCAACAACGGATCTCTTGGTTCTGGCATCGATGAAGAACGCAGCGAAATGCGATAAGTAATGTGAATTGCAGAATTCAGTGAATCATCGAATCTTTGAACGCACATTGCGCCCATTAGTATTCTAGTGGGCATGCCTGTTCGAGCGTCATTTCAACCCTTAAGCCTAGCTTAGTGTTGGGAGCCTACT---GCTTTTACTAGCTGTAGCTCCTGAAATACAACGGCGGATCTGCGATATCCTCTGAGCGTAGTAA-TTTTTAT-----CTCGCTTTTG-ACTGGAGTTG-CAGCGTCTTTAGCCGCTAAACCCCCCAA--TTTTAATGGTGT--------------------------------------GAAAATCTG---------TTTTCGCACCTGC-CC-ATTTTCCCA-GACAC-TTACCCC-GCCGCA-----------CGACCCCGC-GGTGCAAA-CGAAAAA-TTTCTTATC--ATAGCCCCACA-TCACA----AACATTTT-GGCAGCCACGCACTCTG-CATGA-CCCACAATGAACA--------ATTGCTGACCCCGCCAAA-TAGGAAGCCGCTGAGCTCGGAAAGGGTTCCTTCAAGTACGCATGGGTTCTTGACAAGCTCAAGGCCGAGCGTGAGCGTGGTATCACCATTGATATCGCTC-TCTGGAAGTTCGAGACCAACGAGTACAATGTCACCGTCATTGG-TTAGTATCCCTGCCCACAAC--ATGTGTCATG-TCTCCGAACTC---AAGACTAACCTTACAATACAGACGCTCCCGGTCA-CCGTGATTTCATCAAGAACAT--------------------------------------------------------CATACGACA---CCCCCGGCAACTCGACAACG--ACGTTCTCA---ACTGCTT-GGTTGAAACCAAATGAAAGACTT-GATACTGACCGGTCTCTGATA--GGCAAACCATCTCTGGCGAGCACGGTCTCGACAGCAATGGAGTGTACGTACCCTTTCCCT-GGCTACTCGCTTTCT-CGTGAA-CATGTCAGCTAACACTCGTG-CTTGTTCAGCTACAACGGTACCTCCGAGCTCCAGCTCGAGCGCATGAGCGTCTACTTCAACGAGGCTTCCGGCAACAAGTACGTTCCTCGTGCCGTCCTCGTCGATCTCGAGCCCGGTACCATGGATGCCGTCCGCGCCGGTCCTTTCGGTCAGCTCTTCCGCCCTGACAACTTCGTCTTCGGTC-AGTCC-GGTGCC
>Pestalotiopsis_formosana_NTUCC_17_010
ACCC-ATGTGAACTTACCATT--GTTGCCTCGGCAGAAG-CTGCTCGGTGCACCTTACCTT-GGAACGGCCTACCCTGTAGCGCCTTACCCTGGAACGGCTTACCCTGTAGCGGCT-GCCGGTGGACTACCAAACTCTTGTTATTTTATTGTAATCTGAGCGTCTTATTTTAATAAGTCAAAACTTTCAACAACGGATCTCTTGGTTCTGGCATCGATGAAGAACGCAGCGAAATGCGATAAGTAATGTGAATTGCAGAATTCAGTGAATCATCGAATCTTTGAACGCACATTGCGCCCATTAGTATTCTAGTGGGCATGCCTGTTCGAGCGTCATTTCAACCCTTAAGCCTAGCTTAGTGTTGGGAGCCTACT---GCTTTTACTAGCTGTAGCTCCTGAAATACAACGGCGGATCTGCGATATCCTCTGAGCGTAGTAA-TTTTTAT-----CTCGCTTTTG-ACTGGAGTTG-CAGCGTCTTTAGCCGCTAAACCCCCCAA--TTTTAATGGTGT--------------------------------------GAAAATCTG---------TTTTCGCACCTGC-CC-ATTTTCCCA-GACAC-TTACCCC-GCCGCA-----------CGACCCCGC-GGTGCAAA-CGAAAAA-TTTCTTATC--ATAGCCCCACA-TCACA----AACATTTT-GGCAGCCACGCACTCTG-CATGA-CCCACAATGAACA--------ATTGCTGACCCCGCCAAA-TAGGAAGCCGCTGAGCTCGGAAAGGGTTCCTTCAAGTACGCATGGGTTCTTGACAAGCTCAAGGCCGAGCGTGAGCGTGGTATCACCATTGATATCGCTC-TCTGGAAGTTCGAGACCAACGAGTACAATGTCACCGTCATTGG-TTAGTATCCCTGCCCACAAC--ATGTGTCATG-TCTCCGAACTC---AAGACTAACCTTACAATACAGACGCTCCCGGTCA-CCGTGATTTCATCAAGAACAT--------------------------------------------------------CATACGACA---CCCCCGGCAACTCGACAACG--ACGTTCTCA---ACTGCTT-GGTTGAAACCAAATGAAAGACTT-GATACTGACCGGTCTCTGATA--GGCAAACCATCTCTGGCGAGCACGGTCTCGACAGCAATGGAGTGTACGTACCCTTTCCCT-GGCTACTCGCTTTCT-CGTGAA-CATGTCAGCTAACACTCGTG-CTTGTTCAGCTACAACGGTACCTCCGAGCTCCAGCTCGAGCGCATGAGCGTCTACTTCAACGAGGCTTCCGGCAACAAGTACGTTCCTCGTGCCGTCCTCGTCGATCTCGAGCCCGGTACCATGGATGCCGTCCGCGCCGGTCCTTTCGGTCAGCTCTTCCGCCCTGACAACTTCGTCTTCGGTC-AGTCC-GGTGCC
>Pestalotiopsis_furcata_LC6691
ACCC-ATGTGAACTTACCATT--GTTGCCTCGGCAGAAG-CTACCCGGT--ACCTTACCTT-GGAACGGCCTACCCTGTAGCGCCTTACCCTGGAACGGTCTACCCTGTAACGGCT-GCCGGTGGACTACCAAACTCTTGTTATTTTTATGTTATCTGAGCGTCTTATTTTAATAAGTCAAAACTTTCAACAACGGATCTCTTGGTTCTGGCATCGATGAAGAACGCAGCGAAATGCGATAAGTAATGTGAATTGCAGAATTCAGTGAATCATCGAATCTTTGAACGCACATTGCGCCCATTAGTATTCTAGTGGGCATGCCTGTTCGAGCGTCATTTCAACCCTTAAGCCTAGCTTAGTGTTGGGAGCCTACT---GCTTTTGTTAGCTGTAGCTCCTGAAATACAACGGCGGATCTGCGATATCCTCTGAGCGTAGTAA-TTTTTTTC----CTCGCTTTTG-ACTGGAGTTG-CAGCGTCTTTAGCCGCTAAACCCCCCAA--TTTTTAATGGTTGACCTC--------------------------------GAAAATCTG-GTGTG-TTTTTTCGCGCCTGC-CC-ACATTCCCA-GACAC-TTACCCC-GCCGCA-----------CGACCCCGC-GGTGCAAA-CGAAAAA-TTTCTTATC--ACAGCCCCACA-TCGCACA--AACATTCT-GGCAGCCATGAACTTTA-CATAA-CCCATA-CGAGCA--------TCTGCTGACCCCGCCAAA-TAGGAAGCCGCCGAGCTCGGAAAGGGTTCCTTCAAGTACGCATGGGTTCTTGACAAGCTCAAGGCCGAGCGTGAGCGTGGTATCACCATCGATATCGCTC-TCTGGAAGTTCGAGACCAACGAGTACAATGTCACCGTCATTGG-TTAGTATCCCTGTCCACAAC--ATCCGACATG-CATCCAAAATC----AGACTAACACGGCACCACAGATGCTCCCGGTCA-CCGTGATTTCATCAAGAACAT-ACCAAATTGGTGCTGCCTTCTGGTATGTAGTT-CATC-TACCTCGACGCG-CCTCAGCACGACG---CCTCTCGCAACTCGACAACG--ACGTTATCA---ACTACTT-GGTT-AAACCAAACGAAAGACTT-GATACTGACAGGCCTCTGATA--GGCAAACCATCTCTGGCGAGCACGGTCTCGACAGCAATGGAGTGTACGTACCCTTCCCTT-GGCTACCTGCTTCCC--ACGAAACATGTCAGCTAACACTCGTG----GTTCAGCTACAACGGTACCTCCGAGCTCCAGCTCGAGCGCATGAGCGTCTACTTCAACGAGGCTTCCGGCAACAAGTACGTTCCTCGTGCCGTCCTCGTCGATCTCGAGCCCGGTACCATGGATGCCGTCCGCGCCGGTCCTTTCGGTCAGCTCTTCCGCCCTGACAACTTCGTCTTCGGTC-AGTCC-GGTGCC
>Pestalotiopsis_furcata_MFLUCC_12_0054
ACCC-ATGTGAACTTACCATT--GTTGCCTCGGCAGAAG-CTACCCGGT--ACCTTACCTT-GGAACGGCCTACCCTGTAGCGCCTTACCCTGGAACGGCCTACCCTGTAACGGCT-GCCGGTGGACTACCAAACTCTTGTTATTTTTATGTTATCTGAGCGTCTTATTTTAATAAGTCAAAACTTTCAACAACGGATCTCTTGGTTCTGGCATCGATGAAGAACGCAGCGAAATGCGATAAGTAATGTGAATTGCAGAATTCAGTGAATCATCGAATCTTTGAACGCACATTGCGCCCATTAGTATTCTAGTGGGCATGCCTGTTCGAGCGTCATTTCAACCCTTAAGCCTAGCTTAGTGTTGGGAGCCTACT---GCTTTTGTTAGCTGTAGCTCCTGAAATACAACGGCGGATCTGCGATATCCTCTGAGCGTAGTAA-TTTTTTTC----CTCGCTTTTG-ACTGGAGTTG-CAGCGTCTTTAGCCGCTAAACCCCCCAA--TTTTTAATGGTTGACCTCGGATCAGGT-----------------------GAAAATCTGGTGTG--TTTTTTCGCGCCTGC--CCACATTCCCA-GACAC-TTACCCC-GCCGCA-----------CGACCCCGC-GGTGCAAA-CGAAAAA-TTTCTTATC--ACAGCCCCACA-TCGCACA--AACATTCT-GGCAGCCATGAACTTTA-CATAA-CCCATA-CGAGCA--------TCTGCTGACCCCGCCAAA-TAGGAAGCCGCCGAGCTCGGAAAGGGTTCCTTCAAGTACGCATGGGTTCTTGACAAGCTCAAGGCCGAGCGTGAGCGTGGTATCACCATCGATATCGCTC-TCTGGAAGTTCGAGACCAACGAGTACAATGTCACCGTCATTGG-TTAGTATCCCTGTCCACAAC--ATCCGACATG-CATCCAAAATC----AGACTAACACGGCACCACAGATGCTCCCGGTCA-CCGTGATTTCATCAAGAACAT--------CGGTGCTGCTTTCTGGTATGTAGTT-CATC-TACCTCGACGCG-CCTCAGCACGACG---CCTCTCGCAACTCGACAACG--ACGTTATCA---ACTACTT-GGTT-AAACCAAACGAAAGACTT-GATACTGACAGGCCTCTGATA--GGCAAACCATCTCTGGCGAGCACGGTCTCGACAGCAATGGAGTGTACGTACCCTTCCCTT-GGCTACCTGCTTCCC--ACGAAACATGTCAGCTAACACTCGTG----GTTCAGCTACAACGGTACCTCCGAGCTCCAGCTCGAGCGCATGAGCGTCTACTTCAACGAGGCTTCCGGCAACAAGTACGTTCCTCGTGCCGTCCTCGTCGATCTCGAGCCCGGTACCATGGATGCCGTCCGCGCCGGTCCTTTCGGTCAGCTCTTCCGCCCTGACAACTTCGTCTTCGGTC-AGTCC-GGTGCC
>Pestalotiopsis_fusiformis_CGMCC_3_23495
ACCC-ATGTGAACTTACCATT--GTTGCCTCGGCAGAAG-CTGCTCGGTGCACCCTACCTT-GGAACGGCCTACCCTGTAGCGCCTTACCCTGGAACGGCCTACCCTGTAGCGGCT-GCCGGTGGACTACCAAACTCTTGTTATTTTATTGTAATCTGAGCGTCTTATTTTAATAAGTCAAAACTTTCAACAACGGATCTCTTGGTTCTGGCATCGATGAAGAACGCAGCGAAATGCGATAAGTAATGTGAATTGCAGAATTCAGTGAATCATCGAATCTTTGAACGCACATTGCGCCCATTAGTATTCTAGTGGGCATGCCTGTTCGAGCGTCATTTCAACCCTTAAGCCTAGCTTAGTGTTGGGAGCCTACT---GCTTTTGCTAGCTGTAGCTCCTGAAATACAACGGCGGATCTGCGATATCCTCTGAGCGTAGTAA-TTTTTAT-----CTCGCTTTTG-ACTGGAGTTG-CAGCGTCTTTAGCCGCTAAATCCCCCAA--TTTTTAATGGTTGACCTC--------------------------------GAAAATCTGG--------TTTTCGCACCTGC-CC-ATTTTCCCA-GACAC-TTACCCC-GCCGCA-----------CGACCCCGC-GGTGCAAA-CGAAAAA-TTTCTTATC--GCAGCCCCACA-TCACACA--AACATTTT-GGCAGCCACGCACTTTG-CATGA-CCCACAATGAACA--------ATTGCTGACCC-GCCGAA-TAGGAAGCCGCCGAGCTCGGAAAGGGTTCCTTCAAGTACGCATGGGTTCTTGACAAGCTCAAGGCCGAGCGTGAGCGTGGTATCACCATTGATATCGCTC-TCTGGAAGTTCGAGACCAACGAGTACAATGTCACCGTCATTGG-TTAGTATCCCTGCCCACAAC--ATGTGTCATG-TCATCAAACTC--AAT-ACTAACCCTGCAATACAGACGCTCCCGGTCA-CCGTGATTTCATCAAGAACAT-ACCAAATTGGTGCTGCCTTCTGGTATGTAGCC-CATC-TACCTCGACGCG-CCTCGATACGACA---CCCCCGGCAACTCGACAACG--ACATTCTCA---ACTGCTT-GTTTGGAACCATACGAAAGACTT-GATACTGACCGGTCTATGATA--GGCAAACCATCTCTGGCGAGCACGGTCTCGACAGCAATGGAGTGTACGTACCCTTTCCCT-GGCTACTCGCTTTCT-CGTGAA-CATGTCAGCTAACAGTCGTG-CTTGTTCAGCTACAACGGTACCTCCGAGCTCCAGCTCGAGCGCATGAGCGTCTACTTCAACGAGGCTTCCGGCAACAAGTACGTTCCTCGTGCCGTCCTCGTCGATCTCGAGCCCGGTACCATGGATGCCGTCCGCGCCGGTCCTTTCGGTCAGCTCTTCCGCCCTGACAACTTCGTTTTCGGTC-AGTCC-GGTGCC
>Pestalotiopsis_fusiformis_LC15852
ACCC-ATGTGAACTTACCATT--GTTGCCTCGGCAGAAG-CTGCTCGGTGCACCCTACCTT-GGAACGGCCTACCCTGTAGCGCCTTACCCTGGAACGGCCTACCCTGTAGCGGCT-GCCGGTGGACTACCAAACTCTTGTTATTTTATTGTAATCTGAGCGTCTTATTTTAATAAGTCAAAACTTTCAACAACGGATCTCTTGGTTCTGGCATCGATGAAGAACGCAGCGAAATGCGATAAGTAATGTGAATTGCAGAATTCAGTGAATCATCGAATCTTTGAACGCACATTGCGCCCATTAGTATTCTAGTGGGCATGCCTGTTCGAGCGTCATTTCAACCCTTAAGCCTAGCTTAGTGTTGGGAGCCTACT---GCTTTTGCTAGCTGTAGCTCCTGAAATACAACGGCGGATCTGCGATATCCTCTGAGCGTAGTAA-TTTTTAT-----CTCGCTTTTG-ACTGGAGTTG-CAGCGTCTTTAGCCGCTAAATCCCCCAA--TTTTTAATGGTTGACCTC--------------------------------GAAAATCTGG--------TTTTCGCACCTGC-CC-ATTTTCCCA-GACAC-TTACCCC-GCCGCA-----------CGACCCCGC-GGTGCAAA-CGAAAAA-TTTCTTATC--GCAGCCCCACA-TCACACA--AACATTTT-GGCAGCCACGCACTTTG-CATGA-CCCACAATGAACA--------ATTGCTGACCC-GCCGAA-TAGGAAGCCGCCGAGCTCGGAAAGGGTTCCTTCAAGTACGCATGGGTTCTTGACAAGCTCAAGGCCGAGCGTGAGCGTGGTATCACCATTGATATCGCTC-TCTGGAAGTTCGAGACCAACGAGTACAATGTCACCGTCATTGG-TTAGTATCCCTGCCCACAAC--ATGTGTCATG-TCATCAAACTC--AAT-ACTAACCCTGCAATACAGACGCTCCCGGTCA-CCGTGATTTCATCAAGAACAT-ACCAAATTGGTGCTGCCTTCTGGTATGTAGCC-CATC-TACCTCGACGCG-CCTCGATACGACA---CCCCCGGCAACTCGACAACG--ACATTCTCA---ACTGCTT-GTTTGGAACCATACGAAAGACTT-GATACTGACCGGTCTATGATA--GGCAAACCATCTCTGGCGAGCACGGTCTCGACAGCAATGGAGTGTACGTACCCTTTCCCT-GGCTACTCGCTTTCT-CGTGAA-CATGTCAGCTAACAGTCGTG-CTTGTTCAGCTACAACGGTACCTCCGAGCTCCAGCTCGAGCGCATGAGCGTCTACTTCAACGAGGCTTCCGGCAACAAGTACGTTCCTCGTGCCGTCCTCGTCGATCTCGAGCCCGGTACCATGGATGCCGTCCGCGCCGGTCCTTTCGGTCAGCTCTTCCGCCCTGACAACTTCGTTTTCGGTC-AGTCC-GGTGCC
>Pestalotiopsis_fusoidea_CGMCC_3_23545
------------------------------CGGCAGAAG-CTGCTCGGTGCACCTTACCCT-GGAACGGCCTACCCTGTAGCGCCTTACCCTGGAACGGCTTACCCTGTAGCGGCT-GCCGGTGGACTACCAAACTCTTGTTATTTTATTGTAATCTGAGCGTCTTATTTTAATAAGTCAAAACTTTCAACAACGGATCTCTTGGTTCTGGCATCGATGAAGAACGCAGCGAAATGCGATAAGTAATGTGAATTGCAGAATTCAGTGAATCATCGAATCTTTGAACGCACATTGCGCCCATTAGTATTCTAGTGGGCATGCCTGTTCGAGCGTCATTTCAACCCTTAAGCCTAGCTTAGTGTTGGGAGCCTACT---GCTTTTGCTAGCTGTAGCTCCTGAAATACAACGGCGGATCTGCGATATCCTCTGAGCGTAGTAA-TTTTTAT-----CTCGCTTTTG-ACTGGAGTTG-CAACGTCTTTAGCCGCTAAATCCCCCAAT-TTTT-AATGGTTGACCTCGGATCAGGTAGGAATACCCGCTGAACTTAAGCGAAATTCTG---------TTTTCGCACCTG--CCCACTTTCCCA-GACAC-TTACCCC-GCCGCA-----------CGACCCCGC-GGTGCAAA-CGAAAAA-TTTCTTATC--ACAGCCCCACA-TCGCACA--AACATTTT-GGCAGCCATGCACTTTCCAT-GA-CCCACAATGAACC--------ATTGCTGACCCCGCCAAA-TAGGAAGCCGCCGAGCTCGGAAAGGGTTCCTTCAAGTACGCATGGGTTCTTGACAAGCTCAAGGCCGAGCGTGAGCGTGGTATCACCATTGATATCGCTC-TCTGGAAGTTCGAGACCAACGAGTACAATGTCACCGTCATTGG-TTAGTATCCCTGTCTACACA--ATGTACCATG-CATCCGACCTT----GTACTAACATGGCAATCCAGATGCTCCCGGTCACC-GTGATTTCATCAAGAACAT-----------------------------AGTC-CATC-TACCTCGACACG-CCTCATCAACTCGA-----------------CAACG--ACGTTCTCAACAACTGCTT-GGTTGGAACCAAAGAAAAGACCT-GATACTGACCGGTCTCTGATA--GGCAAACCATCTCTGGTGAGCACGGTCTCGACAGCAATGGAGTGTACGTACCCTTTCCTT-GGCTACTTGCTTTCC-CACGAA-CATGTCAGCTAACACTCGTG-GTTGTTCAGTTACAACGGTACCTCCGAGCTCCAGCTCGAGCGCATGAGCGTCTACTTCAACGAGGCTTCCGGTAACAAGTACGTTCCTCGTGCCGTCCTTGTCGATCTCGAGCCCGGTACCATGGATGCCGTCCGCGCCGGTCCTTTCGGTCAGCTCTTCCGCCCTGACAACTTTGTCTTCGGTC-AGTCC-GGTGCC
>Pestalotiopsis_ganzhouensis_CGMCC_3_23489
ACCC-ATGTGAACTTACCATT--GTTGCCTCGGCAGAAG-CTGCTCGGTGCACCCTACCTT-GGAACGGCCTACCCTGTAGCGCCTTACCCTGGAACGGCTTACCCTGTAGCGGCT-GCCGGTGGACTACCAAACTCTTGTTATTTTATTGTAATCTGAGCGTCTTATTTTAATAAGTCAAAACTTTCAACAACGGATCTCTTGGTTCTGGCATCGATGAAGAACGCAGCGAAATGCGATAAGTAATGTGAATTGCAGAATTCAGTGAATCATCGAATCTTTGAACGCACATTGCGCCCATTAGTATTCTAGTGGGCATGCCTGTTCGAGCGTCATTTCAACCCTTAAGCCTAGCTTAGTGTTGGGAGCCTACT---GCTTTTACTAGCTGTAGCTCCTGAAATACAACGGCGGATCTGCGATATCCTCTGAGCGTAGTAA-TTTTTAT-----CTCGCTTTTG-ACTGGAGTTG-CAGCGTCTTTAGCCGCTAAATCCCCCAAT-TTTT-AATGGTTGACCTC--------------------------------GAAAATCTGG--------TTTTCGCACCTGC-CC-ATTTTCCCA-GACAC-TTACCCC-GCCGCA-----------CGACCCCGC-GGTGCAAA-CGAAAAA-TTTCTTATC--ACAGCCCCACA-TCACACA--AACATTTT-GGCAGCCACGCACTTTG-CATGA-CCCACAATGAACA--------ATTGCTGACCCCGCCAAA-TAGGAAGCCGCCGAGCTCGGAAAGGGTTCCTTCAAGTACGCATGGGTTCTTGACAAGCTCAAGGCCGAGCGTGAGCGTGGTATCACCATTGATATCGCTC-TCTGGAAGTTCGAGACCAACGAGTACAATGTCACCGTCATTGG-TTAGTATCCCTGCCCACAAC--ATGTGTCATG-TCTCTGAACTC---AAGACTAACCTTGCAATACAGACGCTCCCGGTCA-CCGTGATTTCATCAAGAACAT-ACCAAATTGGTGCTGCCTTCTGGTATGTAGCC-CATC-TATCTCGACGCG-CCTCAACACGACA---CCCCCGGCAACTCGACAACG--ACATTCTCA---ACTGCTT-GTTTGGAACCATACGAAAGACTT-GATACTGACCGGTCTATGATA--GGCAAACCATCTCTGGCGAGCACGGTCTCGACAGCAATGGAGTGTACGTACCCTTTCCCT-TGCTACTCGCTTTCT-CGTGAA-CATGTCAGCTAACAGTCGTG-CTTGTTCAGCTACAACGGTACCTCCGAGCTCCAGCTCGAGCGTATGAGCGTCTACTTCAACGAGGCTTCCGGCAACAAGTACGTTCCTCGTGCCGTCCTCGTCGATCTCGAGCCCGGTACCATGGATGCCGTCCGCGCCGGTCCTTTCGGTCAGCTCTTCCGCCCTGACAACTTCGTCTTCGGTC-AGTCC-GGTGCC
>Pestalotiopsis_ganzhouensis_LC5089
ACCC-ATGTGAACTTACCATT--GTTGCCTCGGCAGAAG-CTGCTCGGTACACCTTACCTT-GGAACGGCCTACCCTGTAGCGCCTTACCCTGGAACGGCTTACCCTGTAACGGCT-GCCGGTGGACTACCAAACTCTTGTTATTTTATTGTAATCTGAGCGTCTTATTTTAATAAGTCAAAACTTTCAACAACGGATCTCTTGGTTCTGGCATCGATGAAGAACGCAGCGAAATGCGATAAGTAATGTGAATTGCAGAATTCAGTGAATCATCGAATCTTTGAACGCACATTGCGCCCATTAGTATTCTAGTGGGCATGCCTGTTCGAGCGTCATTTCAACCCTTAAGCCTAGCTTAGTGTTGGGAGCCTACT---GCTTTTACTAGCTGTAGCTCCTGAAATACAACGGCGGATCTGCGATATCCTCTGAGCGTAGTAA-TTTTTAT-----CTCGCTTTTG-ACTGGAGTTG-CAGCGTCTTTAGCCGCTAAATCCCCCAA--TTTTTAATGGTTGACCTC--------------------------------GAAAATCTGG--------TTTTCGCACCTGC-CC-ATTTTCCCA-GACAC-TTACCCC-GCCGCA-----------CGACCCCGC-GGTGCAAA-CGAAAAA-TTTCTTATC--ACAGCCCCACA-TCACACA--AACATTTT-GGCAGCCACGCACTTTG-CATGA-CCCACAATGAACA--------ATTGCTGACCCCGCCAAA-TAGGAAGCCGCCGAGCTCGGAAAGGGTTCCTTCAAGTACGCATGGGTTCTTGACAAGCTCAAGGCCGAGCGTGAGCGTGGTATCACCATTGATATCGCTC-TCTGGAAGTTCGAGACCAACGAGTACAATGTCACCGTCATTGG-TTAGTATCCCTGCCCACAAC--ATGTGTCATG-TCTCTGAACTC---AAGACTAACCTTGCAATACAGACGCTCCCGGTCA-CCGTGATTTCATCAAGAACAT-ACCAAATTGGTGCTGCCTTCTGGTATGTAGCC-CATC-TATCTCGACGCG-CCTCAACACGACA---CCCCCGGCAACTCGACAACG--ACATTCTCA---ACTGCTT-GTTTGGAACCATACGAAAGACTT-GATACTGACCGGTCTATGATA--GGCAAACCATCTCTGGCGAGCACGGTCTCGACAGCAATGGAGTGTACGTCCCCTTTCCCT-TGCTACTCGCTTTCT-CGTGAA-CATGTCAGCTAACAGTCGTG-CTTGTTCAGCTACAACGGTACCTCCGAGCTCCAGCTCGAGCGTATGAGCGTCTACTTCAACGAGGCTTCCGGCAACAAGTACGTTCCTCGTGCCGTCCTCGTCGATCTCGAGCCCGGTACCATGGATGCCGTCCGCGCCGGTCCTTTCGGTCAGCTCTTCCGCCCTGACAACTTCGTCTTCGGTC-AGTCC-GGTGCC
>Pestalotiopsis_gardeniae_HJAUP_C1729_221
ACCC-ATGTGAACTTACCATT--GTTGCCTCGGCAGAAG-CTGCTCGGCGCGCCTTACCTT-GGAACGGCCTACCCTGTAGCGCCTTACCCTGGAACGGCTTACCCTGCAACGGCT-GCCGGTGGACTACCAAACTCTTGTTATTTTATGGTTATCTGAGCGTCTTATTTTAATAAGTCAAAACTTTCAACAACGGATCTCTTGGTTCTGGCATCGATGAAGAACGCAGCGAAATGCGATAAGTAATGTGAATTGCAGAATTCAGTGAATCATCGAATCTTTGAACGCACATTGCGCCCATTAGTATTCTAGTGGGCATGCCTGTTCGAGCGTCATTTCAACCCTTAAGCCTAGCTTAGTGTTGGGAGCCTACT---GCTTTTGCTAGCTGTAGCTCCTGAAATACAACGGCGGATCTGCGATATCCTCTGAGCGTAGTAA-TTTTTAT-----CTCGCTTTTG-ACTGGAGTTG-CAGCGTCTTTAGCCGCTAAACCCCCCAAT-TTTT-AATGGTTGACCTCGGATCAGGTAGGAATACCCGCTGAACTTAAGCGAAATTCTG---------TTTTCGCACCTGC-CC-ACTTTCCCA-GACAC-TTACCCC-GCCGCA-----------CGACCCCGC-GGTGCAAA-CGAAAAA-TTTCTTATC--ATAGCCCCACT-TCACAC---AACATTTT-GGCAGCCACGCACTTTG-CATGA-CCCATAATGAACA--------ATTGCTGACCCCGCCAAA-TAGGAAGCCGCCGAGCTCGGTAAGGGTTCCTTCAAGTA-------------------------------------------------------------------------------------------------------------------------------------------------------------------------------------------------------------------ACCAAATCGGTGCTGCTTTCTGGTATGTAGCC-CATC-TACCTCGACACG-CCTCAATACGACA---CCCTCCGCAACTCGACGACG--ACATTCTCG---GCTTCTT-GGTTGGAACCGAACCAAAGACTT-GATACTGACCGGTCTCTGATA--GGCAAACCATCTCTGGCGAGCACGGTCTCGACAGCAATGGAGTGTACGTACCGTTTCCTT-GCCTACTTGCTTTCC-CACGAA-CATGTTAGCTAACACTCGTG-CTTGCTCAGCTACAACGGCACCTCCGAGCTCCAGCTCGAGCGCATGAGCGTCTACTTCAACGAGGCTTCCGGCAACAAGTACGTTCCTCGTGCCGTCCTCGTCGATCTCGAGCCCGGTACCATGGACGCCGTCCGCGCCGGTCCTTTCGGCCAGCTCTTCCGCCCTGACAACTTCGTCTTCGGTC-AGTCC-GGTGCC
>Pestalotiopsis_gardeniae_HJAUP_C1729_222
ACCC-ATGTGAACTTACCATT--GTTGCCTCGGCAGAAG-CTGCTCGGCGCGCCTTACCTT-GGAACGGCCTACCCTGTAGCGCCTTACCCTGGAACGGCTTACCCTGCAACGGCT-GCCGGTGGACTACCAAACTCTTGTTATTTTATGGTTATCTGAGCGTCTTATTTTAATAAGTCAAAACTTTCAACAACGGATCTCTTGGTTCTGGCATCGATGAAGAACGCAGCGAAATGCGATAAGTAATGTGAATTGCAGAATTCAGTGAATCATCGAATCTTTGAACGCACATTGCGCCCATTAGTATTCTAGTGGGCATGCCTGTTCGAGCGTCATTTCAACCCTTAAGCCTAGCTTAGTGTTGGGAGCCTACT---GCTTTTGCTAGCTGTAGCTCCTGAAATACAACGGCGGATCTGCGATATCCTCTGAGCGTAGTAA-TTTTTAT-----CTCGCTTTTG-ACTGGAGTTG-CAGCGTCTTTAGCCGCTAAACCCCCCAAT-TTTT-AATGGTTGACCTCGGATCAGGTAGGAATACCCGCTGAACTTAAGCGAAATTCTG---------TTTTCGCACCTGC-CC-ACTTTCCCA-GACAC-TTACCCC-GCCGCA-----------CGACCCCGC-GGTGCAAA-CGAAAAA-TTTCTTATC--ATAGCCCCACT-TCACAC---AACATTTT-GGCAGCCACGCACTTTG-CATGA-CCCATAATGAACA--------ATTGCTGACCCCGCCAAA-TAGGAAGCCGCCGAGCTCGGTAAGGGTTCCTTCAAGTA-------------------------------------------------------------------------------------------------------------------------------------------------------------------------------------------------------------------ACCAAATCGGTGATGCTTTCTGGTATGTAGCC-CATC-TACCTCGACACG-CCTCAATACGACA---CCCTCCGCAACTCGACGACG--ACATTCTCG---GCTTCTT-GGTTGGAACCGAACCAAAGACTT-GATACTGACCGGTCTCTGATA--GGCAAACCATCTCTGGCGAGCACGGTCTCGACAGCAATGGAGTGTACGTACCGTTTCCTT-GCCTACTTGCTTTCC-CACGAA-CATGTTAGCTAACACTCGTG-CTTGCTCAGCTACAACGGCACCTCCGAGCTCCAGCTCGAGCGCATGAGCGTCTACTTCAACGAGGCTTCCGGCAACAAGTACGTTCCTCGTGCCGTCCTCGTCGATCTCGAGCCCGGTACCATGGACGCCGTCCGCGCCGGTCCTTTCGGCCAGCTCTTCCGCCCTGACAACTTCGTCTTCGGTC-AGTCC-GGTGCC
>Pestalotiopsis_gardeniae_HJAUP_C1729_223
ACCC-ATGTGAACTTACCATT--GTTGCCTCGGCAGAAG-CTGCTCGGCGCGCCTTACCTT-GGAACGGCCTACCCTGTAGCGCCTTACCCTGGAACGGCTTACCCTGCAACGGCT-GCCGGTGGACTACCAAACTCTTGTTATTTTATGGTTATCTGAGCGTCTTATTTTAATAAGTCAAAACTTTCAACAACGGATCTCTTGGTTCTGGCATCGATGAAGAACGCAGCGAAATGCGATAAGTAATGTGAATTGCAGAATTCAGTGAATCATCGAATCTTTGAACGCACATTGCGCCCATTAGTATTCTAGTGGGCATGCCTGTTCGAGCGTCATTTCAACCCTTAAGCCTAGCTTAGTGTTGGGAGCCTACT---GCTTTTGCTAGCTGTAGCTCCTGAAATACAACGGCGGATCTGCGATATCCTCTGAGCGTAGTAA-TTTTTAT-----CTCGCTTTTG-ACTGGAGTTG-CAGCGTCTTTAGCCGCTAAACCCCCCAAT-TTTT-AATGGTTGACCTCGGATCAGGTAGGAATACCCGCTGAACTTA---GAAATTCTG---------TTTTCGCACCTGC-CC-ACTTTCCCA-GACAC-TTACCCC-GCCGCA-----------CGACCCCGC-GGTGCAAA-CGAAAAA-TTTCTTATC--ATAGCCCCACT-TCACAC---AACATTTT-GGCAGCCACGCACTTTG-CATGA-CCCATAATGAACA--------ATTGCTGACCCCGCCAAA-TAGGAAGCCGCCGAGCTCGGTAAGGGTTCCTTCAAGTA---------------------------------------------------------------------------------------------------------------------------------------------------------------------------------------------------------------------------GGTGCTGCTTTCTGGTATGTAGCC-CATC-TACCTCGACACG-CCTCAATACGACA---CCCTCCGCAACTCGACGACG--ACATTCTCG---GCTTCTT-GGTTGGAACCGAACCAAAGACTT-GATACTGACCGGTCTCTGATA--GGCAAACCATCTCTGGCGAGCACGGTCTCGACAGCAATGGAGTGTACGTACCGTTTCCTT-GCCTACTTGCTTTCC-CACGAA-CATGTTAGCTAACACTCGTG-CTTGCTCAGCTACAACGGCACCTCCGAGCTCCAGCTCGAGCGCATGAGCGTCTACTTCAACGAGGCTTCCGGCAACAAGTACGTTCCTCGTGCCGTCCTCGTCGATCTCGAGCCCGGTACCATGGACGCCGTCCGCGCCGGTCCTTTCGGCCAGCTCTTCCGCCCTGACAACTTCGTCTTCGGTC-AGTCC-GGTGCC
>Pestalotiopsis_gaultheriae_IFRD_411_014
ACCC-ATGTGAACTTACCACT--GTTGCCTCGGCAGAGG-CTACCCGGTACACCCTACCCT-GGAACGGCCTACCCTGTAGCGCCTTACCCTGGAACGGCTTACCCTGTAGCGGCT-GCCGGTGGACTACCAAACTCTTGTTATTTTATTGTAATCTGAGCGTCTTATTTTAATAAGTCAAAACTTTCAACAACGGATCTCTTGGTTCTGGCATCGATGAAGAACGCAGCGAAATGCGATAAGTAATGTGAATTGCAGAATTCAGTGAATCATCGAATCTTTGAACGCACATTGCGCCCATTAGTACTCTAGTGGGCATGCCTGTTCGAGCGTCATTTCAACCCTTAAGCCTAGCTTAGTGTTGGGAGCCTGCA---GCCTTTACTGGCTGCAGCTCCTGAAATACAACGGCGGATCTGCGATATCCTCTGAGCGTAGTAATTTTTTTTTTTTTCTCGCTTTTG-ACTGGAGTTG-CACCGTCTTTACCCCCTAAACCCCCCAA--TTTTTAATGGTTGACCTCGGATCAGGT-----------------------GAAAATCAG---------TTTTCGCACTTGC--CCATATTCCCA-GACAC-TTACCCC-GCCGCGTGGCCGCA---CGACCCCGC-GATGCAAA-CGAAAAA-TTTCTTATC----AGCCCCACA-TCGCACA--AACATTTT-GGCAGCCATGCACTTTT-CATAA-TCCACAATGAGCA--------ATTGCTGACCCCGTCAAA-TAGGAAGCCGCCGAGCTCGGTAAGGGTTCCTTCAAGTACGCATGGGTTCTTGACAAGCTCAAGGCCGAGCGTGAGCGTGGTATCACCATCGATATCGCTC-TCTGGAAGTTCGAGACCAACGAGTACAATGTCACCGTCATTGG-TCAGTATCCCTGTCCACTAG--CTGTTGCATG-CATCCGAACTC----AGACTAATATGGCAATATAGATGCTCCCGGTCA-CCGTGATTTCATCAAGAACAT--------CGGTGCTGCTTTCTGGTATGTAGCC-TATC-TACCTCGACACG-CCTCAATATGC-----------GCAACTCGACGCCG--ACGTTCTCA---AATACTT-GGTTGGATCCAAACGGAAGACTT-GATACTGACCC-TCTCTGATA--GGCAAACCATCTCTGGCGAGCACGGTCTCGACAGCAATGGAGTGTACGTGCCCTTTCCTT-GGCTACCTGCTTTCC-CACGAA-CATGCTAGCTAACCCTCGTG-GTTGTTCAGCTACAACGGTACCTCCGAGCTCCAGCTCGAGCGCATGAGCGTCTACTTCAACGAGGCTTCCGGCAACAAGTACGTTCCTCGTGCCGTCCTCGTCGATCTCGAGCCCGGTACCATGGATGCCGTTCGCGCCGGTCCTTTCGGTCAGCTCTTCCGCCCTGACAACTTCGTCTTCGGCCCAGTCCCGGTCCC
>Pestalotiopsis_gibbosa_NOF_3175
ACCC-ATGTGAACTTACCACT--GTTGCCTCGGCAGAGG-CTACCCGGTACACCCTACCCT-GGAACGGCCTACCCTGTAGCGCCTTACCCTGGAACGGCTTACCCTGTAGCGGCT-GCCGGTGGACTACCAAACTCTTGTTATTTTATTGTAATCTGAGCGTCTTATTTTAATAAGTCAAAACTTTCAACAACGGATCTCTTGGTTCTGGCATCGATGAAGAACGCAGCGAAATGCGATAAGTAATGTGAATTGCAGAATTCAGTGAATCATCGAATCTTTGAACGCACATTGCGCCCATTAGTACTCTAGTGGGCATGCCTGTTCGAGCGTCATTTCAACCCTTAAGCCTAGCTTAGTGTTGGGAGCCTGCA---GCCTTTACTGGCTGCAGCTCCTGAAATACAACGGCGGATCTGCGATATCCTCTGAGCGTAGTAATTTTTT-----TTCTCGCTTTTG-ACTGGAGTTG-CAGCGTCTTTAGCCGCTAAACCCCCCAA--TTTTTAATGGTTGACCTCGGATCAGGTAGGAATACCCGCTGAACTTAAGCGAAAATCAG---------TTTTCGCACTTGC--CCATATTCCCA-GACAC-TTACCCC-GCCGCGTGGCCGCA---CGACCCCGC-GATGCAAA-CGAAAAA-TTTCTTATC----AGCCCCACA-TCGCACA--AACATTTT-GGCAGCCATGCACTTTT-CATAA-TCCACAATGAGCA--------ATTGCTGACCCCGTCAAA-TAGGAAGCCGCCGAGCTCGGTAAGGGTTCCTTCAAGTACGCATGGGTTCTTGACAAGCTCAAGGCCGAGCGTGAGCGTGGTATCACCATCGATATCGCTC-TCTGGAAGTTCGAGACCAACGAGTACAATGTCACCGTCATTGG-TCAGTATCCCTGTCCACTAG--CTGTTGCATG-CATCCGAACTC----AGACTAATATGGCAATATAGATGCTCCCGGTCA-CCGTGATTTCATCAAGAACAT---------------------TGGTATGTAGCC-TATC-TACCTCGACACG-CCTCAATATGC-----------GCAACTCGACGCCG--ACGTTCTCA---AATACTT-GGTTGGATCCAAACGGAAGACTT-GATACTGACCC-TCTCTGATA--GGCAAACCATCTCTGGCGAGCACGGTCTCGACAGCAATGGAGTGTACGTGCCCTTTCCTT-GGCTACCTGCTTTCC-CACGAA-CATGCTAGCTAACCCTCGTG-GTTGTTCAGCTACAACGGTACCTCCGAGCTCCAGCTCGAGCGCATGAGCGTCTACTTCAACGAGGCTTCCGGCAACAAGTACGTTCCTCGTGCCGTCCTCGTCGATCTCGAGCCCGGTACCATGGATGCCGTTCGCGCCGGTCCTTTCGGTCAGCTCTTCCGCCCTGACAACTTCGTCTTCGGCC-AGTCC-GGTGCC
>Pestalotiopsis_grevilleae_CBS_114127
ACCC-ATGTGAACTTACCATT--GTTGCCTCGGCAGAAG-CTGCTCGGTGCACCCTACCTT-GGAACGGCCTACCCTGTAGCGCCTTACCCTGGAACGGCTTACCCTGTAGCGGCT-GCCGGTGGACTACCAAACTCTTGTTATTTTATTGTAATCTGAGCGTCTTATTTTAATAAGTCAAAACTTTCAACAACGGATCTCTTGGTTCTGGCATCGATGAAGAACGCAGCGAAATGCGATAAGTAATGTGAATTGCAGAATTCAGTGAATCATCGAATCTTTGAACGCACATTGCGCCCATTAGTATTCTAGTGGGCATGCCTGTTCGAGCGTCATTTCAACCCTTAAGCCTAGCTTAGTGTTGGGAGCCTACT---GCTTTTGCTAGCTGTAGCTCCTGAAATACAACGGCGGATCTGCGATATCCTCTGAGCGTAGTAAATTTTTAT-----CTCGCTTTTG-ACTGGAGTTG-CAGCGTCTTTAGCCGCTAAATCCCCCAA--TTTTTAATGGTTGACCTCGGATCAGGTAGGAATACCCGCTGAACTTAAGCGAAAATCTGG--------TTTTCGCACCTGC-CC-ATTTTCCCA-GACAC-TTACCCC-GCCGCA-----------CGACCCCGC-GGTGCAAA-CGAAAAA-TTTCTTATC--ACAGCCCCACA-TCACACA--AACATTTT-GGCAGCCACGCACTTTG-TATGA-CCCACAATGAACA--------ATTGCTGACCCCGCCAAA-TAGGAAGCCGCCGAGCTCGGAAAGGGTTCCTTCAAGTACGCATGGGTTCTTGACAAGCTCAAGGCCGAGCGTGAGCGTGGTATCACCATTGATATCGCTC-TCTGGAAGTTCGAGACCAACGAGTACAATGTCACCGTCATTGG-TTAGTATCCCTGCCCACAAC--ATGCATCATG-TCTCCGAACTC---AAGACTAATCTTGCAATACAGACGCTCCCGGTCA-CCGTGATTTCATCAAGAACAT-ACCAAATTGGTGCTGCCTTCTGGTATGTAGCC-CATC-TACCTCGACGCG-CCTCGATACGACA---CCCCCGGCAACTCGACAACG--ACATTCTCA---ACTGCTT-GTTTGGAATCATACGAAAGACTT-GATACTGACCGGTCTATGATA--GGCAAACCATCTCTGGCGAGCACGGTCTCGACAGCAATGGAGTGTACGTACCCTTTCCTT-GGCTACTTGCTTTCT-CGTGAA-CATGTCAGCTAACACTCGTG-CTTGTTCAGCTACAACGGTACCTCCGAGCTCCAGCTCGAGCGCATGAGCGTCTACTTCAACGAGGCTTCCGGCAACAAGTACGTTCCTCGTGCCGTCCTCGTCGATCTCGAGCCCGGTACCATGGATGCCGTCCGCGCCGGTCCTTTCGGTCAGCTCTTCCGCCCTGACAACTTCGTATTCGGTC-AGTCC-GGTGCC
>Pestalotiopsis_guangdongensis_ZHKUCC_22_0016
ACCC-ATGTGAACTTACCAATT-GTTGCCTCGGCAGAGG-CTACCCGGT--ACCTTACCTT-GGTACGGCCTACCCTGTAGCGCCTTACCCTGGAACGGGCTACCCTGTAGCGGCT-GCCGGTGGACTACTAAACTCTTGTTATTTTATGGTTATCTGAGCGTCTTATTTTAATAAGTCAAAACTTTCAACAACGGATCTCTTGGTTCTGGCATCGATGAAGAACGCAGCGAAATGCGATAAGTAATGTGAATTGCAGAATTCAGTGAATCATCGAATCTTTGAACGCACATTGCGCCCATTAGTATTCTAGTGGGCATGCCTGTTCGAGCGTCATTTCAACCCTTAAGCCTAGCTTAGTGTTGGGAGCCTACT---GCTTTTACTAGCTGTAGCTCCTGAAATACAACGGCGGATCTGCGATATCCTCTGAGCGTAGTAATTTTTTTT-----CTCGCTTTTG-ACTGGAGTTG-CAGCGTCCTTTGCCGCTAAACCCCCCAA--TTTTTAATGGTTGACCTCGGATCAGGTAGGAATACCCGCTGAACTTAAGCGAAAATATTTTCGT----TTT-CGCACCTTCCCACATTTTCC-----CACTTA--CCCCGCCGCATGGCCGCA---CGACCCCGC-GGTGCAAA-CGAAAAAATT-CTTATC--A--GCCCCACC-TCGCACA--AACATTTT-GGCAGCCACGCACTTCC--ACGA-CCCATCTTGAGCC--------ATTGCTGACCCCGCCAAA-CAGGAAGCCGCCGAGCTCGGTAAGGGTTCCTTCAAGTAAA-----------------------------------------------------------------------------------------------------------------------------------------------------------------------------------------------------------------ACCAAATTGGTGCTGCCTTCTGGTATGTACCC-CCATCGACCTCGACACG-CCCCGACACGACG---CCTCCCGCAACTCGACAACG--CGGCGTTCT-CAACTACTT-GGTTGGAACCAAACGAGAGACTT-GATACTGATCAGGCTT-GATA--GGCAAACCATTTCTGGCGAGCACGGTCTCGACAGCAATGGAGTGTACGTACCCTTTCTTT-GGCTCCTTGCTCTTC-CATGGA-CATGTTGACTAACACTCGTG-GTCGTTCAGCTACAACGGTACCTCTGAGCTCCAGCTCGAGCGCATGAGCGTCTACTTCAACGAGGCTTCTGGCAACAAGTACGTTCCTCGTGCCGTCCTCGTCGATCTCGAGCCCGGTACCATGGATGCCGTCCGCGCCGGTCCTTTCGGTCAGCTCTTCCGCCCTGACAACTTCGTCTTCG----------------
>Pestalotiopsis_guangdongensis_ZHKUCC_22_0017
ACCC-ATGTGAACTTACCAATT-GTTGCCTCGGCAGAGG-CTACCCGGT--ACCTTACCTT-GGTACGGCCTACCCTGTAGCGCCTTACCCTGGAACGGGCTACCCTGTAGCGGCT-GCCGGTGGACTACTAAACTCTTGTTATTTTATGGTTATCTGAGCGTCTTATTTTAATAAGTCAAAACTTTCAACAACGGATCTCTTGGTTCTGGCATCGATGAAGAACGCAGCGAAATGCGATAAGTAATGTGAATTGCAGAATTCAGTGAATCATCGAATCTTTGAACGCACATTGCGCCCATTAGTATTCTAGTGGGCATGCCTGTTCGAGCGTCATTTCAACCCTTAAGCCTAGCTTAGTGTTGGGAGCCTACT---GCTTTTACTAGCTGTAGCTCCTGAAATACAACGGCGGATCTGCGATATCCTCTGAGCGTAGTAATTTTTTTT-----CTCGCTTTTG-ACTGGAGTTG-CAGCGTCCTTTGCCGCTAAACCCCCCAA--TTTTTAATGGTTGACCTCGGATCAGGTAGGAATACCCGCTGAACTTAAGCGAAAATATTTTCGT----TTT-CGCACCTTCCCACATTTTCC-----CACTTA--CCCCGCCGCATGGCCGCA---CGACCCCGC-GGTGCAAA-CGAAAAAATT-CTTATC--A--GCCCCACC-TCGCACA--AACATTTT-GGCAGCCACGCACTTCC--ACGA-CCCATCTTGAGCC--------ATTGCTGACCCCGCCAAA-CAGGAAGCCGCCGAGCTCGGTAAGGGTCCCTTCAAGTAAA-----------------------------------------------------------------------------------------------------------------------------------------------------------------------------------------------------------------ACCAAATTGGTGCTGCCTTCTGGTATGTACCC-CCATCGACCTCGACACG-CCCCGACACGACG---CCTCCCGCAACTCGACAACG--CGGCGTTCT-CAACTACTT-GGTTGGAACCAAACGAGAGACTT-GATACTGATCAGGCTT-GATA--GGCAAACCATTTCTGGCGAGCACGGTCTCGACAGCAATGGAGTGTACGTACCCTTTCTTT-GGCTCCTTGCTCTTC-CATGGA-CATGTTGACTAACACTCGTG-GTCGTTCAGCTACAACGGTACCTCTGAGCTCCAGCTCGAGCGCATGAGCGTCTACTTCAACGAGGCTTCTGGCAACAAGTACGTTCCTCGTGCCGTCCTCGTCGATCTCGAGCCCGGTACCATGGATGCCGTCCGCGCCGGTCCTTTCGGTCAGCTCTTCCGCCCTGACAACTTCGTCTTCG----------------
>Pestalotiopsis_guangdongensis_ZHKUCC_22_0018
ACCC-ATGTGAACTTACCAATT-GTTGCCTCGGCAGAGG-CTACCCGGT--ACCTTACCTT-GGTACGGCCTACCCTGTAGCGCCTTACCCTGGAACGGGCTACCCTGTAGCGGCT-GCCGGTGGACTACTAAACTCTTGTTATTTTATGGTTATCTGAGCGTCTTATTTTAATAAGTCAAAACTTTCAACAACGGATCTCTTGGTTCTGGCATCGATGAAGAACGCAGCGAAATGCGATAAGTAATGTGAATTGCAGAATTCAGTGAATCATCGAATCTTTGAACGCACATTGCGCCCATTAGTATTCTAGTGGGCATGCCTGTTCGAGCGTCATTTCAACCCTTAAGCCTAGCTTAGTGTTGGGAGCCTACT---GCTTTTACTAGCTGTAGCTCCTGAAATACAACGGCGGATCTGCGATATCCTCTGAGCGTAGTAATTTTTTTT-----CTCGCTTTTG-ACTGGAGTTG-CAGCGTCCTTTGCCGCTAAACCCCCCAA--TTTTTAATGGTTGACCTCGGATCAGGTAGGAATACCCGCTGAACTTAAGCGAAAATATTTTCGT----TTT-CGCACCTTCCCACATTTTCC-----CACTTA--CCCCGCCGCATGGCCGCA---CGACCCCGC-GGTGCAAA-CGAAAAAATT-CTTATC--A--GCCCCACC-TCGCACA--AACATTTT-GGCAGCCACGCACTTCC--ACGA-CCCATCTTGAGCC--------ATTGCTGACCCCGCCAAA-CAGGAAGCCGCCGAGCTCGGTAAGGGTCCCTTCAAGTAAA-----------------------------------------------------------------------------------------------------------------------------------------------------------------------------------------------------------------ACCAAATTGGTGCTGCCTTCTGGTATGTACCC-CCATCGACCTCGACACG-CCCCGACACGACG---CCTCCCGCAACTCGACAACG--CGGCGTTCT-CAACTACTT-GGTTGGAACCAAACGAGAGACTT-GATACTGATCAGGCTT-GATA--GGCAAACCATTTCTGGCGAGCACGGTCTCGACAGCAATGGAGTGTACGTACCCTTTCTTT-GGCTCCTTGCTCTTC-CATGGA-CATGTTGACTAACACTCGTG-GTCGTTCAGCTACAACGGTACCTCTGAGCTCCAGCTCGAGCGCATGAGCGTCTACTTCAACGAGGCTTCTGGCAACAAGTACGTTCCTCGTGCCGTCCTCGTCGATCTCGAGCCCGGTACCATGGATGCCGTCCGCGCCGGTCCTTTCGGTCAGCTCTTCCGCCCTGACAACTTCGTCTTCG----------------
>Pestalotiopsis_guangxiensis_CFCC_54300
ACCC-ATGTGAACTTACCATT--GTTGCCTCGGCAGAAG-CTGCTCGGTGCACCTTACCCT-GGAACGGCCTACCCTGTAGCGCCTTACCCTGGAACGGCCTACCCTGTAGCGGCT-GCCGGTGGACTACCAAACTCTTGTTATTGTATTGTAATCTGAGCGTCTTATTTTAATAAGTCAAAACTTTCAACAACGGATCTCTTGGTTCTGGCATCGATGAAGAACGCAGCGAAATGCGATAAGTAATGTGAATTGCAGAATTCAGTGAATCATCGAATCTTTGAACGCACATTGCGCCCATTAGTATTCTAGTGGGCATGCCTGTTCGAGCGTCATTTCAACCCTTAAGCCTAGCTTAGTGTTGGGAGCCTACT---GCTTTTACTAGCTGTAGCTCCTGAAATACAACGGCGGATCTGCGATATCCTCTGAGCGTAGTAAATTTTTAT-----CTCGCTTTTG-ACTGGAGTTG-CAGCGTCTTTAGCCGCTAAATCCCCCAA--TTTTTAATGGTTGACCTCGGATCAGGT-----------------------GAAAATTTGG--------TTTTCGCACCTGC-CC-ATTTTCCCC-GACAC-TTACCCC-GCCGCA-----------CGACCCCGC-GGTGCAAA-CGAAAAA-TTTCTTATC--ACAGCCCCACA-TCACACA--AACATTTT-GGCAGCCACGCACTTTG-CATGA-CCCATAATGAACA--------ATTGCTGACCCCGCCAAA-TAGGAAGCCGCCGAGCTCGGAAAGGGTTCCTTCAAGTACGCATGGGTTCTTGACAAGCTCAAGGCCGAGCGTGAGCGTGGTATCACCATTGATATCGCTC-TCTGGAAGTTCGAGACCAACGAGTACAATGTCACCGTCATTGG-TTAGTATCCCTGCCCACACC--ATGCATCATG-TCTTCGAACTC---AAGACTAACCTTGCAATACAGACGCTCCCGGTCA-CCGTGATTTCATCAAGAACAT---------GGTGCTGCCTTCTGGTATGTAGCC-CATC-TACCTCGACGCG-CCTCAATACGACA---CCCCCGGCAGCTCGACAACG--AAATTCTCA---ACTGCTT-GTTTGGAACCATACGAAAGACTT-GATACTGACCGGTCTATGATA--GGCAAACCATCTCTGGCGAGCACGGTCTCGACAGCAATGGAGTGTACGTACCCTTTCCCT-GGCTACTCGCTTTCT-CGTGAA-CATGTCAGCTAACAGTCGTG-CTTGTTCAGCTACAACGGTACCTCCGAGCTCCAGCTCGAGCGCATGAGCGTCTACTTCAACGAGGCTTCCGGCAACAAGTACGTTCCTCGTGCCGTCCTCGTCGATCTCGAGCCCGGTACCATGGATGCCGTCCGCGCCGGTCCTTTCGGTCAGCTCTTCCGCCCTGACAACTTCGTTTTCGGTC-AGTCC-GGTGCC
>Pestalotiopsis_guangxiensis_CFCC_54308
ACCC-ATGTGAACTTACCATT--GTTGCCTCGGCAGAAG-CTGCTCGGTGCACCTTACCCT-GGAACGGCCTACCCTGTAGCGCCTTACCCTGGAACGGCCTACCCTGTAGCGGCT-GCCGGTGGACTACCAAACTCTTGTTATTGTATTGTAATCTGAGCGTCTTATTTTAATAAGTCAAAACTTTCAACAACGGATCTCTTGGTTCTGGCATCGATGAAGAACGCAGCGAAATGCGATAAGTAATGTGAATTGCAGAATTCAGTGAATCATCGAATCTTTGAACGCACATTGCGCCCATTAGTATTCTAGTGGGCATGCCTGTTCGAGCGTCATTTCAACCCTTAAGCCTAGCTTAGTGTTGGGAGCCTACT---GCTTTTACTAGCTGTAGCTCCTGAAATACAACGGCGGATCTGCGATATCCTCTGAGCGTAGTAAATTTTTAT-----CTCGCTTTTG-ACTGGAGTTG-CAGCGTCTTTAGCCGCTAAATCCCCCAA--TTTTTAATGGTTGACCTCGGATCAGGT-----------------------GAAAATTTGG--------TTTTCGCACCTGC-CC-ATTTTCCCC-GACAC-TTACCCC-GCCGCA-----------CGACCCCGC-GGTGCAAA-CGAAAAA-TTTCTTATC--ACAGCCCCACA-TCACACA--AACATTTT-GGCAGCCACGCACTTTG-CATGA-CCCATAATGAACA--------ATTGCTGACCCCGCCAAA-TAGGAAGCCGCCGAGCTCGGAAAGGGTTCCTTCAAGTACGCATGGGTTCTTGACAAGCTCAAGGCCGAGCGTGAGCGTGGTATCACCATTGATATCGCTC-TCTGGAAGTTCGAGACCAACGAGTACAATGTCACCGTCATTGG-TTAGTATCCCTGCCCACACC--ATGCATCATG-TCTTCGAACTC---AAGACTAACCTTGCAATACAGACGCTCCCGGTCA-CCGTGATTTCATCAAGAACAT---------GGTGCTGCTTTCTGGTATGTAGCC-CATC-TACCTCGACGCG-CCTCAATACGACA---CCCCCGGCAGCTCGACAACG--AAATTCTCA---ACTGCTT-GTTTGGAACCATACGAAAGACTT-GATACTGACCGGTCTATGATA--GGCAAACCATCTCTGGCGAGCACGGTCTCGACAGCAATGGAGTGTACGTACCCTTTCCCT-GGCTACTCGCTTTCT-CGTGAA-CATGTCAGCTAACAGTCGTG-CTTGTTCAGCTACAACGGTACCTCCGAGCTCCAGCTCGAGCGCATGAGCGTCTACTTCAACGAGGCTTCCGGCAACAAGTACGTTCCTCGTGCCGTCCTCGTCGATCTCGAGCCCGGTACCATGGATGCCGTCCGCGCCGGTCCTTTCGGTCAGCTCTTCCGCCCTGACAACTTCGTTTTCGGTC-AGTCC-GGTGCC
>Pestalotiopsis_guiyangensis_CFCC_70626
ACCC-ATGTGAACTTACCATT--GTTGCCTCGGCAGAAG-CTGCTCGGTGCACCCTACCTT-GGAACGGCCTACCCTGTAGCGCCTTACCCTGGAACGGCTTACCCTGTAACGGCT-GCCGGTGGACTACCAAACTCTTGTTATTTTATTGTAATCTGAGCGTCTTATTTTAATAAGTCAAAACTTTCAACAACGGATCTCTTGGTTCTGGCATCGATGAAGAACGCAGCGAAATGCGATAAGTAATGTGAATTGCAGAATTCAGTGAATCATCGAATCTTTGAACGCACATTGCGCCCATTAGTATTCTAGTGGGCATGCCTGTTCGAGCGTCATTTCAACCCTTAAGCCTAGCTTAGTGTTGGGAGCCTACT---GCTTTTGCTAGCTGTAGCTCCTGAAATACAACGGCGGATCTGCGATATCCTCTGAGCGTAGTAAATTTTTAT-----CTCGCTTTTG-ACTGGAGTTG-CAGCGTCTTTGGCCGCTAAATCCCCCAA--TTTTTAATGGTTGACCTCG-----------------------------------ATGATTACTGGTACTTCCCAGGCCGACTGCGCCATTCTCA----TCATTGCCGCCGGTACTGG---------TGAGTTCGAGGCTGGTATCTCCAAGGATGGCCAGACTCGTGAGCACGCT-CTGCTTGCCTTCACCCTGGGT-GTCAAGCAGCTCATCG-----TTGCCATCAACA---------AGATGGACACTGCCAAG-TGGTCCGAGGCCCGTTACAAGGAGATCATCAAGGAGACCTCCAACTTCATCAAGAAGGTTGGCTACAACCCCAAGGAGGTTCCCTTCGTCCCCATCTCCG-GCTTCAACGGTGACAACATGTTGGACGAGACCACCAACGCCCC-CTGGTACAAGGGTTGGGAGAAGGAGGTCAAGGGTGTCAAGAAGGAGGGCAAGACTCTCTTCCAGGCCATTGACGCCA-TCA-----------------------ACCAAATTGGTGCTGCCTTCTGGTATGTAGCC-CATC-TACCTCGACGCG-CCTCAATACGACA---CC---GGCAACTCGACCACG--ATAATCTCA---ACTGCTT-GGTTGGAACCATACGAAAGACTC-GATACTGACCGGTCTATGATA--GGCAAACCATCTCTGGCGAGCACGGTCTCGACAGCAATGGAGTGTACGTACCCTTTCCCT-GGCTGTTCGCTTTCT-CGTGAA-CATGTCAGCTAACAGTCGTG-CTTGTTCAGCTACAACGGTACCTCCGAGCTCCAGCTCGAGCGCATGAGCGTCTACTTCAACGAGGCTTCCGGCAACAAGTACGTTCCTCGTGCCGTCCTCGTCGATCTCGAGCCCGGTACCATGGATGCCGTCCGCGCCGGTCCTTTCGGTCAGCTCTTCCG------------------------------------
>Pestalotiopsis_guizhouensis_CFCC_54803
ACCC-ATGTGAACTTACCACT--GTTGCCTCGGCAGAGG-CTACCCGGTA---CCT-CCCT-GGAACGGCCTACCCTGTAGCGCCCGACCCGGG------TTACCCTGTAGCGGCT-GCCGGTGGACCACTAAACTCTTGTTATTTTATTGTAATCTGAGCGTCTTATATTAATAAGTCAAAACTTTCAACAACGGATCTCTTGGTTCTGGCATCGATGAAGAACGCAGCGAAATGCGATAAGTAATGTGAATTGCAGAATTCAGTGAATCATCGAATCTTTGAACGCACATTGCGCCCATTAGTATTCTAGTGGGCATGCCTGTTCGAGCGTCATTTCAACCCTTAAGCCTAGCTTAGTGTTGGGAGCCTACTAG-CCCTCCGGGGCCTGTAGCTCCTGAAATACAACGGCGGATCTGTGACATCCTCTGAGCGTAGTAATTTT-TAT-----CTCGCTTTTG--TTAGGATTCTCAGCATCT--AGCCGCTAAACCCCCCAA--TTTTTAATGGTTGACCTC--------------------------------GAAAATCTTT------TTTTTTCGCACCTGC-CC-ACATTCTCT-GACAC-TTACCCC-GCCGCA-----------CGACCCCGC-GGTGCAAACGCAAAAA-TTTCTTATC--ACAGCCCCACC-TCGCA--------CTCCAAAAATCAATGCACTCTT-CTGGA-CCCACATTGAGCA---------TTGCTAACCCCGCCAAA-TAGGAAGCCGCCGAGCTCGGTAAGGGTTCCTTCAAGTACGCATGGGTTCTTGACAAGCTCAAGGCCGAGCGTGAGCGTGGTATCACCATCGATATTGCTC-TCTGGAAGTTCGAGACCAACGAGTACAATGTCACCGTCATTGG-TTAGTATCCCCACCCGGATG--GAGTGTCGAG-CATCCGATCGT----CGACTAACATTGCAACACAGATGCTCCCGGTCA-CCGTGACTTCATCAAGAACAT---------GGTGCTGCCTTCTGGTATGTAACCCCAAC-TACCTCGACACG-CCTCATCGCGTCG---CTTCTCGCAACTCTACGACC-----ATCTCG--GACGATTCTAGTGGCAGCAAGGTCAGAGGCAA-GATACTGACTGGTCTCGGATA--GGCAAACTATCTCTGGCGAGCACGGTCTCGACAGCAATGGAGTGTATGTACCATATCCCT-GACTACTCGCTTTCT-GACGAA-CATGCAAACTAAACTTCGTG-GTCCAATAGTTACAACGGTACCTCCGAGCTCCAGCTCGAGCGTATGAGCGTCTACTTCAACGAGGCTTCCGGCAACAAGTACGTTCCCCGTGCCGTCCTCGTCGATCTCGAGCCCGGTACCATGGATGCCGTCCGCGCCGGTCCTTTTGGTCAGCTCTTCCGCCCTGACAACTTCGTCTTCGGTC-AGTCC-GGTGCT
>Pestalotiopsis_guizhouensis_CFCC_57364
ACCC-ATGTGAACTTACCACT--GTTGCCTCGGCAGAGG-CTACCCGGTA---CCT-CCCT-GGAACGGCCTACCCTGTAGCGCCCGACCCGGG------TTACCCTGTAGCGGCT-GCCGGTGGACCACTAAACTCTTGTTATTTTATTGTAATCTGAGCGTCTTATATTAATAAGTCAAAACTTTCAACAACGGATCTCTTGGTTCTGGCATCGATGAAGAACGCAGCGAAATGCGATAAGTAATGTGAATTGCAGAATTCAGTGAATCATCGAATCTTTGAACGCACATTGCGCCCATTAGTATTCTAGTGGGCATGCCTGTTCGAGCGTCATTTCAACCCTTAAGCCTAGCTTAGTGTTGGGAGCCTACTAG-CCCTCCGGGGCCTGTAGCTCCTGAAATACAACGGCGGATCTGTGACATCCTCTGAGCGTAGTAATTTT-TAT-----CTCGCTTTTG--TTAGGATTCTCAGCATCT--AGCCGCTAAACCCCCCAA--TTTTTAATGGTTGACCTC--------------------------------GAAAATCTTT------TTTTTTCGCACCTGC-CC-ACATTCTCT-GACAC-TTACCCC-GCCGCA-----------CGACCCCGC-GGTGCAAACGCAAAAA-TTTCTTATC--ACAGCCCCACC-TCGCA--------CTCCAAAAATCAATGCACTCTT-CTGGA-CCCACATTGAGCA---------TTGCTAACCCCGCCAAA-TAGGAAGCCGCCGAGCTCGGTAAGGGTTCCTTCAAGTACGCATGGGTTCTTGACAAGCTCAAGGCCGAGCGTGAGCGTGGTATCACCATCGATATTGCTC-TCTGGAAGTTCGAGACCAACGAGTACAATGTCACCGTCATTGG-TTAGTATCCCCACCCGGATG--GAGTGTCGAG-CATCCGATCGT----CGACTAACATTGCAACACAGATGCTCCCGGTCA-CCGTGACTTCATCAAGAACAT---------GGTGCTGCCTTCTGGTATGTAACCCCAAC-TACCTCGACACG-CCTCATCGCGTCG---CTTCTCGCAACTCTACGACC-----ATCTCG--GACGATTCTAGTGGCAGCAAGGTCAGAGGCAA-GATACTGACTGGTCTCGGATA--GGCAAACTATCTCTGGCGAGCACGGTCTCGACAGCAATGGAGTGTATGTACCATATCCCT-GACTACTCGCTTTCT-GACGAA-CATGCAAACTAAACTTCGTG-GTCCAATAGTTACAACGGTACCTCCGAGCTCCAGCTCGAGCGTATGAGCGTCTACTTCAACGAGGCTTCCGGCAACAAGTACGTTCCCCGTGCCGTCCTCGTCGATCTCGAGCCCGGTACCATGGATGCCGTCCGCGCCGGTCCTTTTGGTCAGCTCTTCCGCCCTGACAACTTCGTCTTCGGTC-AGTCC-GGTGCT
>Pestalotiopsis_hawaiiensis_CBS_114491
ACCC-ATGTGAACTTACCAATT-GTTGCCTCGGCAGAGG-CTACCCGGT--ACCTTACCTT-GGTACGGCCTACCCTGTAGCGCCTTACCCTGGAACGGGCTACCCTGTAGCGGCT-GCCGGTGGACTACCAAACTCTTGTTATTTTATGGTTATCTGAGCGTCTTATTTTAATAAGTCAAAACTTTCAACAACGGATCTCTTGGTTCTGGCATCGATGAAGAACGCAGCGAAATGCGATAAGTAATGTGAATTGCAGAATTCAGTGAATCATCGAATCTTTGAACGCACATTGCGCCCATTAGTACTCTAGTGGGCATGCCTGTTCGAGCGTCATTTCAACCCTTAAGCCTAGCTTAGTGTTGGGAGCCTACT---GCTTTTACTAGCTGTAGCTCCTGAAATACAACGGCGGATCTGCGATATCCTCTGAGCGTAGTAATTTTTTT------CTCGCTTTTG-ACTGGAGTTG-CAGCGTCCTTTGCCGCTAAACCCCCCAA--TTTTTAATGGTTGACCTCGGATCAGGTAGGAATACCCGCTGAACTTAAGCGAAAATATTTTCGC----TTG-CGCATCTTCCCACATTCTCC-----CACTTA--CCCCGCCGCGTGGCCGCA---CGACCCCGC-GGTGCAAA-CGAAAAAATTTCTTATC--G--GCCCCACC-TCGCATA--AACATTTT-GGCAGCCACTCACTTCC--ATGA-CCCACGATGAGCC--------ATTGCTGACCCCGCCAAA-TAGGAAGCCGCCGAGCTCGGAAAGGGTTCCTTCAAGTACGCCTGGGTTCTTGACAAGCTCAAGGCCGAGCGTGAGCGTGGTATCACCATCGATATCGCTC-TCTGGAAGTTCGAGACCAACGAGTACAATGTCACCGTCATTGG-TTAGTATCCCTGTCCACAAC--AAGTCTCATG-CATCCGAACTC----AGACTAACATGGCAATACAGACGCTCCCGGTCA-CCGTGACTTCATCAAGAACAT-ACCAAATTGGTGCTGCCTTCTGGTATGTACCC-CCATCGACCTCGACACG-CCCCGACACGACG---CCTCC-GCAGCTCGACAACG--CGGCGTTCT-CAACTACTT-GGTTGAGACCAAACGAAAGACTT-GATACTGACCAGTCTTTGATA--GGCAAACCATTTCTGGCGAGCACGGTCTCGACAGCAATGGAGTGTACGTACCCTTTCCTT-GGCTCCTTGCTTTCC-CATGAG-CATGTTGACTAACACTCGTG-GTCGTTCAGCTACAACGGTACCTCTGAGCTCCAGCTCGAGCGCATGAGCGTCTACTTCAACGAGGCTTCCGGCAACAAGTACGTTCCTCGTGCCGTCCTCGTCGATCTCGAGCCCGGTACCATGGATGCCGTCCGCGCCGGTCCTTTCGGTCAGCTCTTCCGCCCTGACAACTTCGTCTTCG----------------
>Pestalotiopsis_hederae_HJAUP_C1638_221
ACCC-ATGTGAACTTACCATT--GTTGCCTCGGCAGAAG-CTGCTCGGTGCACCCTACCTT-GGAACGGCCTACCCTGTAGCGCCTTACCCTGGAACGGCTTACCCTGTAACGGCT-GCCGGTGGACTACCAAACTCTTGTTATTTTATTGTAATCTGAGCGTCTTATTTTAATAAGTCAAAACTTTCAACAACGGATCTCTTGGTTCTGGCATCGATGAAGAACGCAGCGAAATGCGATAAGTAATGTGAATTGCAGAATTCAGTGAATCATCGAATCTTTGAACGCACATTGCGCCCATTAGTATTCTAGTGGGCATGCCTGTTCGAGCGTCATTTCAACCCTTAAGCCTAGCTTAGTGTTGGGAGCCTACT---GCTTTTGCTAGCTGTAGCTCCTGAAATACAACGGCGGATCTGCGATATCCTCTGAGCGTAGTAAATTTTTAT-----CTCGCTTTTG-ACTGGAGTTG-CAGCGTCTTTGGCCGCTAAATCCCCCAA--TTTTTAATGGTTGACCTCGGATCAGGTAGGAATACCCGCTGAACTTA---GAAAATCTGG--------TTTTCGCACCTGC-CC-ATTTTCTCA-GACAC-TTACCCC-GCCGCA-----------CGACCCCGC-GGTGCAAA-CGAAAAA-TTTCTTATC--ACAGCCCCACA-TCACACA--AACATTTT-GGCAGCCACGCACCTTG-CATGA-CCCACAATGAACA--------ATTGCTGACCCCGCCAAA-TAGGAAGCCGCCGAGCTCGGTAAGGGTTCCTTCAAGT---------------------------------------------------------------------------------------------------------------------------------------------------------------------------------------------------------------------------------TGCTTTCTGGTATGTAGCC-CATC-TACCTCGACGCG-CCTCAATACGACA---CCCCCGGCAACTCGACAACG--ACATTCTCA---ACTGCTT-GTTTGGAACCATACGAAAGACTT-CATACTGACCGGTCTATGATA--GGCAAACCATCTCTGGCGAGCACGGTCTCGACAGCAATGGAGTGTACGTACCCTTGATCT-CGCTACTCGCTTTCT-CGTGAA-CATGTCAGCTAACAGTCGTG-CTTGTTCAGCTACAACGGTACCTCCGAGCTCCAGCTCGAGCGCATGAGCGTCTACTTCAACGAGGCTTCCGGCAACAAGTACGTTCCTCGTGCCGTCCTCGTCGATCTCGAGCCCGGTACCATGGATGCCGTCCGCGCCGGTCCTTTCGGTCAGCTCTTCCGCCCTGACAACTTCGTCTTCGGTC-AGTCC-GGTGCC
>Pestalotiopsis_hederae_HJAUP_C1638_222
ACCC-ATGTGAACTTACCATT--GTTGCCTCGGCAGAAG-CTGCTCGGTGCACCCTACCTT-GGAACGGCCTACCCTGTAGCGCCTTACCCTGGAACGGCTTACCCTGTAACGGCT-GCCGGTGGACTACCAAACTCTTGTTATTTTATTGTAATCTGAGCGTCTTATTTTAATAAGTCAAAACTTTCAACAACGGATCTCTTGGTTCTGGCATCGATGAAGAACGCAGCGAAATGCGATAAGTAATGTGAATTGCAGAATTCAGTGAATCATCGAATCTTTGAACGCACATTGCGCCCATTAGTATTCTAGTGGGCATGCCTGTTCGAGCGTCATTTCAACCCTTAAGCCTAGCTTAGTGTTGGGAGCCTACT---GCTTTTGCTAGCTGTAGCTCCTGAAATACAACGGCGGATCTGCGATATCCTCTGAGCGTAGTAAATTTTTAT-----CTCGCTTTTG-ACTGGAGTTG-CAGCGTCTTTGGCCGCTAAATCCCCCAA--TTTTTAATGGTTGACCTCGGATCAGGTAGGAATACCCGCTGAACTTAAGC?????????????????????????????????????????????????????????????????????????????????????????????????????????????????????????????????????????????????????????????????????????????????????????????????????????????????????????????????????????????????????????????????????????????????????????????????????????????????????????????????????????????????????????????????????????????????????????????????????????????????????????????????????????????????????????????????????????ACCAAATCGGTGCTGCTTTCTGGTATGTAGCC-CATC-TACCTCGACGCG-CCTCAATACGACA---CCCCCGGCAACTCGACAACG--ACATTCTCA---ACTGCTT-GTTTGGAACCATACGAAAGACTT-CATACTGACCGGTCTATGATA--GGCAAACCATCTCTGGCGAGCACGGTCTCGACAGCAATGGAGTGTACGTACCCTTGATCT-CGCTACTCGCTTTCT-CGTGAA-CATGTCAGCTAACAGTCGTG-CTTGTTCAGCTACAACGGTACCTCCGAGCTCCAGCTCGAGCGCATGAGCGTCTACTTCAACGAGGCTTCCGGCAACAAGTACGTTCCTCGTGCCGTCCTCGTCGATCTCGAGCCCGGTACCATGGATGCCGTCCGCGCCGGTCCTTTCGGTCAGCTCTTCCGCCCTGACAACTTCGTCTTCGGTC-AGTCC-GGTGCC
>Pestalotiopsis_hispanica_CBS_115391
ACCC-ATGTGAACTTACCATT--GTTGCCTCGGCAGAAG-CTGCTCGGTACACCCTACCTT-GGAACGGCCTACCCTGTAGCGCCTTACCCTGGAACGGCTTACCCTGTAACGGCT-GCCGGTGGACTACCAAACTCTTGTTATTTTATTGTAATCTGAGCGTCTTATTTTAATAAGTCAAAACTTTCAACAACGGATCTCTTGGTTCTGGCATCGATGAAGAACGCAGCGAAATGCGATAAGTAATGTGAATTGCAGAATTCAGTGAATCATCGAATCTTTGAACGCACATTGCGCCCATTAGTATTCTAGTGGGCATGCCTGTTCGAGCGTCATTTCAACCCTTAAGCCTAGCTTAGTGTTGGGAGCCTACT---GCTTTTACTAGCTGTAGCTCCTGAAATACAACGGCGGATCTGCGATATCCTCTGAGCGTAGTAAATTTTTAT-----CTCGCTTTTG-ACTGGAGTTG-CAGCGTCTTTAGCCGCTAAATCCCCCAA--TTTTTAATGGTTGACCTC--------------------------------GAAAATCTGG--------TTTTCGCACCTGC-CC-ATTTTCCCA-GACAC-TTACCCC-GCCGCA-----------CGACCCCGC-GGTGCAAA-CGAAAAA-TTTCTTATC--ATAGCCCCACA-TCACACA--AACATTTT-GGCAGCCACGCACTTTG-CATGA-CCCACAATGAACA--------ATTGCTGACCCCGCCAAA-TAGGAAGCCGCCGAGCTCGGAAAGGGTTCCTTCAAGTACGCATGGGTTCTTGACAAGCTCAAGGCCGAGCGTGAGCGTGGTATCACCATTGATATCGCTC-TCTGGAAGTTCGAGACCAACGAGTACAATGTCACCGTCATTGG-TTAGTATCCCTGTCCACAAC--ATGTGTCATG-TCTCCAAACTC---AAGACTAACCTTGCAATACAGACGCTCCCGGTCA-CCGTGATTTCATCAAGAACA--ACCAAATTGGTGCTGCCTTCTGGTATGTAGCC-CATC-TACCTCGACGCG-CCTCAATACGACA---CCCCCGGCATCACGACAACG--ACATTCTCA---ACTGCTT-GTTTGGAACCATACGAAAGACTT-GATACTGACCGGTCTATGATA--GGCAAACCATCTCTGGCGAGCACGGTCTCGACAGCAATGGAGTGTACGTACCCTTTCTCT-GGCTACCCGCGTTCT-CGTGAA-GATGTCAGCTAACAGTCGTG-CTTGTTTAGCTACAACGGTACCTCCGAGCTCCAGCTCGAGCGCATGAGCGTCTACTTCAACGAGGCTTCCGGCAACAAGTACGTTCCTCGTGCCGTCCTCGTCGATCTCGAGCCCGGTACCATGGATGCCGTCCGCGCCGGTCCTTTCGGCCAGCTCTTCCGCCCTGACAACTTCGTCTTCGGTC-AGTCC-GGTGC-
>Pestalotiopsis_hollandica_CBS_265_33
ACCC-ATGTGAACTTACCATT--GTTGCCTCGGCAGAAG-CTACCTGGTT-ACCCTACCTT-GGAACGGCCTACCCTGTAGCGCCTTACCCTGGAACGGCCTACCCTGTAACGGCT-GCCGGTGGACTACCAAACTCTTGTTATTTTATTGTAATCTGAGCGTCTTATTTTAATAAGTCAAAACTTTCAACAACGGATCTCTTGGTTCTGGCATCGATGAAGAACGCAGCGAAATGCGATAAGTAATGTGAATTGCAGAATTCAGTGAATCATCGAATCTTTGAACGCACATTGCGCCCATTAGTATTCTAGTGGGCATGCCTGTTCGAGCGTCATTTCAACCCTTAAGCCTAGCTTAGTGTTGGGAGCCTACC---GCTTTTGCTAGCGGTAGCTCCTGAAATACAACGGCGGATCTGCGATATCCTCTGAGCGTAGTAA-TTTTTAT-----CTCGCTTTTG-ACTGGAGTTG-CAGCGTCTTTAGCCGCTAAACCCCCCAAATTTTTTAATGGTTGACCTCGGATCAGGTAGGAATACCCGCTGAACTTAAGCGAAAATCTG---------TTTTCGCACCTG--CCCATTTTCCCA-GACAC-TTACCCC-GCCGCA-----------CGACCCCGC-GGTGCAAA-CGAAAAA-TTTCTTATC--ACAGCCCCACA-TCGCACA--AACATTTT-GGCAGCCATGCACTTTCCAA-GA-CCCACAATGAACA--------ATTGCTGACCCCGCCAAA-TAGGAAGCCGCCGAGCTCGGAAAGGGTTCCTTCAAGTACGCATGGGTTCTTGACAAGCTCAAGGCCGAGCGTGAGCGTGGTATCACCATTGATATCGCTC-TCTGGAAGTTCGAGACCAACGAGTACAATGTCACCGTCATTGG-TTAGTATCCCTGCCCACACC--ATGTATCATG-CATCCGACCTT----GTGCTAACATGGCAACACAGATGCTCCC----------------------------ACCAAATTGGTGCTGCCTTTTGGTATGTAGCC-CATC-TACCTCGACACG-CCTCAACAACTCGA-----------------CAACG--ACGTTCTCAACAACTGCTT-GGTTGGAAACAAAGGAAAGACTT-GATACTGACCGGTCCTTGATA--GGCAAACCATCTCTGGCGAGCACGGTCTCGACAGCAATGGAGTGTACGTACCCTTTCCTT-GGCTACTTGCTTTCC-CACGAA-CATCTCAGCTAACACTCGTG-GTTGTTCAGCTACAACGGTACCTCCGAGCTCCAGCTCGAGCGCATGAGCGTCTACTTCAACGAGGCTTCCGGCAACAAGTACGTTCCTCGTGCCGTCCTCGTCGATCTCGAGCCCGGTACCATGGATGCCGTCCGCGCCGGTCCTTTCGGTCAGCTCTTCCGCCCTGACAACTTCGTCTTCGGTC-AGTCC-GGTGCC
>Pestalotiopsis_hollandica_MEAN_1091
ACCC-ATGTGAACTTACCATT--GTTGCCTCGGCAGAAG-CTACCTGGTT-ACCCTACCTT-GGAACGGCCTACCCTGTAGCGCCTTACCCTGGAACGGCCTACCCTGTAACGGCT-GCCGGTGGACTACCAAACTCTTGTTATTTTATTGTAATCTGAGCGTCTTATTTTAATAAGTCAAAACTTTCAACAACGGATCTCTTGGTTCTGGCATCGATGAAGAACGCAGCGAAATGCGATAAGTAATGTGAATTGCAGAATTCAGTGAATCATCGAATCTTTGAACGCACATTGCGCCCATTAGTATTCTAGTGGGCATGCCTGTTCGAGCGTCATTTCAACCCTTAAGCCTAGCTTAGTGTTGGGAGCCTACC---GCTTTTGCTAGCGGTAGCTCCTGAAATACAACGGCGGATCTGCGATATCCTCTGAGCGTAGTAA-TTTTTAT-----CTCGCTTTTG-ACTGGAGTTG-CAGCGTCTTTAGCCGCTAAACCCCCCAAATTTTTTAATGGTTGACCTCGGATCAGGTAGGAATACCCGCTGAACTTAAGCGAAAATCTG---------TTTTCGCACCTG--CCCATTTTCCCA-GACAC-TTACCCC-GCCGCA-----------CGACCCCGC-GGTGCAAA-CGAAAAA-TTTCTTATC--ACAGCCCCACA-TCGCACA--AACATTTT-GGCAGCCATGCACTTTCCAA-GA-CCCACAATGAACA--------ATTGCTGACCCCGCCAAA-TAGGAAGCCGCCGAGCTCGGAAAGGGTTCCTTCAAGTACGCATGGGTTCTTGACAAGCTCAAGGCCGAGCGTGAGCGTGGTATCACCATTGATATCGCTC-TCTGGAAGTTCGAGACCAACGAGTACAATGTCACCGTCATTGG-TTAGTATCCCTGCCCACACC--ATGTATCATG-CATCCGACCTT----GTGCTAACATGGCAACACAGATGCTCCCGGTCACC-GTGACTTCATCAAGAACAT-ACCAAATTGGTGCTGCCTTTTGGTATGTAGCC-C-ATCTACCTCGACACG-CCTCAATACGACA---ACCCCGGCAACTCGACAACG--ACGTTCTCAACAACTGCTT-GGTTGGAAACAAAGGAAAGACTT-GATACTGACCGGTCCTTGATA--GGCAAACCATCTCTGGCGAGCACGGTCTCGACAGCAATGGAGTGTACGTACCCTTTCCTT-GGCTACTTGCTTTCC-CACGAA-CATCTCAGCTAACACTCGTG-GTTGTTCAGCTACAACGGTACCTCCGAGCTCCAGCTCGAGCGCATGAGCGTCTACTTCAACGAGGCTTCCGGCAACAAGTACGTTCCTCGTGCCGTCCTCGTCGATCTCGAGCCCGGTACCATGGATGCCGTCCGCGCCGGTCCTTTCGGTCAGCTCTTCCG------------------------------------
>Pestalotiopsis_humicola_CBS_336_97
ACCC-ATGTGAACTTACCATT--GTTGCCTCGGCAGAAG-CTGCTCGGCGCGCCTTACCTT-GGAACGGCCTACCCTGTAGCGCCTTACCCTGGAACGGCTTACCCTGCAACGGCT-GCCGGTGGACTACCAAACTCTTGTTATTTTATGGTTATCTGAGCGTCTTATTTTAATAAGTCAAAACTTTCAACAACGGATCTCTTGGTTCTGGCATCGATGAAGAACGCAGCGAAATGCGATAAGTAATGTGAATTGCAGAATTCAGTGAATCATCGAATCTTTGAACGCACATTGCGCCCATTAGTATTCTAGTGGGCATGCCTGTTCGAGCGTCATTTCAACCCTTAAGCCTAGCTTAGTGTTGGGAGCCTACT---GCTTTTGCTAGCTGTAGCTCCTGAAATACAACGGCGGATCTGCGATATCCTCTGAGCGTAGTAA-TTTTTAT-----CTCGCTTTTG-ACTGGAGTTG-CAGCGTCTTTAGCCGCTAAACCCCCCAAT-TTTT-AATGGTTGACCTCGGATCAGGTAGGAATACCCGCTGAACTTAAGCG-AAATTCTG--------TTTTCGCACCTGC-CC-ATTTTCCCA-GACAA-TTACCCC-GCCGCA-----------CGACCCCGC-GGTGCAAA-CGAAAAA-TTTCTTATC--ACAGCCCCACT-TCACAC---AACATTTT-GGCGGCCACGCACTTTG-CATGA-CCCACAATGAACA--------ATTGCTGACCCCGCCAAA-TAGGAAGCCGCCGAGCTCGGAAAGGGTTCCTTCAAGTACGCATGGGTTCTTGACAAGCTCAAGGCCGAGCGTGAGCGTGGTATCACCATTGATATCGCTC-TCTGGAAGTTCGAGACCAACGAGTACAATGTCACCGTCATTGG-TTAGTATCCCTGTCCACAGA--AAGTATCATG-TGTCCGAACTC----AGACTAACATCGCAATACAGACGCTCCCGGTCA-CCGTGATTTCATCAAGAACAT-ACCAAATTGGTGCTGCCTTCTGGTATGTAGTC-CATC-TACCTCGACACG-CCTCAATACGACA---CCCTCCGCAACTCGACGACG--GCATTCTCG---GCTACTT-GGTTGGAGCCAAACGAAAGACTT-GATACTGACCGGTCTCTGATA--GGCAAACCATCTCTGGCGAGCACGGTCTCGACAGCAATGGAGTGTACGTACCGTTTCCTT-GGCTACTTGCTTTCC-CACGAA-CATGTTAGCTAACACTCGTG-CTTGCTCAGCTACAACGGCACCTCCGAGCTCCAGCTCGAGCGCATGAGCGTCTACTTCAACGAGGCTTCCGGCAACAAGTACGTTCCTCGTGCTGTCCTCGTCGATCTCGAGCCCGGTACCATGGACGCCGTCCGCGCCGGTCCTTTCGGCCAGCTCTTCCGCCCTGACAACTTCGTCTTCGGTC-AGTCC-GGTGCC
>Pestalotiopsis_hunanensis_CSUFTCC15
------TGTGAACTTACCATT--GTTGCCTCGGCAGAAG-CTGCTCGGTGCACCTTACCCT-GGAACGGCCTACCCTGTAGCGCCTTACCCTGGAACGGCCTACCCTGTAGCGGCT-GCCGGTGGACTACCAAACTCTTGTTATTGTATTGTAATCTGAGCGTCTTATTTTAATAAGTCAAAACTTTCAACAACGGATCTCTTGGTTCTGGCATCGATGAAGAACGCAGCGAAATGCGATAAGTAATGTGAATTGCAGAATTCAGTGAATCATCGAATCTTTGAACGCACATTGCGCCCATTAGTATTCTAGTGGGCATGCCTGTTCGAGCGTCATTTCAACCCTTAAGCCTAGCTTAGTGTTGGGAGCCTACT---GCTTTTACTAGCTGTAGCTCCTGAAATACAACGGCGGATCTGCGATATCCTCTGAGCGTAGTAAATTTTTAT-----CTCGCTTTTG-ACTGGAGTTG-CAGCGTCTTTAGCCGCTAAATCCCCCAA--TTTTTAATGGTTGACCTC--------------------------------GAAAATCTGG--------TTTTCGCACCTGC-CC-ATTTTCCCA-GACAC-TTACCCC-GCCGCA-----------CGACCCCGC-GGTGCAAA-CGAAAAA-TTTCTTATC--ACAGCCCCACA-TCACACA--AACATTTT-GGCAGCCACGCACTTTG-CATGA-CCCACAATGAACA--------ATTGCTGACCCCGCCAAA-TAGGAAGCCGCCGAGCTCGGAAAGGGTTCCTTCAAGTACGCATGGGTTCTTGACAAGCTCAAGGCCGAGCGTGAGCGTGGTATCACCATTGATATCGCTC-TCTGGAAGTTCGAGACCAACGAGTACAATGTCACCGTCATTGG-TTAGTATCCCTGCCCACAAC--ATGTATCATG-TCTTCGAACTC---AAGACTAACCTTGCAATACAGACGCTCCCGGTCA-CCGTGATTTCATCAAGAAC-------------TGCTGCCTTCTGGTATGTAGCC-CATC-TACCTCGACGCG-CCTCAATACGACA---CCACCGGCAACTCGACAACG--ACATTCTCA---ACTGCTT-GGTTGAAACCAAAAGAAAGACCT-GATACTGACCGGTCTTTGATA--GGCAAACCATCTCTGGCGAGCACGGTCTCGACAGCAATGGAGTGTACGTACCCTTTCCCT-GGCTACTCGTTTTTC-CACGAA-CATGTCAGCTAACAGTCGTG-CTTGTTCAGCTACAACGGTACCTCCGAGCTCCAGCTCGAGCGCATGAGCGTCTACTTCAACGAGGCTTCCGGTAACAAGTACGTTCCTCGTGCCGTCCTCGTCGATCTCGAGCCCGGTACCATGGATGCCGTCCGCGCCGGCCCTTTCGGTCAGCTCTTCCGCCCTGACAACTTCGTCTTCGGCC-AGTCC-GGTGCC
>Pestalotiopsis_hunanensis_CSUFTCC18
------TGTGAACTTACCATT--GTTGCCTCGGCAGAAG-CTGCTCGGTGCACCTTACCCT-GGAACGGCCTACCCTGTAGCGCCTTACCCTGGAACGGCCTACCCTGTAGCGGCT-GCCGGTGGACTACCAAACTCTTGTTATTGTATTGTAATCTGAGCGTCTTATTTTAATAAGTCAAAACTTTCAACAACGGATCTCTTGGTTCTGGCATCGATGAAGAACGCAGCGAAATGCGATAAGTAATGTGAATTGCAGAATTCAGTGAATCATCGAATCTTTGAACGCACATTGCGCCCATTAGTATTCTAGTGGGCATGCCTGTTCGAGCGTCATTTCAACCCTTAAGCCTAGCTTAGTGTTGGGAGCCTACT---GCTTTTACTAGCTGTAGCTCCTGAAATACAACGGCGGATCTGCGATATCCTCTGAGCGTAGTAAATTTTTAT-----CTCGCTTTTG-ACTGGAGTTG-CAGCGTCTTTAGCCGCTAAATCCCCCAA--TTTTTAATGGTTGACCTC--------------------------------GAAAATCTGG--------TTTTCGCACCTGC-CC-ATTTTCCCA-GACAC-TTACCCC-GCCGCA-----------CGACCCCGC-GGTGCAAA-CGAAAAA-TTTCTTATC--ACAGCCCCACA-TCACACA--AACATTTT-GGCAGCCACGCACTTTG-CATGA-CCCACAATGAACA--------ATTGCTGACCCCGCCAAA-TAGGAAGCCGCCGAGCTCGGAAAGGGTTCCTTCAAGTACGCATGGGTTCTTGACAAGCTCAAGGCCGAGCGTGAGCGTGGTATCACCATTGATATCGCTC-TCTGGAAGTTCGAGACCAACGAGTACAATGTCACCGTCATTGG-TTAGTATCCCTGCCCACAAC--ATGTATCATG-TCTTCGAACTC---AAGACTAACCTTGCAATACAGACGCTCCCGGTCA-CCGTGATTTCATCAAGAAC-------------TGCTGCCTTCTGGTATGTAGCC-CATC-TACCTCGACGCG-CCTCAATACGACA---CCACCGGCAACTCGACAACG--ACATTCTCA---ACTGCTT-GGTTGAAACCAAAAGAAAGACCT-GATACTGACCGGTCTTTGATA--GGCAAACCATCTCTGGCGAGCACGGTCTCGACAGCAATGGAGTGTACGTACCCTTTCCCT-GGCTACTCGTTTTTC-CACGAA-CATGTCAGCTAACAGTCGTG-CTTGTTCAGCTACAACGGTACCTCCGAGCTCCAGCTCGAGCGCATGAGCGTCTACTTCAACGAGGCTTCCGGTAACAAGTACGTTCCTCGTGCCGTCCTCGTCGATCTCGAGCCCGGTACCATGGATGCCGTCCGCGCCGGCCCTTTCGGTCAGCTCTTCCGCCCTGACAACTTCGTCTTCGGCC-AGTCC-GGTGCC
>Pestalotiopsis_hydei_MFLUCC_20_0135
ACCC-ATGTGAACTTACCATT--GTTGCCTCGGCAGAAG-CTGCTCGGTGCACCCTACCTT-GGAACGGCCTACCCTGTAGCGCCTTACCCTGGAACGGCTTACCCTGTAACGGCT-GCCGGTGGACTACCAAACTCTTGTTATTTTATTGTAATCTGAGCGTCTTATTTTAATAAGTCAAAACTTTCAACAACGGATCTCTTGGTTCTGGCATCAATGAAGAACGCAGCGAAATGCGATAAGTAATGTGAATTGCAAAATTCAGTGAATCATCGAATCTTTGAACGCACATTGCGCCCATTAGTATTCTAGTGGGCATGCCTGTTCGAACGTCATTTCAACCCTTAAGCCTAGCTTAGTGTTGGGAGCCTACT---GCTTTTGCTAGCTGTAGCTCCTGAAATACAACGGCGGATCTGCGATATCCTCTGAGCGTAGTAAATTTTTAT-----CTCGCTTTTG-ACTGGAGTTG-CAGCGTCTTTGGCCGCTAAATCCCCCAA--TTTTT---------------------------------------------GAAAATCTGG--------TTTTCGCACCTGC-CC-ATTTTCTCA-GACAC-TTACCCC-GCCGCA-----------CGACCCCGC-GGTGCAAA-CGAAAAA-TTTCTTATC--ACAGCCCCACA-TCACACA--AACATTTT-GGCAGCCACGCACCTTG-CATGA-CCCACAATGAACA--------ATTGCTGACCCCGCCAAA-TAGGAAGCCGCCGAGCTCGGAAAGGGTTCCTTCAAGTACGCATGGGTTCTTGACAAGCTCAAGGCCGAGCGTGAGCGTGGTATCACCATTGATATCGCTC-TCTGGAAGTTCGAGACCAACGAGTACAATGTCACCGTCATTGG-TTAGTATCCCTGCCCACAAT--ATGTGTCATG-TCTCTGAACTC---AAGACTAACCTTGCAATACAGACGCTCCCGGTCA-CCGTGATTTCATCAAGAA--------------------------------TGGC-CATC-TACCTCGACGCG-CCTCAATACGACA---CCCCCGGCAACTCGACAACG--ACATTCTCA---ACTGCTT-GTTTGGAACCATACGAAAGACTT-CATACTGACCGGTCTATGATA--GGCAAACCATCTCTGGCGAGCACGGTCTCGACAGCAATGGAGTGTACGTACCCTTGATCT-CGCTACTCGCTTTCT-CGTGAA-CATGTCAGCTAACAGTCGTG-CTTGTTCAGCTACAACGGTACCTCCGAGCTCCAGCTCGAGCGCATGAGCGTCTACTTCAACGAGGCTTCCGGCAACAAGTACGTTCCTCGTGCCGTCCTCGTCGATCTCGAGCCCGGTACCATGGATGCCGTCCGCGCCGGTCCTTTCGGTCAGCTCTTCCGCCCTGACAACTTCGTCTTCGGTC-AGTCC-GGTGCC
>Pestalotiopsis_iberica_CAA_1004
ACCC-ATGTGAACTTACCATT--GTTGCCTCGGCAGAAG-CTGCTCGGTGCACCTTACCCT-GGAACGGCCTACCCTGTAGCGCCTTACCCTG---------------TAGCGGCT-GCCGGTGGACTACCAAACTCTTGTTATTTTATTGTAATCTGAGCGTCTTATTTTAATAAGTCAAAACTTTCAACAACGGATCTCTTGGTTCTGGCATCGATGAAGAACGCAGCGAAATGCGATAAGTAATGTGAATTGCAGAATTCAGTGAATCATCGAATCTTTGAACGCACATTGCGCCCATTAGTATTCTAGTGGGCATGCCTGTTCGAGCGTCATTTCAACCCTTAAGCCTAGCTTAGTGTTGGGAGCCTACT---GCTTTTGCTAGCGGTAGCTCCTGAAATACAACGGCGGATCTGCGATATCCTCTGAGCGTAGTAA-TTTTTAT-----CTCGCTTTTG-ACTGGAGTTG-CAGCGTCTTTAGCCGCTAAACCCCCCAA--TTTTTAATGGTTGACCTCGGATCAGGTAGGAATACCCGCTGAACTTAA--GAAAATCTG---------TTTTCGCACCTG--CCCATTTTCCCA-GACAC-TTACCCC-GCCGCA-----------CGACCCCGC-GGTGCAAA-CGAAAAA-TTTCTTATC--ACAGCCCCACA-TCGCACA--AACATTTT-GGCAGCCATGCACTTTCCAT-GA-CCCACAATGAACA--------ATTGCTGACCCCGCCAAA-TAGGAAGCCGCCGAGCTCGGAAAGGGTTCCTTCAAGTACGCATGGGTTCTTGACAAGCTCAAGGCCGAGCGTGAGCGTGGTATCACCATTGATATCGCTC-TCTGGAAGTTCGAGACCAACGAGTACAATGTCACCGTCATTGG-TTAGTATCCCGGTCCACACC--ATGCACCATG-CATCCGACCTT----GTACTAACATCACAATACAGATGCTCCCGGTCACC-GTGATTTCATCAAGAACAT-ACCAAATCGGTGCTGCCTTCTGGTACGTAGTC-AATC-TACCTCGACACG-CCTCAACAATTCGA-----------------CAACG--ACCTTCTCAACAACTGCTT-GGTTGGAACCAAAGAAAAGACCT-GATACTGACCGGTCTCTGATA--GGCAAACCATCTCTGGCGAGCACGGTCTCGACAGCAATGGAGTGTACGTACCCTTTCCTT-GGCTACTTGCTTTCC-CACGAA-CATCTCAGCTAATACCCGTG-GTTGTTCAGCTACAACGGTACCTCTGAGCTCCAGCTCGAGCGCATGAGCGTCTACTTCAACGAGGCTTCCGGCAACAAGTACGTTCCTCGTGCCGTCCTCGTCGATCTCGAGCCCGGCACCATGGATGCCGTCCGCGCCGGTCCTTTCGGTCAGCTCTTCCGCCCTGACAACTTTGTCTTCGGTC-AGTCC-GGTGCC
>Pestalotiopsis_iberica_CAA_1006
ACCC-ATGTGAACTTACCATT--GTTGCCTCGGCAGAAG-CTGCTCGGTGCACCTTACCCT-GGAACGGCCTACCCTGTAGCGCCTTACCCTG---------------TAGCGGCT-GCCGGTGGACTACCAAACTCTTGTTATTTTATTGTAATCTGAGCGTCTTATTTTAATAAGTCAAAACTTTCAACAACGGATCTCTTGGTTCTGGCATCGATGAAGAACGCAGCGAAATGCGATAAGTAATGTGAATTGCAGAATTCAGTGAATCATCGAATCTTTGAACGCACATTGCGCCCATTAGTATTCTAGTGGGCATGCCTGTTCGAGCGTCATTTCAACCCTTAAGCCTAGCTTAGTGTTGGGAGCCTACT---GCTTTTGCTAGCGGTAGCTCCTGAAATACAACGGCGGATCTGCGATATCCTCTGAGCGTAGTAA-TTTTTAT-----CTCGCTTTTG-ACTGGAGTTG-CAGCGTCTTTAGCCGCTAAACCCCCCAA--TTTTTAATGGTTGACCTCGGATCAGGTAGGAATACCCGCTGAACTTAA--GAAAATCTG---------TTTTCGCACCTG--CCCATTTTCCCA-GACAC-TTACCCC-GCCGCA-----------CGACCCCGC-GGTGCAAA-CGAAAAA-TTTCTTATC--ACAGCCCCACA-TCGCACA--AACATTTT-GGCAGCCATGCACTTTCCAT-GA-CCCACAATGAACA--------ATTGCTGACCCCGCCAAA-TAGGAAGCCGCCGAGCTCGGAAAGGGTTCCTTCAAGTACGCATGGGTTCTTGACAAGCTCAAGGCCGAGCGTGAGCGTGGTATCACCATTGATATCGCTC-TCTGGAAGTTCGAGACCAACGAGTACAATGTCACCGTCATTGG-TTAGTATCCCGGTCCACACC--ATGCACCATG-CATCCGACCTT----GTACTAACATCACAATACAGATGCTCCCGGTCACC-GTGATTTCATCAAGAACAT-ACCAAATCGGTGCTGCCTTCTGGTACGTAGTC-AATC-TACCTCGACACG-CCTCAACAATTCGA-----------------CAACG--ACCTTCTCAACAACTGCTT-GGTTGGAACCAAAGAAAAGACCT-GATACTGACCGGTCTCTGATA--GGCAAACCATCTCTGGCGAGCACGGTCTCGACAGCAATGGAGTGTACGTACCCTTTCCTT-GGCTACTTGCTTTCC-CACGAA-CATCTCAGCTAATACCCGTG-GTTGTTCAGCTACAACGGTACCTCTGAGCTCCAGCTCGAGCGCATGAGCGTCTACTTCAACGAGGCTTCCGGCAACAAGTACGTTCCTCGTGCCGTCCTCGTCGATCTCGAGCCCGGCACCATGGATGCCGTCCGCGCCGGTCCTTTCGGTCAGCTCTTCCGCCCTGACAACTTTGTCTTCGGTC-AGTCC-GGTGCC
>Pestalotiopsis_inflexa_MFLUCC_12_0270
ACCC-ATGTGAACTTACCATT--GTTGCCTCGGCAGAAG-CTGCTCGGTGCACCTTACCTT-GGAACGGCCTACCCTGTAGCGCCTTACCCTGGAACGGCTTACCCTGTAACGGCT-GCCGGTGGACTACCAAACTCTTGTTATTTTATTGTAATCTGAGCGTCTTATTT-AATAAGTCAAAACTTTCAACAACGGATCTCTTGGTTCTGGCATCGATGAAGAACGCAGCGAAATGCGATAAGTAATGTGAATTGCAGAATTCAGTGAATCATCGAATCTTTGAACGCACATTGCGCCCATTAGTATTCTAGTGGGCATGCCTGTTCGAGCGTCATTTCAACCCTTAAGCCTAGCTTAGCGTTGGGAGCCTACT---GCTTTTATTAGCTGTAGCTCCTGAAATACAACGGCGGATCTGCGATATCCTCTGAGCGTAGTAA-TTTTTAT-----CTCGCTTTTG-ACTGGAGTTG-CAGCGTCTTTAGCCGCTAAATCCCCCAA--TTTTTAATGGTTGACCTCGGATCAGGT-----------------------GAAAATCTG---------TTTTCGCACCTGC-CC-ACTTTCCCA-GACAC-GTACCCC-GCCGCA-----------CGACCCCGC-GGTGCAAA-CGAAAAA-ATTCTTATC--ACAGCCCCACA-TCGCACA--ACCATTTT-GGCAGCCATGCACTTTT-CATGATCCCACAACGACCA--------TTCGCTGACCCCGCCAAA-CAGGAAGCCGCCGAGCTCGGAAAGGGTTCCTTCAAGTACGCATGGGTTCTTGACAAGCTCAAGGCCGAGCGCGAGCGTGGTATCACCATTGATATCGCTC-TCTGGAAGTTCGAGACCAACCAGTACAATGTCACCGTCATTGG-TTAGTATCCCTGTCCACAAC--ATGCATCATG-CATCCGAACTC----ATACTAACATGGCAATACAGATGCTCCCGGTCA-CCGTGACTTCATCAAGAACAT--------CGGTGCTGCTTTCTGGTATGTAGCC-CACC--ACCTCGACACG-GCTCAGCACGACG---CCTCCCGCAACTCCACGACG--ACGTTTTCA---ACTACTT-GGTTGAAACCAAACGAAAGACTC-GATACTGACCGGTCTCTGATA--GGCAAACCATCTCTGGCGAGCACGGTCTCGACAGCAATGGAGTGTACGTACCCTTTCCTT-GGCTACTTGCTTTCC-CACGAA-CATGTCAGCTAACACTCGTG-CTTGCTCAGCTACAACGGTACCTCCGAGCTCCAGCTCGAGCGCATGAGCGTCTACTTCAACGAGGCTTCCGGTAACAAGTACGTTCCTCGTGCCGTCCTCGTCGATCTCGAGCCCGGTACCATGGATGCCGTCCGCGCCGGTCCTTTCGGTCAGCTCTTCCGCCCTGACAACTTCGTCTTCGGTC-AGTCC-GGTGCC
>Pestalotiopsis_intermedia_MFLUCC_12_0259
ACCC-ATGTGAACTTACCATT--GTTGCCTCGGCAGAAG-CTACCTGGTT-ACCTTACCTT-GGAACGGCCTACCCTGTAGCGCCTTACCCTGGAACGGCCTACCCTGTAACGGCT-GCCGGTGGACTACCAAACTCTTGTTATTTTATTGTAATCTGAGCGTCTTATTTTAATAAGTCAAAACTTTCAACAACGGATCTCTTGGTTCTGGCATCGATGAAGAACGCAGCGAAATGCGATAAGTAATGTGAATTGCAGAATTCAGTGAATCATCGAATCTTTGAACGCACATTGCGCCCATTAGTATTCTAGTGGGCATGCCTGTTCGAGCGTCATTTCAACCCTTAAGCCTAGCTTAGTGTTGGGAGCCTACT---GCTTTTGCTAGCGGTAGCTCCTGAAATACAACGGCGGATCTGCGATATCCTCTGAGCGTAGTAA-TTTTTAT-----CTCGCTTTTG-ACTGGAGTTG-CAGCGTCTTTAGCCGCTAAACCCCCCAA--TTTTTAATGGTTGACCTCGGATCAGGT-----------------------GAGAATCTG---------TTTTCGCATCTG--CCCATTTTCCCA-GACAC-TTACCCC-GCCGCA-----------CGACCCCGC-GGTGCAAA-CGAAAAA-TTTCTTATC--ACAGCCCCACA-TCGCACA--AACATTTT-GGCAGCCATGCACTTTCCAA-GA-CCCACAATGAACA--------TTTGCTGACCCCGCCAAA-TAGGAAGCCGCCGAGCTCGGAAAGGGTTCCTTCAAGTACGCATGGGTTCTTGACAAGCTCAAGGCCGAGCGTGAGCGTGGTATCACCATCGATATCGCTC-TCTGGAAGTTCGAGACCAACGAGTACAATGTCACCGTCATTGG-TTAGTATTCCTGTCCACACG--ATGTACTATG-CATCTGAATGT----ATACTAACATGGCAACACAGATGCTCCCGGTCACC-GTGATTTCATCAAGAACAT--------CGGTGCTGCTTTCTGGTATGTTACC-TGTC-TGCCTCGACACGGCCTTAATACGACGTT------TTCAACTCGACAACG--ACGTTCTCAACAAGTGCTT-GGTTGGAAACAAGGGAAAGACTT-GATACTGACCGGTCCCTGATA--GGCAAACCATCTCTGGCGAACACGGTCTCGACAGCAATGGAGTGTACGTACCCTTTCCTT-AGCTACTTGCTTTCC-CACGAA-CATCTTAGCTAACACTCGTG-GTTGTTCAGCTACAACGGTACCTCCGAGCTCCAGCTCGAGCGCATGAGCGTCTACTTCAACGAGGCATCCGGCAACAAGTACGTTCCTCGTGCCGTCCTCGTCGATCTCGAGCCCGGTACCATGGATGCCGTCCGCGCCGGTCCTTTCGGTCAGCTCTTCCGCCCTGACAACTTCGTCTTCGGTC-AGTCC-GGTGCC
>Pestalotiopsis_italiana_MFLU_14_0214
---------------------------------------------------------------------------------------------------CCTACCCTGTAACGGTT-GCCGGTGGACTACCAAACTCTTGTTATTTTATTGTAATCTGAGCGTCTTATTTTAATAAGTCAAAACTTTCAACAACGGATCTCTTGGTTCTGGCATCGATGAAGAACGCACCGAAATGCGACAAGTAATGTGAATTGCAGAATTCAGTGAATCATCGAATCTTTGAACGCACATTGCGCCCATTAGTATTCTAGTGGGCATGCCTGTTCGAGCGTCTTTTCCACCCTTAAGCCTAGCTTAGTGTTGGGAGCCTACC---GCTTTTGCTATCGGTATCTCCTGAAATACAACGGCGGATCTGCGATATCCTCTGATCGTAGTAA-TTTTTAT-----CTCGCTTTTG-ACTGGAGTTG-CAGCGTCTTTAGCCGCTAAACCCCCCTAATTTTTTAATGGTTGACCTCGGATCAGGT-----------------------GAAAATCTG---------TTTTCGCACCTG--CCCATTTTCCCA-GACAC-TTACCCC-GCCGCA-----------CGACCCCGC-GGTGCAAA-CGAAAAA-TTTCTTATC--ACAGCCCCACA-TCGCACA--AACATTTT-GGCAGCCATGCACTTTCCAA-GA-CCCACAATGAACA--------ATTGCTGACCCCGCCAAA-TAGGAAGCCGCCGAGCTCGGAAAGGGTTCCTTCAAGTACGCATGGGTTCTTGACAAGCTCAAGGCCGAGCGTGAGCGTGGTATCACCATTGATATCGCTC-TCTGGAAGTTCGAGACCAATGAGTACAATGTCACCGTCATTGG-TTAGTATCCCTGCCCACACC--ATGTATCATG-CATCCGACCTT----GTGCTAACATGGCAACACAGATGCTCCCGGTCACC-GTGACTTCATCAAGA-------------GGTGCTGCCTTTTGGTATGTAGCC-CATC-TACCTCGACACG-CCTCAACAACTCGA-----------------CAACG--ACGTTCTCAACAACTGCTT-GGTTGGAAACAAAGGAAAGACTT-GATACTGACCGGTCCTTGATA--GGCAAACCATCTCTGGCGAGCACGGTCTCGACAGCAATGGAGTGTACGTACCCTTTCCTT-GGCTACTTGCTTTCC-CACGAA-CATCTCAGCTAACACTCGTG-GTTGTTCAGCTACAACGGTACCTCCGAGCTCCAGCTCGAGCGCATGAGCGTCTACTTCAACGAGGCTTCCGGCAACAAGTACGTTCCTCGTGCCGTCCTCGTCGATCTCGAGCCCGGTACCATGGATGCCGTCCGCGCCGGTCCTTTCGGTCAGCTCTTCCGCCCTGACAACTTCGTCTTCGGTC-AGTCC-GGTGCC
>Pestalotiopsis_jesteri_CBS_109350
ACCC-ATGTGAACTTACCACT--GTTGCCTCGGCAGAGG-CTACCCGGTA---CCTACCTC-GGAACGGCCTACCCTGTAGCGCCTTACCTGGGAGCGG-TTACCCTGTAGCGGCT-GCCGGTGGACTACCAAACTCTTGTTATTTTATTGTAATCTGAGCGTCTTATTTTAATAAGTCAAAACTTTCAACAACGGATCTCTTGGTTCTGGCATCGATGAAGAACGCAGCGAAATGCGATAAGTAATGTGAATTGCAGAATTCAGTGAATCATCGAATCTTTGAACGCACATTGCGCCCATTAGTATTCTAGTGGGCATGCCTGTTCGAGCGTCATTTCAACCCTTAAGCCTAGCTTAGTGTTGGGAGCCTACTAG-CCCTC-GCGGCCTGTAGCTCCTGAAATACAACGGCGGATCTGCGATATCCTCTGAGCGTAGTAATCTTACCT-----CTCGCTTTTG--TCAGGATTCCCAGCATCT--AGCCGCTAAACCCCCCAA--TTTTTAATGGTTGACCTCGGATCAGGT-----------------------CACGCATCT---------TTTCCTCACTTTCCCACACAATCCTGTAACTGGTTACCCC-GCCAGAAATGACA----TAACCCCGC-G--ACCCTTCCGAAAA-TGTCTTCTC--GTGCCCCACCAATCGCTCTACCGCAACAC-CACAATTGC-CGCTTCCCAATGA-ACAACCCCAATTG-AAACCTCGTTACTGACCCCTACGA--TAGGAAGCCGCCGAACTCGGAAAGGGTTCCTTCAAGTACGCATGGGTTCTTGACAAGCTTAAGGCCGAGCGTGAGCGTGGTATCACCATCGATATCGCTC-TCTGGAAGTTCGAGACCAACGAGTACCAGGTTACCGTCATTGG-TTAGTAC-ATGTCTTGGCCA--AGGTTGTTAA-TGTGCTAAACT----AATTCAT----CCAACA--GACGCTCCCGGTCACC-GTGATTTCATCAAGAACAT---------GGTGCTGCCTTCTGGTACGTACCCCGA-C-TGCCTCGACACG-CCTCATCACGACG---CCTCTGAGTACCCTACGACG-----AT-TCG--AACAA--CTAGTGGCAGCAACATGGGAGGCAT-GATACTGACTGATCTTTGACA--GGCAAACTATCTCTGGTGAGCACGGTCTCGACAGCAATGGAGTGTACGTACCATTTCCCTTGGCCACTCGCTTTCT-GAAGAA-CATGCAAGCTAAATTTCGTG-GTCGATTAGTTACAACGGTACCTCCGAGCTCCAGCTCGAGCGTATGAGCGTCTACTTCAACGAGGCTTCCGGCAACAAGTACGTTCCCCGTGCCGTCCTCGTCGATCTCGAGCCCGGTACCATGGATGCCGTCCGCGCTGGTCCCTTCGGTCAGCTCTTCCGCCCTGACAACTTTGTTTTCGGTC-AATCC-GGTGCT
>Pestalotiopsis_jiangmenensis_ZXD964___CFCC_72595
ACCC-ATGTGAACTTACCATT--GTTGCCTCGGCAGAAG-CTGCTTGGCGCGCCTTACCTT-GGAACGGCCTACCCTGTAGCGCCTTACCCTGGAACGGCTTACCCTGCAACGGCT-GCCGGTGGACTACCAAACTCTTGTTATTTTATGGTTATCTGAGCGTCTTATTTTAATAAGTCAAAACTTTCAACAACGGATCTCTTGGTTCTGGCATCGATGAAGAACGCAGCGAAATGCGATAAGTAATGTGAATTGCAGAATTCAGTGAATCATCGAATCTTTGAACGCACATTGCGCCCATTAGTATTCTAGTGGGCATGCCTGTTCGAGCGTCATTTCAACCCTTAAGCCTAGCTTAGTGTTGGGAGCCTACT---GCTTTTGCTAGCTGTAGCTCCTGAAATACAACGGCGGATCTGCGATATCCTCTGAGCGTAGTAA-TTTTTAT-----CTCGCTTTTG-ACTGGAGTTG-CAGCGTCTTTAGCCGCTAAACCCCCCAAT-TTTT-AATGGTTGACCTCGGATCAGGTAGGAATACCCGCTGAACTTA---G-AAATTCTG--------TTTTCGCATCTGC-CC-ATTTTCCCA-GACAC-TTACCCC-GCCGCA-----------CGACCCCGC-GGTGCAAA-CGAAAAA-TTTCTTATC--ACAGCCCCACT-TCACAT---AACATTTT-GGCAGCCACGCAATTTG-CATGA-TCCACAATGAACG--------ATTGCTGACCCCACCAAA-TAGGAAGCCGCCGAGCTCGGAAAGGGTTCCTTCAAGTACGCATGGGTTCTTGACAAGCTCAAGGCCGAGCGTGAGCGTGGTATCACCATTGATATCGCTC-TCTGGAAGTTCGAGACCAACGAGTACAATGTCACCGTCATTGG-TTAGTATCCCTGTCCACAGA--AAGTACCATG-TGTCCGAACTC----AGACTAACATCGCAATACAGACGCTCCCGGTCA-CCGTGATTTCATCAAGAACAT------------GCTGCTTTCTGGTATGTAGTC-CATC-TACCTCGACACG-CCTCAATACGACA---CCCTCCGCAACTCGACGACG--GCATTCTCG---GCTACTT-GGTTGGAACCAAACGAAAGACTT-GATACTGACCGGTCTCTGATA--GGCAAACCATCTCTGGCGAGCACGGTCTCGACAGCAATGGAGTGTACGTACCGTTTCCTT-GGCTACTTGCTTTCC-CACGAA-CATGTTAGCTAACACTCGTG-CTTGCTCAGCTACAACGGCACCTCCGAGCTCCAGCTCGAGCGCATGAGCGTCTACTTCAACGAGGCTTCCGGCAACAAGTACGTTCCTCGTGCTGTCCTCGTCGATCTCGAGCCCGGTACCATGGACGCCGTCCGCGCCGGTCCTTTCGGCCAGCTCTTCCGCCCTGACAATTTCGTCTTCGGTC-AGTCC-GGTGCC
>Pestalotiopsis_jiangmenensis_ZXD965___CFCC_72596
ACCC-ATGTGAACTTACCATT--GTTGCCTCGGCAGAAG-CTGCTTGGCGCGCCTTACCTT-GGAACGGCCTACCCTGTAGCGCCTTACCCTGGAACGGCTTACCCTGCAACGGCT-GCCGGTGGACTACCAAACTCTTGTTATTTTATGGTTATCTGAGCGTCTTATTTTAATAAGTCAAAACTTTCAACAACGGATCTCTTGGTTCTGGCATCGATGAAGAACGCAGCGAAATGCGATAAGTAATGTGAATTGCAGAATTCAGTGAATCATCGAATCTTTGAACGCACATTGCGCCCATTAGTATTCTAGTGGGCATGCCTGTTCGAGCGTCATTTCAACCCTTAAGCCTAGCTTAGTGTTGGGAGCCTACT---GCTTTTGCTAGCTGTAGCTCCTGAAATACAACGGCGGATCTGCGATATCCTCTGAGCGTAGTAA-TTTTTAT-----CTCGCTTTTG-ACTGGAGTTG-CAGCGTCTTTAGCCGCTAAACCCCCCAAT-TTTT-AATGGTTGACCTCGGATCAGGTAGGAATACCCGCTGAACTTA---G-AAATTCTG--------TTTTCGCATCTGC-CC-ATTTTCCCA-GACAC-TTACCCC-GCCGCA-----------CGACCCCGC-GGTGCAAA-CGAAAAA-TTTCTTATC--ACAGCCCCACT-TCACAT---AACATTTT-GGCAGCCACGCAATTTG-CATGA-TCCACAATGAACG--------ATTGCTGACCCCACCAAA-TAGGAAGCCGCCGAGCTCGGAAAGGGTTCCTTCAAGTACGCATGGGTTCTTGACAAGCTCAAGGCCGAGCGTGAGCGTGGTATCACCATTGATATCGCTC-TCTGGAAGTTCGAGACCAACGAGTACAATGTCACCGTCATTGG-TTAGTATCCCTGTCCACAGA--AAGTACCATG-TGTCCGAACTC----AGACTAACATCGCAATACAGACGCTCCCGGTCA-CCGTGATTTCATCAAGAACAT------------GCTGCTTTCTGGTATGTAGTC-CATC-TACCTCGACACG-CCTCAATACGACA---CCCTCCGCAACTCGACGACG--GCATTCTCG---GCTACTT-GGTTGGAACCAAACGAAAGACTT-GATACTGACCGGTCTCTGATA--GGCAAACCATCTCTGGCGAGCACGGTCTCGACAGCAATGGAGTGTACGTACCGTTTCCTT-GGCTACTTGCTTTCC-CACGAA-CATGTTAGCTAACACTCGTG-CTTGCTCAGCTACAACGGCACCTCCGAGCTCCAGCTCGAGCGCATGAGCGTCTACTTCAACGAGGCTTCCGGCAACAAGTACGTTCCTCGTGCTGTCCTCGTCGATCTCGAGCCCGGTACCATGGACGCCGTCCGCGCCGGTCCTTTCGGCCAGCTCTTCCGCCCTGACAATTTCGTCTTCGGTC-AGTCC-GGTGCC
>Pestalotiopsis_jiangsuensis_CFCC_59538
ACCC-ATGTGAACTTACCATT--GTTGCCTCGGCAGAAG-CTGCTCGGTGCACCTTACCCT-GGAACGGCCTACCCTGTAGCGCCTTACCCTGGAACGGCCTACCCTGTAGCGGCT-GCCGGTGGACTACCAAACTCTTGTTATTGTATTGTAATCTGAGCGTCTTATTTTAATAAGTCAAAACTTTCAACAACGGATCTCTTGGTTCTGGCATCGATGAAGAACGCAGCGAAATGCGATAAGTAATGTGAATTGCAGAATTCAGTGAATCATCGAATCTTTGAACGCACATTGCGCCCATTAGTATTCTAGTGGGCATGCCTGTTCGAGCGTCATTTCAACCCTTAAGCCTAGCTTAGTGTTGGGAGCCTACT---GCTTTTACTAGCTGTAGCTCCTGAAATACAACGGCGGATCTGCGATATCCTCTGAGCGTAGTAAATTTTTAT-----CTCGCTTTTG-ACTGGAGTTG-CAGCGTCTTTAGCCGCTAAATCCCCCAA--TTTTTAATGGTTGACCTCGGATCAGGTAGGAATACCCGCTGAACTTAAGCGAAAATCTGG--------TTTTCGCACCTGC-CC-ATTTTCCCA-GACAC-TTACCCC-GCCGCA-----------CGACCCCGC-GGTGCAAA-CGAAAAA-TTTCTTATC--ACAGCCCCACA-TCACACA--AACATTTT-GGCAGCCACGCACTTTG-CATGA-CCCACAATGAACA--------ATTGCTGACCCCGCCAAA-TAGGAAGCCGCCGAGCTCGGAAAGGGTTCCTTCAAGTACGCATGGGTTCTTGACAAGCTCAAGGCCGAGCGTGAGCGTGGTATCACCATTGATATCGCTC-TCTGGAAGTTCGAGACCAACGAGTACAATGTCACCGTCATTGG-TTAGTATCCCTGCCCACAAC--ATGTATCATG-TCTTCGAACTC---AAGACTAACCTTGCAATACAGACGCTCCCGGTCA-CCGTGATTTCATCAAGAACAT-CCCAAAAAGGTGCTGCTTTCTGGTATGTAGCC-CATC-TACCTCGACGCG-CCTCAATACGACA---CCACCGGCAACTCGACAACG--ACATTCTCA---ACTGCTT-GGTTGAAACCAAAAGAAAGACCT-GATACTGACCGGTCTTTGATA--GGCAAACCATCTCTGGCGAGCACGGTCTCGACAGCAATGGAGTGTACGTACCCTTTCCCT-GGCTACTCGTTTTTC-CACGAA-CATGTCAGCTAACAGTCGTG-CTTGTTCAGCTACAACGGTACCTCCGAGCTCCAGCTCGAGCGCATGAGCGTCTACTTCAACGAGGCTTCCGGTAACAAGTACGTTCCTCGTGCCGTCCTCGTCGATCTCGAGCCCGGTACCATGGATGCCGTCCGCGCCGGCCCTTTCGGTCAGCTCTTCCGCCCTGACAACTTCGTCTTCGGCC-AGTCC-GGTGCC
>Pestalotiopsis_jiangsuensis_CFCC_59539
ACCC-ATGTGAACTTACCATT--GTTGCCTCGGCAGAAG-CTGCTCGGTGCACCTTACCCT-GGAACGGCCTACCCTGTAGCGCCTTACCCTGGAACGGCCTACCCTGTAGCGGCT-GCCGGTGGACTACCAAACTCTTGTTATTGTATTGTAATCTGAGCGTCTTATTTTAATAAGTCAAAACTTTCAACAACGGATCTCTTGGTTCTGGCATCGATGAAGAACGCAGCGAAATGCGATAAGTAATGTGAATTGCAGAATTCAGTGAATCATCGAATCTTTGAACGCACATTGCGCCCATTAGTATTCTAGTGGGCATGCCTGTTCGAGCGTCATTTCAACCCTTAAGCCTAGCTTAGTGTTGGGAGCCTACT---GCTTTTACTAGCTGTAGCTCCTGAAATACAACGGCGGATCTGCGATATCCTCTGAGCGTAGTAAATTTTTAT-----CTCGCTTTTG-ACTGGAGTTG-CAGCGTCTTTAGCCGCTAAATCCCCCAA--TTTTTAATGGTTGACCTCGGATCAGGTAGGAATACCCGCTGAACTTAAGCGAAAATCTGG--------TTTTCGCACCTGC-CC-ATTTTCCCA-GACAC-TTACCCC-GCCGCA-----------CGACCCCGC-GGTGCAAA-CGAAAAA-TTTCTTATC--ACAGCCCCACA-TCACACA--AACATTTT-GGCAGCCACGCACTTTG-CATGA-CCCACAATGAACA--------ATTGCTGACCCCGCCAAA-TAGGAAGCCGCCGAGCTCGGAAAGGGTTCCTTCAAGTACGCATGGGTTCTTGACAAGCTCAAGGCCGAGCGTGAGCGTGGTATCACCATTGATATCGCTC-TCTGGAAGTTCGAGACCAACGAGTACAATGTCACCGTCATTGG-TTAGTATCCCTGCCCACAAC--ATGTATCATG-TCTTCGAACTC---AAGACTAACCTTGCAATACAGACGCTCCCGGTCA-CCGTGATTTCATCAAGAACAT-CCACAAAAGGTGCTGCTTTCTGGTATGTAGCC-CATC-TACCTCGACGCG-CCTCAATACGACA---CCACCGGCAACTCGACAACG--ACATTCTCA---ACTGCTT-GGTTGAAACCAAAAGAAAGACCT-GATACTGACCGGTCTTTGATA--GGCAAACCATCTCTGGCGAGCACGGTCTCGACAGCAATGGAGTGTACGTACCCTTTCCCT-GGCTACTCGTTTTTC-CACGAA-CATGTCAGCTAACAGTCGTG-CTTGTTCAGCTACAACGGTACCTCCGAGCTCCAGCTCGAGCGCATGAGCGTCTACTTCAACGAGGCTTCCGGTAACAAGTACGTTCCTCGTGCCGTCCTCGTCGATCTCGAGCCCGGTACCATGGATGCCGTCCGCGCCGGCCCTTTCGGTCAGCTCTTCCGCCCTGACAACTTCGTCTTCGGCC-AGTCC-GGTGCC
>Pestalotiopsis_jiangsuensis_CFCC_59542
ACCC-ATGTGAACTTACCATT--GTTGCCTCGGCAGAAG-CTGCTCGGTGCACCTTACCCT-GGAACGGCCTACCCTGTAGCGCCTTACCCTGGAACGGCCTACCCTGTAGCGGCT-GCCGGTGGACTACCAAACTCTTGTTATTGTATTGTAATCTGAGCGTCTTATTTTAATAAGTCAAAACTTTCAACAACGGATCTCTTGGTTCTGGCATCGATGAAGAACGCAGCGAAATGCGATAAGTAATGTGAATTGCAGAATTCAGTGAATCATCGAATCTTTGAACGCACATTGCGCCCATTAGTATTCTAGTGGGCATGCCTGTTCGAGCGTCATTTCAACCCTTAAGCCTAGCTTAGTGTTGGGAGCCTACT---GCTTTTACTAGCTGTAGCTCCTGAAATACAACGGCGGATCTGCGATATCCTCTGAGCGTAGTAAATTTTTAT-----CTCGCTTTTG-ACTGGAGTTG-CAGCGTCTTTAGCCGCTAAATCCCCCAA--TTTTTAATGGTTGACCTCGGATCAGGTAGGAATACCCGCTGAACTTAAGCGAAAATCTGG--------TTTTCGCACCTGC-CC-ATTTTCCCA-GACAC-TTACCCC-GCCGCA-----------CGACCCCGC-GGTGCAAA-CGAAAAA-TTTCTTATC--ACAGCCCCACA-TCACACA--AACATTTT-GGCAGCCACGCACTTTG-CATGA-CCCACAATGAACA--------ATTGCTGACCCCGCCAAA-TAGGAAGCCGCCGAGCTCGGAAAGGGTTCCTTCAAGTACGCATGGGTTCTTGACAAGCTCAAGGCCGAGCGTGAGCGTGGTATCACCATTGATATCGCTC-TCTGGAAGTTCGAGACCAACGAGTACAATGTCACCGTCATTGG-TTAGTATCCCTGCCCACAAC--ATGTATCATG-TCTTCGAACTC---AAGACTAACCTTGCAATACAGACGCTCCCGGTCA-CCGTGATTTCATCAAGAACAT-CCCAAAACGGTGCTGCTTTCTGGTATGTAGCC-CATC-TACCTCGACGCG-CCTCAATACGACA---CCACCGGCAACTCGACAACG--ACATTCTCA---ACTGCTT-GGTTGAAACCAAAAGAAAGACCT-GATACTGACCGGTCTTTGATA--GGCAAACCATCTCTGGCGAGCACGGTCTCGACAGCAATGGAGTGTACGTACCCTTTCCCT-GGCTACTCGTTTTTC-CACGAA-CATGTCAGCTAACAGTCGTG-CTTGTTCAGCTACAACGGTACCTCCGAGCTCCAGCTCGAGCGCATGAGCGTCTACTTCAACGAGGCTTCCGGTAACAAGTACGTTCCTCGTGCCGTCCTCGTCGATCTCGAGCCCGGTACCATGGATGCCGTCCGCGCCGGCCCTTTCGGTCAGCTCTTCCGCCCTGACAACTTCGTCTTCGGCC-AGTCC-GGTGCC
>Pestalotiopsis_jiangxiensis_LC4399
ACCC-ATGTGAACTTACCATT--GTTGCCTCGGCAGAAG-CTACCTGGTT-ACCTTACCTT-GGAACGGCCTACCCTGTAGCGCCTTACCCTGGAACGGCCTACCCTGTAACGGCT-GCCGGTGGACTACCAAACTCTTGTTATTTTATTGTAATCTGAGCGTCTTATTTTAATAAGTCAAAACTTTCAACAACGGATCTCTTGGTTCTGGCATCGATGAAGAACGCAGCGAAATGCGATAAGTAATGTGAATTGCAGAATTCAGTGAATCATCGAATCTTTGAACGCACATTGCGCCCATTAGTATTCTAGTGGGCATGCCTGTTCGAGCGTCATTTCAACCCTTAAGCCTAGCTTAGTGTTGGGAGCCTACT---GCTTTTGCTAGCGGTAGCTCCTGAAATACAACGGCGGATCTGCGATATCCTCTGAGCGTAGTAA-TTTTTAT-----CTCGCTTTTG-ACTGGAGTTG-CAGCGTCTTTAGCCGCTAAACCCCCCAA--TTTTTAATGGTTGACCTC--------------------------------GAGAATCTG---------TTTTCGCACCTG--CCCATTTTCCCA-GACAC-TTACCCC-GCCGCA-----------CGACCCCGC-GGTGCAAA-CGAAAAA-TTTCTTATC--ACAGCCCCACA-TCGCACA--AACATTTT-GGCAGCCATGCACCTTCCAA-GA-CCCACAATGAACA--------ATTGCTGACCCCGCCAAA-TAGGAAGCCGCCGAGCTCGGAAAGGGTTCCTTCAAGTACGCATGGGTTCTTGACAAGCTCAAGGCCGAGCGTGAGCGTGGTATCACCATCGATATCGCTC-TCTGGAAGTTCGAGACCAACGAGTACAATGTCACCGTCATTGG-TTAGTAACCTTGTCCATACG--ATGTACCATG-CATCTGAATGT----ATACTAACATGGCAAAACAGATGCTCCCGGTCACC-GTGATTTCATCAAGAACAT-ACCAAATTGGTGCTGCCTTTTGGTATGTAGCC-CATC-TACCTCGACACG-CCTCAACAACTCGA-----------------CAACG--ACGTTCTCAACAAGTGCTT-GGTTGGAAACAAGGGAAAGACTT-GATACTGACCGGTCCCTGATA--GGCAAACCATCTCTGGCGAGCACGGTCTCGACAGCAATGGAGTGTACGTACCCTTTCCTT-GGCTACTTGCTTTCC-CACGAA-CATCTCAGCTAACACTCGTG-GTTTTTCAGCTACAACGGTACCTCCGAGCTCCAGCTCGAGCGCATGAGCGTCTACTTCAACGAGGCTTCCGGCAACAAGTACGTTCCTCGTGCCGTCCTCGTCGATCTCGAGCCCGGTACCATGGATGCCGTCCGCGCCGGTCCTTTCGGTCAGCTCTTCCGCCCTGACAACTTCGTCTTCGGTC-AGTCC-GGT---
>Pestalotiopsis_jinchanghensis_LC6636
------TGTGAACTTACCATT--GTTGCCTCGGCAGAAG-CTGCTCGGTATACCCTACCTT-GGAACGGCCTACCCTGTAGCGCCTTACCCTGGAACGGCTTACCCTGCAACGGCT-GCCGGTGGACTACTAAACTCTTGTTATTTTATTGTAATCTGAGCGTCTTATTTTAATAAGTCAAAACTTTCAACAACGGATCTCTTGGTTCTGGCATCGATGAAGAACGCAGCGAAATGCGATAAGTAATGTGAATTGCAGAATTCAGTGAATCATCGAATCTTTGAACGCACATTGCGCCCATTAGTATTCTAGTGGGCATGCCTGTTCGAGCGTCATTTCAACCCTTAAGCCTAGCTTAGTGTTGGGAGCCTACT---GCTTTTGCTAGCTGTAGCTCCTGAAATACAACGGCGGATCTGCGATATCCTCTGAGCGTAGTAA-TTTTTAT-----CTCGCTTTTG-ACTGGAGTTG-CAGCGTCTTTAGCCGCTAAACCCCCCAAT-TTTTAA-TGGTTGACCTC--------------------------------GAAAATCTG---------TTTTCGCACCTGC-CC-ATTTTCCCA-GACAC-TTACCCC-GCCGCA-----------CGACCCCGC-GGTGCAAA-CGAAAAA-TTTCTTATC--ACAGCCCCACT-TCACAC---AACATTTT-GGCAGCCACGCACTTTG-CATGA-CCCACAGTGAACA--------ATTGCTAACCCCGCCAAA-TAGGAAGCCGCCGAGCTCGGAAAGGGTTCCTTCAAGTACGCATGGGTTCTTGACAAGCTCAAGGCCGAGCGTGAGCGTGGTATCACCATTGATATCGCTC-TCTGGAAGTTCGAGACCAACGAGTACAATGTCACCGTCATTGG-TTAGTATCCCTGTTCACAGA--ATGTACCATG-TCTCCGAACTC----AGACTAACATCACAACACAGACGCTCCCGGTCA-CCGTGATTTCATCAAGAACAT-ACCAAATTGGTGCTGCCTTCTGGTATGTAGCC-CATC-TACCTCGGCACG-CCTCAATACGACA---CCCTCCGCAACTCGACGACG--ACATTCTCG---GCTACTT-GGTTGGAACCGAACGAAAGACTT-GATACTGACCGGTCTCTGATA--GGCAAACCATCTCTGGCGAGCACGGTCTCGACAGCAATGGAGTGTACGTACCATTTCCTT-GCCTACTTGCTTTCC-CACGAA-CATGTTAGCTAACACTCGTG-CTTGCTCAGCTACAACGGCACCTCCGAGCTCCAGCTCGAGCGCATGAGCGTCTACTTCAACGAGGCGTCCGGCAACAAGTACGTTCCTCGTGCCGTCCTCGTCGATCTCGAGCCCGGTACCATGGACGCCGTCCGCGCCGGTCCTTTCGGCCAGCTCTTCCGCCCTGACAACTTCGTCTTCGGTC-AGTCC-GGTGCC
>Pestalotiopsis_jinchanghensis_LC8190
ACCC-ATGTGAACTTACCATT--GTTGCCTCGGCAGAAG-CTGCTCGGTATACCCTACCTT-GGAACGGCCTACCCTGTAGCGCCTTACCCTGGAACGGCTTACCCTGCAACGGCT-GCCGGTGGACTACTAAACTCTTGTTATTTTATTGTAATCTGAGCGTCTTATTTTAATAAGTCAAAACTTTCAACAACGGATCTCTTGGTTCTGGCATCGATGAAGAACGCAGCGAAATGCGATAAGTAATGTGAATTGCAGAATTCAGTGAATCATCGAATCTTTGAACGCACATTGCGCCCATTAGTATTCTAGTGGGCATGCCTGTTCGAGCGTCATTTCAACCCTTAAGCCTAGCTTAGTGTTGGGAGCCTACT---GCTTTTGCTAGCTGTAGCTCCTGAAATACAACGGCGGATCTGCGATATCCTCTGAGCGTAGTAA-TTTTTAT-----CTCGCTTTTG-ACTGGAGTTG-CAGCGTCTTTAGCCGCTAAACCCCCCAAT-TTTTAA-TGGTTGACCTCGGATCAGGTAGGAATACCCGCTGAACTTAAGCGAAAATCTG---------TTTTCGCACCTGC-CC-ATTTTCCCA-GACAC-TTACCCC-GCCGCA-----------CGACCCCGC-GGTGCAAA-CGAAAAA-TTTCTTATC--ACAGCCCCACT-TCACAC---AACATTTT-GGCAGCCACGCACTTTG-CATGA-CCCACAGTGAACA--------ATTGCTAACCCCGCCAAA-TAGGAAGCCGCCGAGCTCGGAAAGGGTTCCTTCAAGTACGCATGGGTTCTTGACAAGCTCAAGGCCGAGCGTGAGCGTGGTATCACCATTGATATCGCTC-TCTGGAAGTTCGAGACCAACGAGTACAATGTCACCGTCATTGG-TTAGTATCCCTGTTCACAGA--ATGTACCATG-TCTCCGAACTC----AGACTAACATCACAACACAGACGCTCCCGGTCA-CCGTGATTTCATCAAGAA----ACCAAATTGGTGCTGCCTTCTGGTATGTAGCC-CATC-TACCTCGGCACG-CCTCAATACGACA---CCCTCCGCAACTCGACGACG--ACATTCTCG---GCTACTT-GGTTGGAACCGAACGAAAGACTT-GATACTGACCGGTCTCTGATA--GGCAAACCATCTCTGGCGAGCACGGTCTCGACAGCAATGGAGTGTACGTACCATTTCCTT-GCCTACTTGCTTTCC-CACGAA-CATGTTAGCTAACACTCGTG-CTTGCTCAGCTACAACGGCACCTCCGAGCTCCAGCTCGAGCGCATGAGCGTCTACTTCAACGAGGCGTCCGGCAACAAGTACGTTCCTCGTGCCGTCCTCGTCGATCTCGAGCCCGGTACCATGGACGCCGTCCGCGCCGGTCCTTTCGGCCAGCTCTTCCGCCCTGACAACTTCGTCTTCGGTC-AGTCC-GGTGCC
>Pestalotiopsis_kaki_KNU_PT_1804
ACCC-ATGTGAACTTACCATT--GTTGCCTCGGCAGAAG-CTGCTCGGTGCACCCTACCTT-GGAACGGCCTACCCTGTAGCGCCTTACCCTGGAACGGCTTACCCTGTAACGGCT-GCCGGTGGACTACCAAACTCTTGTTATTTTATTGTAATCTGAGCGTCTTATTTTAATAAGTCAAAACTTTCAACAACGGATCTCTTGGTTCTGGCATCGATGAAGAACGCAGCGAAATGCGATAAGTAATGTGAATTGCAGAATTCAGTGAATCATCGAATCTTTGAACGCACATTGCGCCCATTAGTATTCTAGTGGGCATGCCTGTTCGAGCGTCATTTCAACCCTTAAGCCTAGCTTAGTGTTGGGAGCCTACT---GCTTTTGCTAGCTGTAGCTCCTGAAATACAACGGCGGATCTGCGATATCCTCTGAGCGTAGTAAATTTTTAT-----CTCGCTTTTG-ACTGGAGTTG-CAGCGTCTTTGGCCGCTAAATCCCCCAA--TTTTTAATGGTTGACCTCGGATCAGGTAGGAATACCCGCTGAACTTAAGCGAAAATCTGG--------TTTTCGCACCTGC-CC-ATTTTCTCA-GACAC-TTACCCC-GCCGCA-----------CGACCCCGC-GGTGCAAA-CGAAAAA-TTTCTTATC--ACAGCCCCACA-TCACACA--AACATTTT-GGCAGCCACGCACCTTG-CATGA-CCCACAATGAACA--------ATTGCTGACCCCGCCAAA-TAGGAAGCCGCCGAGCTCGGAAAGGGTTCCTTCAAGTACGCATGGGTTCTTGACAAGCTCAAGGCCGAGCGTGAGCGTGGTATCACCATTGATATCGCTC-TCTGGAAGTTCGAGACCAACGAGTACAATGTCACCGTCATTGG-TTAGTATCCCTGCCCACAAT--ATGTGTCATG-TCTCTGAACTC---AAGACTAACCTTGCAATACAGACGCTCCCGGTCA-CCGTGATTTCATCAAGAACAT-------------------------ATGTAGCC-CATC-TACCTCGACGCG-CCTCAATACGACA---CCCCCGGCAACTCGACAACG--ACATTCTTA---ACTGCTT-GTTTGGAACCATACAAAAGACTT-GATACTGACCGGTCTATGATA--GGCAAACCATCTCTGGCGAGCACGGTCTCGACAGCAATGGAGTGTATGTACCCTTTCCCT-GGCTACTCGCTTTCT-CGTGAA-CATGTCAGCTAACAGTCGTG-CTTGTTCAGCTACAACGGTACCTCCGAGCTCCAGCTCGAGCGCATGAGCGTCTACTTCAACGAGGCTTCCGGCAACAAGTACGTTCCTCGTGCCGTCCTCGTCGATCTCGAGCCCGGTACCATGGATGCCGTCCGCGCCGGTCCTTTCGGTCAGCTCTTCCGCCCTGACAACTTCGTCTTCGGTC-AGTCC-GGTGCC
>Pestalotiopsis_kandelicola_NCYUCC_19_0355
ACCC-ATGTGAACTTACCATT--GTTGCCTCGGCAGAAG-CTGCTCGGTGCACCTTACCTT-GGAACGGCCTACCCTGTAGCGCCTTACCCTGGAACGGCTTACCCTGTAGCGGCT-GCCGGTGGACTACCAAACTCTTGTTATTTTATTGTAATCTGAGCGTCTTATTTTAATAAGTCAAAACTTTCAACAACGGATCTCTTGGTTCTGGCATCGATGAAGAACGCAGCGAAATGCGATAAGTAATGTGAATTGCAGAATTCAGTGAATCATCGAATCTTTGAACGCACATTGCGCCCATTAGTATTCTAGTGGGCATGCCTGTTCGAGCGTCATTTCAACCCTTAAGCCTAGCTTAGTGTTGGGAGCCTACT---GCTTTTACTAGCTGTAGCTCCTGAAATACAACGGCGGATCTGCGATATCCTCTGAGCGTAGTAA-TTTTTAT-----CTCGCTTTTG-ACTGGAGTTG-CAGCGTCTTTAGCCGCTAAACCCCCCAA--TTTT-AATGGTTGACCTCGGATCAGGTAGGAATACCCGCTGAACTTAA--GAAAATCTG---------TTTTCGCACCTGC-CC-ATTTTCCCA-GACAC-ATACCCC-GCCGCA-----------CGACCCCGC-GGTGCAAA-CGAAAAA-TTTCTTATC--ATAGCCCCACA-TCACA----AACATTTT-GGCAGCCACGCACTCTG-CATGA-CCCACAATGAACA--------ATTGCTGACCCCGCCAAA-TAGGAAGCCGCCGAGCTCGGTAAGGGT-CCTTCAAGTAAA-----------------------------------------------------------------------------------------------------------------------------------------------------------------------------------------------------------------ACCAAATTGGTGCTGCCTTCTGGTATGTAGCC-CATC-TACCTCGACGCG-CCTCAATACGACA---CCCCCGGCAACTCGACAACG--ACATTCTCA---ACTGCTT-GGTTGAAACCATACGAAAGACTT-GGTACTGACCGGTCTCTGATA--GGCAAACCATCTCTGGCGAGCACGGTCTCGACAGCAATGGAGTGTACGTACCCTTTCCCT-GGCTACTCGCTTTCT-CGTGAA-CATATCAGCTAACACTCGTG-CTTGTTCAGCTACAACGGTACCTCCGAGCTCCAGCTCGAGCGCATGAGCGTCTACTTCAACGAGGCTTCCGGCAACAAGTACGTTCCTCGTGCCGTCCTCGTCGATCTCGAGCCCGGTACCATGGATGCCGTCCGCGCCGGTCCTTTCGGTCAGCTCTTCCGCCCTGACAACTTCGTCTTCGGTC-AGTCC-GGTGCC
>Pestalotiopsis_kenyana_CBS_442_67
ACCC-ATGTG-ACTTACCATT--GTTGCCTCGGCAGAAG-CTGCTCGGTGCACCCTACCTT-GGAACGGCCTACCCTGTAGCGCCTTACCCTGGAACGGCTTACCCTGTAACGGCT-GCCGGTGGACTACCAAACTCTTGTTATTTTATTGTAATCTGAGCGTCTTATTTTAATAAGTCAAAACTTTCAACAACGGATCTCTTGGTTCTGGCATCGATGAAGAACGCAGCGAAATGCGATAAGTAATGTGAATTGCAGAATTCAGTGAATCATCGAATCTTTGAACGCACATTGCGCCCATTAGTATTCTAGTGGGCATGCCTGTTCGAGCGTCATTTCAACCCTTAAGCCTAGCTTAGTGTTGGGAGCCTACT---GCTTTTGCTAGCTGTAGCTCCTGAAATACAACGGCGGATCTGCGATATCCTCTGAGCGTAGTAAATTTTTAT-----CTCGCTTTTG-ACTGGAGTTG-CAGCGTCTTTGGCCGCTAAATCCCCCAA--TTTTTAATGGTTGACCTC--------------------------------GAAAATCTGG--------TTTTCGCACCTGC-CC-ATTTTCTCA-GACAC-TTACCCC-GCCGCA-----------CGACCCCGC-GGTGCAAA-CGAAAAA-TTTCTTATC--ACAGCCCCACA-TCACACA--AACATTTT-GGCAGCCACGCACCTTG-CATGA-CCCACAATGAACA--------ATTGCTGACCCCGCCAAA-TAGGAAGCCGCCGAGCTCGGAAAGGGTTCCTTCAAGTACGCATGGGTTCTTGACAAGCTCAAGGCCGAGCGTGAGCGTGGTATCACCATTGATATCGCTC-TCTGGAAGTTCGAGACCAACGAGTACAATGTCACCGTCATTGG-TTAGTATCCCTGCCCACAAT--ATGTGTCATG-TCTCTGAACTC---AAGACTAACCTTGCAATACAGACGCTCCCGGTCA-CCGTGATTTCATCAAGAACAT---------GGTGCTGCCTTCTGGTATGTAGCC-CATC-TACCTCGACGCG-CCTCAATACGACA---CCCCCGGCAACTCGACCACG--ATAATCTCA---ACTGCTT-GGTTGGAACCATACGAAAGACTC-GATACTGACCGGTCTATGATA--GGCAAACCATCTCTGGCGAGCACGGTCTCGACAGCAATGGAGTGTACGTACCCTTTCCCT-GGCTGTTCGCTTTCT-CGTGAA-CATGTCAGCTAACAGTCGTG-CTTGTTCAGCTACAACGGTACCTCCGAGCTCCAGCTCGAGCGCATGAGCGTCTACTTCAACGAGGCTTCCGGCAACAAGTACGTTCCTCGTGCCGTCCTCGTCGATCTCGAGCCCGGTACCATGGATGCCGTCCGCGCCGGTCCTTTCGGTCAGCTCTTCCGCCCTGACAACTTCGTCTTCGGTC-AGTCC-GGTGCC
>Pestalotiopsis_kenyana_CFCC_54805
ACCC-ATGTG-ACTTACCATT--GTTGCCTCGGCAGAAG-CTGCTCGGTGCACCCTACCTT-GGAACGGCCTACCCTGTAGCGCCTTACCCTGGAACGGCTTACCCTGTAACGGCT-GCCGGTGGACTACCAAACTCTTGTTATTTTATTGTAATCTGAGCGTCTTATTTTAATAAGTCAAAACTTTCAACAACGGATCTCTTGGTTCTGGCATCGATGAAGAACGCAGCGAAATGCGATAAGTAATGTGAATTGCAGAATTCAGTGAATCATCGAATCTTTGAACGCACATTGCGCCCATTAGTATTCTAGTGGGCATGCCTGTTCGAGCGTCATTTCAACCCTTAAGCCTAGCTTAGTGTTGGGAGCCTACT---GCTTTTGCTAGCTGTAGCTCCTGAAATACAACGGCGGATCTGCGATATCCTCTGAGCGTAGTAAATTTTTAT-----CTCGCTTTTG-ACTGGAGTTG-CAGCGTCTTTGGCCGCTAAATCCCCCAA--TTTTTAATGGTTGACCTC--------------------------------GAAAATCTGG--------TTTTCGCACCTGC-CC-ATTTTCTCA-GACAC-TTACCCC-GCCGCA-----------CGACCCCGC-GGTGCAAA-CGAAAAA-TTTCTTATC--ACAGCCCCACA-TCACACA--AACATTTT-GGCAGCCACGCACCTTG-CATGA-CCCACAATGAACA--------ATTGCTGACCCCGCCAAA-TAGGAAGCCGCCGAGCTCGGAAAGGGTTCCTTCAAGTACGCATGGGTTCTTGACAAGCTCAAGGCCGAGCGTGAGCGTGGTATCACCATTGATATCGCTC-TCTGGAAGTTCGAGACCAACGAGTACAATGTCACCGTCATTGG-TTAGTATCCCTGCCCACAAT--ATGTGTCATG-TCTCTGAACTC---AAGACTAACCTTGCAATACAGACGCTCCCGGTCA-CCGTGATTTCATCAAGAACAT---------GGTGCTGCCTTCTGGTATGTAGCC-CATC-TACCTCGACGCG-CCTCAATACGACA---CCCCCGGCAACTCGACCACG--ATAATCTCA---ACTGCTT-GGTTGGAACCATACGAAAGACTC-GATACTGACCGGTCTATGATA--GGCAAACCATCTCTGGCGAGCACGGTCTCGACAGCAATGGAGTGTACGTACCCTTTCCCT-GGCTGTTCGCTTTCT-CGTGAA-CATGTCAGCTAACAGTCGTG-CTTGTTCAGCTACAACGGTACCTCCGAGCTCCAGCTCGAGCGCATGAGCGTCTACTTCAACGAGGCTTCCGGCAACAAGTACGTTCCTCGTGCCGTCCTCGTCGATCTCGAGCCCGGTACCATGGATGCCGTCCGCGCCGGTCCTTTCGGTCAGCTCTTCCGCCCTGACAACTTCGTCTTCGGTC-AGTCC-GGTGCC
>Pestalotiopsis_kenyana_CFCC_54962
ACCC-ATGTG-ACTTACCATT--GTTGCCTCGGCAGAAG-CTGCTCGGTGCACCCTACCTT-GGAACGGCCTACCCTGTAGCGCCTTACCCTGGAACGGCTTACCCTGTAACGGCT-GCCGGTGGACTACCAAACTCTTGTTATTTTATTGTAATCTGAGCGTCTTATTTTAATAAGTCAAAACTTTCAACAACGGATCTCTTGGTTCTGGCATCGATGAAGAACGCAGCGAAATGCGATAAGTAATGTGAATTGCAGAATTCAGTGAATCATCGAATCTTTGAACGCACATTGCGCCCATTAGTATTCTAGTGGGCATGCCTGTTCGAGCGTCATTTCAACCCTTAAGCCTAGCTTAGTGTTGGGAGCCTACT---GCTTTTGCTAGCTGTAGCTCCTGAAATACAACGGCGGATCTGCGATATCCTCTGAGCGTAGTAAATTTTTAT-----CTCGCTTTTG-ACTGGAGTTG-CAGCGTCTTTGGCCGCTAAATCCCCCAA--TTTTTAATGGTTGACCTC--------------------------------GAAAATCTGG--------TTTTCGCACCTGC-CC-ATTTTCTCA-GACAC-TTACCCC-GCCGCA-----------CGACCCCGC-GGTGCAAA-CGAAAAA-TTTCTTATC--ACAGCCCCACA-TCACACA--AACATTTT-GGCAGCCACGCACCTTG-CATGA-CCCACAATGAACA--------ATTGCTGACCCCGCCAAA-TAGGAAGCCGCCGAGCTCGGAAAGGGTTCCTTCAAGTACGCATGGGTTCTTGACAAGCTCAAGGCCGAGCGTGAGCGTGGTATCACCATTGATATCGCTC-TCTGGAAGTTCGAGACCAACGAGTACAATGTCACCGTCATTGG-TTAGTATCCCTGCCCACAAT--ATGTGTCATG-TCTCTGAACTC---AAGACTAACCTTGCAATACAGACGCTCCCGGTCA-CCGTGATTTCATCAAGAACAT---------GGTGCTGCCTTCTGGTATGTAGCC-CATC-TACCTCGACGCG-CCTCAATACGACA---CCCCCGGCAACTCGACCACG--ATAATCTCA---ACTGCTT-GGTTGGAACCATACGAAAGACTC-GATACTGACCGGTCTATGATA--GGCAAACCATCTCTGGCGAGCACGGTCTCGACAGCAATGGAGTGTACGTACCCTTTCCCT-GGCTGTTCGCTTTCT-CGTGAA-CATGTCAGCTAACAGTCGTG-CTTGTTCAGCTACAACGGTACCTCCGAGCTCCAGCTCGAGCGCATGAGCGTCTACTTCAACGAGGCTTCCGGCAACAAGTACGTTCCTCGTGCCGTCCTCGTCGATCTCGAGCCCGGTACCATGGATGCCGTCCGCGCCGGTCCTTTCGGTCAGCTCTTCCGCCCTGACAACTTCGTCTTCGGTC-AGTCC-GGTGCC
>Pestalotiopsis_kenyana_CFCC_55088
ACCC-ATGTG-ACTTACCATT--GTTGCCTCGGCAGAAG-CTGCTCGGTGCACCCTACCTT-GGAACGGCCTACCCTGTAGCGCCTTACCCTGGAACGGCTTACCCTGTAACGGCT-GCCGGTGGACTACCAAACTCTTGTTATTTTATTGTAATCTGAGCGTCTTATTTTAATAAGTCAAAACTTTCAACAACGGATCTCTTGGTTCTGGCATCGATGAAGAACGCAGCGAAATGCGATAAGTAATGTGAATTGCAGAATTCAGTGAATCATCGAATCTTTGAACGCACATTGCGCCCATTAGTATTCTAGTGGGCATGCCTGTTCGAGCGTCATTTCAACCCTTAAGCCTAGCTTAGTGTTGGGAGCCTACT---GCTTTTGCTAGCTGTAGCTCCTGAAATACAACGGCGGATCTGCGATATCCTCTGAGCGTAGTAAATTTTTAT-----CTCGCTTTTG-ACTGGAGTTG-CAGCGTCTTTGGCCGCTAAATCCCCCAA--TTTTTAATGGTTGACCTC--------------------------------GAAAATCTGG--------TTTTCGCACCTGC-CC-ATTTTCTCA-GACAC-TTACCCC-GCCGCA-----------CGACCCCGC-GGTGCAAA-CGAAAAA-TTTCTTATC--ACAGCCCCACA-TCACACA--AACATTTT-GGCAGCCACGCACCTTG-CATGA-CCCACAATGAACA--------ATTGCTGACCCCGCCAAA-TAGGAAGCCGCCGAGCTCGGAAAGGGTTCCTTCAAGTACGCATGGGTTCTTGACAAGCTCAAGGCCGAGCGTGAGCGTGGTATCACCATTGATATCGCTC-TCTGGAAGTTCGAGACCAACGAGTACAATGTCACCGTCATTGG-TTAGTATCCCTGCCCACAAT--ATGTGTCATG-TCTCTGAACTC---AAGACTAACCTTGCAATACAGACGCTCCCGGTCA-CCGTGATTTCATCAAGAACAT---------GGTGCTGCCTTCTGGTATGTAGCC-CATC-TACCTCGACGCG-CCTCAATACGACA---CCCCCGGCAACTCGACCACG--ATAATCTCA---ACTGCTT-GGTTGGAACCATACGAAAGACTC-GATACTGACCGGTCTATGATA--GGCAAACCATCTCTGGCGAGCACGGTCTCGACAGCAATGGAGTGTACGTACCCTTTCCCT-GGCTGTTCGCTTTCT-CGTGAA-CATGTCAGCTAACAGTCGTG-CTTGTTCAGCTACAACGGTACCTCCGAGCTCCAGCTCGAGCGCATGAGCGTCTACTTCAACGAGGCTTCCGGCAACAAGTACGTTCCTCGTGCCGTCCTCGTCGATCTCGAGCCCGGTACCATGGATGCCGTCCGCGCCGGTCCTTTCGGTCAGCTCTTCCGCCCTGACAACTTCGTCTTCGGTC-AGTCC-GGTGCC
>Pestalotiopsis_kenyana__LC6633
ACCC-ATGTG-ACTTACCATT--GTTGCCTCGGCAGAAG-CTGCTCGGTGCACCCTACCTT-GGAACGGCCTACCCTGTAGCGCCTTACCCTGGAACGGCTTACCCTGTAACGGCT-GCCGGTGGACTACCAAACTCTTGTTATTTTATTGTAATCTGAGCGTCTTATTTTAATAAGTCAAAACTTTCAACAACGGATCTCTTGGTTCTGGCATCGATGAAGAACGCAGCGAAATGCGATAAGTAATGTGAATTGCAGAATTCAGTGAATCATCGAATCTTTGAACGCACATTGCGCCCATTAGTATTCTAGTGGGCATGCCTGTTCGAGCGTCATTTCAACCCTTAAGCCTAGCTTAGTGTTGGGAGCCTACT---GCTTTTGCTAGCTGTAGCTCCTGAAATACAACGGCGGATCTGCGATATCCTCTGAGCGTAGTAAATTTTTAT-----CTCGCTTTTG-ACTGGAGTTG-CAGCGTCTTTGGCCGCTAAATCCCCCAA--TTTTTAATGGTTGACCTC--------------------------------GAAAATCTGG--------TTTTCGCACCTGC-CC-ATTTTCTCA-GACAC-TTACCCC-GCCGCA-----------CGACCCCGC-GGTGCAAA-CGAAAAA-TTTCTTATC--ACAGCCCCACA-TCACACA--AACATTTT-GGCAGCCACGCACCTTG-CATGA-CCCACAATGAACA--------ATTGCTGACCCCGCCAAA-TAGGAAGCCGCCGAGCTCGGAAAGGGTTCCTTCAAGTACGCATGGGTTCTTGACAAGCTCAAGGCCGAGCGTGAGCGTGGTATCACCATTGATATCGCTC-TCTGGAAGTTCGAGACCAACGAGTACAATGTCACCGTCATTGG-TTAGTATCCCTGCCCACAAT--ATGTGTCATG-TCTCTGAACTC---AAGACTAACCTTGCAATACAGACGCTCCCGGTCA-CCGTGATTTCATCAAGAACAT---------GGTGCTGCCTTCTGGTATGTAGCC-CATC-TACCTCGACGCG-CCTCAATACGACA---CCCCCGGCAACTCGACCACG--ATAATCTCA---ACTGCTT-GGTTGGAACCATACGAAAGACTC-GATACTGACCGGTCTATGATA--GGCAAACCATCTCTGGCGAGCACGGTCTCGACAGCAATGGAGTGTACGTACCCTTTCCCT-GGCTGTTCGCTTTCT-CGTGAA-CATGTCAGCTAACAGTCGTG-CTTGTTCAGCTACAACGGTACCTCCGAGCTCCAGCTCGAGCGCATGAGCGTCTACTTCAACGAGGCTTCCGGCAACAAGTACGTTCCTCGTGCCGTCCTCGTCGATCTCGAGCCCGGTACCATGGATGCCGTCCGCGCCGGTCCTTTCGGTCAGCTCTTCCGCCCTGACAACTTCGTCTTCGGTC-AGTCC-GGTGCC
>Pestalotiopsis_knightiae_CBS_111963
ACCC-ATGTGAACTTACCATT--GTTGCCTCGGCAGAAG-CTGCTCGGTACACCCTACCTT-GGAACGGCCTACCCTGTAGCGCCTTACCCTGGAACGGCTTACCCTGTAGCGGCT-GCCGGTGGACTACCAAACTCTTGTTATTTTATTGTAATCTGAGCGTCTTATTTTAATAAGTCAAAACTTTCAACAACGGATCTCTTGGTTCTGGCATCGATGAAGAACGCAGCGAAATGCGATAAGTAATGTGAATTGCAGAATTCAGTGAATCATCGAATCTTTGAACGCACATTGCGCCCATTAGTATTCTAGTGGGCATGCCTGTTCGAGCGTCATTTCAACCCTTAAGCCTAGCTTAGTGTTGGGAGCCTACT---GCTTTTACTAGCTGTAGCTCCTGAAATACAACGGCGGATCTGCGATATCCTCTGAGCGTAGTAA-TTTTTAT-----CTCGCTTTTG-ACTGGAGTTG-CAGCGTCTTTAGCCGCTAAATCCCCCAA--TTTTTAATGGTTGACCTCGGATCAGGTAGGAATACCCGCTGAACTT----GAAAATCTGG--------TTTTCGCACCTGC-CC-ATTTTCCCA-CACAC-TTACCCC-GCCGCA-----------CGACCCCGC-GGTGCAAA-CGAAAAA-TTTCTTATC--ATAGCCCCACA-TCACACA--AACATTTT-GGCAGCCACGCACTTTG-CAAGA-CCCACAATGAACA--------ATTGCTGACCCCGCCAAA-TAGGAAGCCGCCGAGCTCGGAAAGGGTTCCTTCAAGTACGCATGGGTTCTTGACAAGCTCAAGGCCGAGCGTGAGCGTGGTATCACCATTGATATCGCTC-TCTGGAAGTTCGAGACCAACGAGTACAATGTCACCGTCATTGG-TTAGTATCCCTGTCCACAAC--ATGCATCATG-TCTTTGAACTC---AAGACTAACCTTGCACTACAGACGCTCCCGGTCA-CCGTGATTTCATCAAGAACAT-ACCAAATTGGTGCTGCCTTCTGGTATGTAGCC-CATC-TACCTCGACGCG-CCTCGATACGACA---CCCCCGGCAACTCGACAACG--ACATTCTCA---ACTGCTT-GTTTGGAATCATACGAAAGACTT-GATACTGACCGGTCTATGATA--GGCAAACCATCTCTGGCGAGCACGGTCTCGACAGCAATGGAGTGTACGTACCCTTTCCTT-GGCTACTTGCTTTCT-CGTGAA-CATGTCAGCTAACACTCGTG-CTTGTTCAGCTACAACGGTACCTCCGAGCTCCAGCTCGAGCGCATGAGCGTCTACTTCAACGAGGCTTCCGGCAACAAGTACGTTCCTCGTGCCGTCCTCGTCGATCTCGAGCCCGGTACCATGGATGCCGTCCGCGCCGGTCCTTTCGGTCAGCTCTTCCGCCCTGACAACTTCGTATTCGGTC-AGTCC-GGTGCC
>Pestalotiopsis_knightiae_CBS_114138
ACCC-ATGTGAACTTACCATT--GTTGCCTCGGCAGAAG-CTGCTCGGTACACCCTACCTT-GGAACGGCCTACCCTGTAGCGCCTTACCCTGGAACGGCTTACCCTGTAGCGGCT-GCCGGTGGACTACCAAACTCTTGTTATTTTATTGTAATCTGAGCGTCTTATTTTAATAAGTCAAAACTTTCAACAACGGATCTCTTGGTTCTGGCATCGATGAAGAACGCAGCGAAATGCGATAAGTAATGTGAATTGCAGAATTCAGTGAATCATCGAATCTTTGAACGCACATTGCGCCCATTAGTATTCTAGTGGGCATGCCTGTTCGAGCGTCATTTCAACCCTTAAGCCTAGCTTAGTGTTGGGAGCCTACT---GCTTTTACTAGCTGTAGCTCCTGAAATACAACGGCGGATCTGCGATATCCTCTGAGCGTAGTAA-TTTTTAT-----CTCGCTTTTG-ACTGGAGTTG-CAGCGTCTTTAGCCGCTAAATCCCCCAA--TTTTTAATGGTTGACCTCGGATCAGGTAGGAATACCCGCTGAACTTAAGCGAAAATCTGG--------TTTTCGCACCTGC-CC-ATTTTCCCA-CACAC-TTACCCC-GCCGCA-----------CGACCCCGC-GGTGCAAA-CGAAAAA-TTTCTTATC--ATAGCCCCACA-TCACACA--AACATTTT-GGCAGCCACGCACTTTG-CAAGA-CCCACAATGAACA--------ATTGCTGACCCCGCCAAA-TAGGAAGCCGCCGAGCTCGGAAAGGGTTCCTTCAAGTACGCATGGGTTCTTGACAAGCTCAAGGCCGAGCGTGAGCGTGGTATCACCATTGATATCGCTC-TCTGGAAGTTCGAGACCAACGAGTACAATGTCACCGTCATTGG-TTAGTATCCCTGTCCACAAC--ATGCATCATG-TCTTTGAACTC---AAGACTAACCTTGCACTACAGACGCTCCCGGTCA-CCGTGATTTCATCAAGAACAT-ACCAAATTGGTGCTGCCTTCTGGTATGTAGCC-CATC-TACCTCGACGCG-CCTCGATACGACA---CCCCCGGCAACTCGACAACG--ACATTCTCA---ACTGCTT-GTTTGGAATCATACGAAAGACTT-GATACTGACCGGTCTATGATA--GGCAAACCATCTCTGGCGAGCACGGTCTCGACAGCAATGGAGTGTACGTACCCTTTCCTT-GGCTACTTGCTTTCT-CGTGAA-CATGTCAGCTAACACTCGTG-CTTGTTCAGCTACAACGGTACCTCCGAGCTCCAGCTCGAGCGCATGAGCGTCTACTTCAACGAGGCTTCCGGCAACAAGTACGTTCCTCGTGCCGTCCTCGTCGATCTCGAGCCCGGTACCATGGATGCCGTCCGCGCCGGTCCTTTCGGTCAGCTCTTCCGCCCTGACAACTTCGTATTCGGTC-AGTCC-GGTGCC
>Pestalotiopsis_krabiensis_MFLUCC_16_0260
ACCC-ATGTGAACTTACCATT--GTTGCCTCGGCAGAAG-CTGCTCGGTGCACCTTACCTT-GGAACGGCCTACCCTGTAGCGCCTTACCCTGGAACGGCTTACCCTGCAACGGCT-GCCGGTGGACTACCAAACTCTTGTTATTTTATGGTTATCTGAGCGTCTTATTTTAATAAGTCAAAACTTTCAACAACGGATCTCTTGGTTCTGGCATCGATGAAGAACGCAGCGAAATGCGATAAGTAATGTGAATTGCAGAATTCAGTGAATCATCGAATCTTTGAACGCACATTGCGCCCATTAGTATTCTAGTGGGCATGCCTGTTCGAGCGTCATTTCAACCCTTAAGCCTAGCTTAGTGTTGGGAGCCTACT---GCTTTTGCTAGCTGTAGCTCCTGAAATACAACGGCGGATCTGCGATATCCTCTGAGCGTAGTAA-TTTTTAT-----CTCGCTTTTG-ACTGGAGTTG-CAGCGTCTTTAGCCGCTAAACCCCCCAAT-TTTT-AATGGTGACCCTTCGG-----------------------------GGAAATTCTG--------TTTTCGCACCTGC-CCCATTTTTCCA-GACAC-TTACCCCCGCCGCA-----------CGACCCCGCCGGTGCAAA-CGAAAAAATTTCTTATCTCACAGCCCCACT-TCACA----ACCATTTT-GGCAGCCACGCACTTTGGCATGA-CCCCCAATGAACA--------ATTGCTGACCCCGCCAAAATAGGAAGCCGCCGAGCTCGGAAAGGGTTCCTTCAAGTACGCATGGGTTCTTGACAAGCTCAAGGCCGAGCGTGAGCGTGGTATCACCATTGATATCGCTC-TCTGGAAGTTCGAGACCAACGAGTACAATGTCACCGTCATTGG-TTAGTATCCCTGTCCATAGA--AAGTATCATG-TGTCCGAACTC----AGACTAACATCGCAATACAGACGCTCCCGGTCA-CCGTGATTTCATCAAGAACAT------------------------AAGCCCACG-TATC-TACCTCGAC-CG-CCTCAATACGACA---CCCTCCGCAACTCGACGACG--GCATTCTCG---GCTACTT-GGTTGGAACCAAACGAAAGACTT-GATACTGACCGGTCTCTGATA--GGCAAACCATCTCTGGCGAGCACGGTCTCGACAGCAATGGAGTGTACGTACCGTTTCCTT-GGCTACTTGCTTTCC-CACGAA-CTTGTTAGCTAACACTCGTG-CTTGCTCAGCTACAACGGCACCTCGGAGCTCCAGCTCGAGCGCATGAGCGTCTACTTCAACGAGGCTTCCGGCAACAAGTACGTTCCTCGTGCTGTCCTCGTCGATCTCGAGCCCGGTACCATGGACGCCGTCCGCGCCGGTCCTTTCGGCCAGCTCTTCCGCCCTGACAACTTCGTCTTCGGTC-AGTCC-GGTGCC
>Pestalotiopsis_leucadendri_CBS_121417
ACCC-ATGTGAACTTACCATT--GTTGCCTCGGCAGAAG-CTACCTGGTT-ACCCTACCTT-GGAACGGCCTACCCTGTAGCGCCTTACCCTGGAACGGCCTACCCTGTAACGGCT-GCCGGTGGACTACCAAACTCTTGTTATTTTATTGTAATCTGAGCGTCTTATTTTAATAAGTCAAAACTTTCAACAACGGATCTCTTGGTTCTGGCATCGATGAAGAACGCAGCGAAATGCGATAAGTAATGTGAATTGCAGAATTCAGTGAATCATCGAATCTTTGAACGCACATTGCGCCCATTAGTATTCTAGTGGGCATGCCTGTTCGAGCGTCATTTCAACCCTTAAGCCTAGCTTAGTGTTGGGAGCCTACT---GCTTTTGCTAGCGGTAGCTCCTGAAATACAACGGCGGATCTGCGATATCCTCTGAGCGTAGTAA-ATTTTAT-----CTCGCTTTTG-ACTGGAGTTG-CAGCGTCTTTAGCCGCTAAACCCCCC-AATTTTTTAATGGTTGACCTC--------------------------------GAAAATTTG---------TTTTCGCACCTG--CCCATTTTCCCA-GACAC-TTACCCC-GCCGCA-----------CGACCCCGC-GGTGCAAA-CGAAAAA-TTTCTTATC--ACAGCCCCACA-TCAC--A--AACATTTT-GGCAGCCATGCACTTTCCAG-GA-CCCACAATGAACA--------ATTGCTGACCCCGCCAAA-TAGGAAGCCGCCGAGCTCGGAAAGGGTTCCTTCAAGTACGCATGGGTTCTTGACAAGCTCAAGGCCGAGCGTGAGCGTGGTATCACCATTGATATCGCTC-TCTGGAAGTTCGAGACCAACGAGTACAATGTCACCGTCATTGG-TTAGTAACCCTGTCCATGCG--ATGTACCATG-CGTCTGAATGT----ATGCTAACATGGCAACACAGATGCTCCCGGTCACC-GTGATTTCATCAAGAACA--ACCAAATTGGTGCTGCCTTCTGGTATGTAGCC-CATC-TACCTCGACGCG-CCTCAATACGACA---CCCCCGGCAACTCGACAACG--ACATTCTTA---ACTGCTT-GTTTGGAACCATACAAAAGACTT-GATACTGACCGGTCTATGATA--GGCAAACCATCTCTGGCGAGCACGGTCTCGACAGCAATGGAGTGTATGTACCCTTTCCCT-GGCTATTCGCTTTCT-CGTGAA-CATGTCAGCTAACAGTCGTG-CTTGTTCAGCTACAACGGTACCTCCGAGCTCCAGCTCGAGCGCATGAGCGTCTACTTCAACGAGGCTTCCGGCAACAAGTACGTTCCTCGTGCCGTCCTCGTCGATCTCGAGCCCGGTACCATGGATGCCGTCCGCGCCGGTCCTTTCGGTCAGCTCTTCCGCCCTGACAACTTCGTCTTCGGTC-AGTCC-GGTGC-
>Pestalotiopsis_leucospermi_CBS_114489
ACCC-ATGTGAACTTACCATT--GTTGCCTCGGCAGAAG-CTGCTCGGTGCACCCTACCTT-GGAACGGCCTACCCTGTAGCGCCTTACCCTGGAACGGCTTACCCTGTAACGGCT-GCCGGTGGACTACCAAACTCTTGTTATTTTATTGTAATCTGAGCGTCTTATTTTAATAAGTCAAAACTTTCAACAACGGATCTCTTGGTTCTGGCATCGATGAAGAACGCAGCGAAATGCGATAAGTAATGTGAATTGCAGAATTCAGTGAATCATCGAATCTTTGAACGCACATTGCGCCCATTAGTATTCTAGTGGGCATGCCTGTTCGAGCGTCATTTCAACCCTTAAGCCTAGCTTAGTGTTGGGAGCCTACT---GCTTTTGCTAGCTGTAGCTCCTGAAATACAACGGCGGATCTGCGATATCCTCTGAGCGTAGTAAATTTTTAT-----CTCGCTTTTG-ACTGGAGTTG-CAGCGTCTTTGGCCGCTAAATCCCCCAA--TTTTTAATGGTTGACCTC--------------------------------GAAAATCTGG--------TTTTCGCACCTGC-CC-ATTTTCCCA-CGCAC-TTACCCC-GCCGCA-----------CGACCCCGC-GGTGCAAA-CGAAAAA-TTTCTTATC--GCAGCCCCACA-TCACACA--AACATTTT-GGCAGCCACGCACTTTG-CATGA-CCCACAATGAACA--------ATCGCTGACCCCGCCAAA-TAGGAAGCCGCCGAGCTCGGAAAGGGTTCCTTCAAGTACGCATGGGTTCTTGACAAGCTCAAGGCCGAGCGTGAGCGTGGTATCACCATTGATATCGCTC-TCTGGAAGTTCGAGACCAACGAGTACAATGTCACCGTCATTGG-TTAGTATCCCTGTCCACAAC--ATGTGTCATG-CCTCTGAGCTC---TAGACTAACCTTGCAATACAGACGCTCCCGGTCA-CCGTGATTTCATCAAGAACA--ACCAAATTGGTGCTGCCTTCTGGTATGTAGCC-CATC-TACCTCGACGCG-CCTCAATACGACA---CCCCCGGCAACTCGACAACG--ACATTCTCA---ACTGCTT-GTTTGGAACCATACGAAAGACTT-CATACTGACCGGTCTATGATA--GGCAAACCATCTCTGGCGAGCACGGTCTCGACAGCAATGGAGTGTACGTACCCTTGATCT-CGCTACTCGCTTTCT-CGTGAA-CATGTCAGCTAACAGTCGTG-CTTGTTCAGCTACAACGGTACCTCCGAGCTCCAGCTCGAGCGCATGAGCGTCTACTTCAACGAGGCTTCCGGCAACAAGTACGTTCCTCGTGCCGTCCTCGTCGATCTCGAGCCCGGTACCATGGATGCCGTCCGCGCCGGTCCTTTCGGTCAGCTCTTCCGCCCTGACAACTTCGTCTTCGGTC-AGTCC-GGTGC-
>Pestalotiopsis_licualicola_HGUP_4057
ACCC-ATGTGAACTTACCATT--GTTGCCTCGGCAGAAG-CTGCTCGGTATACCCTACCTT-GGAACGGCCTACCCTGTAGCGCCTTACCCTGGAACGGCTTACCCTGCAACGGCT-GCCGGTGGACTACCAAACTCTTGTTATTTTATTGTAATCTGAGCGTCTTATTTTAATAAGTCAAAACTTTCAACAACGGATCTCTTGGTTCTGGCATCGATGAAGAACGCAGCGAAATGCGATAAGTAATGTGAATTGCAGAATTCAGTGAATCATCGAATCTTTGAACGCACATTGCGCCCATTAGTATTCTAGTGGGCATGCCTGTTCGAGCGTCATTTCAACCCTTAAGCCTAGCTTAGTGTTGGGAGCCTACT---GCTTTTGCTAGTTGTAGCTCCTGAAATACAACGGCGGATCTGCGATATCCTCTGAGCGTAGTAA-TTTTTAT-----CTCGCTTTTG-ACTGGAGTTG-CAGCGTCTTTAGCCGCTAAACCCCCCAAT-TTTTAA-TGGTTGACCTCGATCAGTAGATTCCCGAA--------------G-AAATTCTG--------TTTTCGCACCTGC-CC-ATTTTTCCA-GACAC-TTACCCC-GCCGCA-----------CGACCCCGC-GGTGCAAA-CGAAAAA-TTTCTTATCTCACAGCCCCACT-TCACAC---AACATTTT-GGCAGCCACGCACTTTG-CATGA-CCCACAATGAACA--------ATTGCTGACCCCGCCAAA-TAGGAAGCCGCCGAGCTCGGAAAGGGTTCCTTCAAGTACGCATGGGTTCTTGACAAGCTCAAGGCCGAGCGTGAGCGTGGTATCACCATTGATATCGCTC-TCTGGAAGTTCGAGACCAACGAGTACAATGTCACCGTCATTGG-TTAGTATCCCTGTCCATAGA--AAGTATCATG-TGTCCGAACTC----AGACTAACATCGCAATACAGACGCTCCCGGTCA-CCGTGATTTCATCAAGAACAT------------------------GAGGATAGT-CATC-TACCTCGACACG-CCTCA-TACGACA---CCCTCCGCAACTCGACGACG--GCATTCTCG---GCTACTT-GGTTGGAACCAAACGAAAGACTT-GATACTGACCGGTCTCTGATA--GGCAAACCATCTCTGGCGAGCACGGTCTCGACAGCAATGGAGTGTACGTACCGTTTCCTT-GGCTACTTGCTTTCC-CACGAA-CATGTTAGCTAACACTCGTG-CTTGCTCAGCTACAACGGCACCTCGGAGCTCCAGCTCGAGCGCATGAGCGTCTACTTCAACGAGGCTTCCGGCAACAAGTACGTTCCTCGTGCTGTCCTCGTCGATCTCGAGCCTGGTACCATGGACGCCGTCCGCGCCGGTCCTTTCGGCCAGCTCTTCCGCCCTGACAACTTCGTCTTCGGTC-AGTCC-GGTGCC
>Pestalotiopsis_lijiangensis_CFCC_50738
ACCC-ATGTGAACTTACCAAT--GTTGCCTCGGCAGAGG-CTACCCGGT--ACCTTACCCT-GGAACGGCCTACCCTGTAGCGCCTTACCCGGGAACGGGCTACCCTGTAGCGGCT-GCCGGCGGACCATTAAACTCTTGTTATTTTATTGTCATCTGAGCGTCTTATTTTAATAAGTCAAAACTTTCAACAACGGATCTCTTGGTTCTGGCATCGATGAAGAACGCAGCGAAATGCGATAAGTAATGTGAATTGCAGAATTCAGTGAATCATCGAATCTTTGAACGCACATTGCGCCCATTAGTATTCTAGTGGGCATGCCTGTTCGAGCGTCATTTCAACCCTTAAGCCTAGCTTAGTGTTGGGAGCCTACC---CGCCTTAGGGCCCGTAGCTCCTGAAATACAACGGCGGATCTGTGGCATCCTCTGAGCGTAGTAA-TTTTTAT-----CTCGCTTTTG-TCAGGAGTTG-CAGCGTCT--GGCCGCTAAACCCCC-AAA-TCTTTAATGGTGACCTCGATCAGGAGGAATCCCCCGG-----------------ATGATTACTGGTACTTCCCAGGCCGACTGCGCCATTCTCA----TCATTGCCGCTGGTACTGG---------TGAGTTCGAGGCTGGTATCTCCAAGGATGGCCAGACTCGTGAGCACGCT-CTGCTCGCTTTCACCCTCGGT-GTCAAGCAGCTCATCG-----TTGCCATCAACA---------AGATGGACACTGCCAAG-TGGTCCGAGGCCCGTTACAAGGAGATCATCAAGGAGACCTCCAACTTCATCAAGAAGGTTGGCTACAACCCCAAGGAGGTTCCCTTCGTCCCCATCTCCG-GCTTCAACGGCGACAACATGCTAAA---------------------------------------------------------------------------------------------------------------------------GTAAGTCCAAGCTCCTTTATCAAAACGCGTCGTCTTCTACCCCTGATATATACCTAACCTACCTA---CCCCGACAACTTTGCTAACCAGCCTCCTTG--AATAGGTTCATCTTCAAACTGGCCAATGTGGT--AACCAGATCGGTGCCGCATTCTGGCAAACCATCTCTGGAGAGCATGGTCTCGACGGATCTGGAGTGTAAGTGGTGTCTAACT---CTCAACAGTTTCTCTTT----CATTTATGCTAACA-TTGCA-----ACTAGCTACAATGGTACCTCTGACCTCCAACTTGAGCGTATGAACGTCTACTTCAATGAGGCCTCTGGTAACAAGTATGTCCCTCGCGCTGTCCTCGTCGATTTGGAACCCGGTACCATGGATGCCGTCCGTGCTGGTCCATTCGGTCAGCTCTTCCGTCCTGACAACTTTGTTTTCGGTC-AATCT-GGTGCA
>Pestalotiopsis_linearis_MFLUCC_12_0271
ACCC-ATGTGAACTTACCATT--GTTGCCTCGGCAGAAG-CTACCTGGTT-ACCTTACCTT-GGAACGGCCTACCCTGTAGCGCCTTACCCTGGAACGGCCTACCCTGTAACGGCT-GCCGGTGGACTACCAAACTCTTGTTATTTTATTGTAATCTGAGCGTCTTATTTTAATAAGTCAAAACTTTCAACAACGGATCTCTTGGTTCTGGCATCGATGAAGAACGCAGCGAAATGCGATAAGTAATGTGAATTGCAGAATTCAGTGAATCATCGAATCTTTGAACGCACATTGCGCCCATTAGTATTCTAGTGGGCATGCCTGTTCGAGCGTCATTTCAACCCTTAAGCCTAGCTTAGTGTTGGGAGCCTACT---GCTTTTGCTAGCGGTAGCTCCTGAAATACAACGGCGGATCTGCGATATCCTCTGAGCGTAGTAA-TTTTTAT-----CTCGCTTTTG-ACTGGAGTTG-CAGCGTCTTTAGCCGCTAAACCCCCCAA--TTTTTAATGGTTGACCTCGGATCAGGT-----------------------GAGAATCTG---------TTTTCGCACCTG--CCCATTTTCCCA-GACAC-TTACCCC-GCCGCA-----------CGACCCCGC-GGTGCAAA-CGAAAAA-TTTCTTATC--ACAGCCCCACA-TCGCACA--AACATTTT-GGCAGCCATGCACTTTCCAA-GA-CCCACAATGAACA--------TTTGCTGACCCCGCCAAA-TAGGAAGCCGCCGAGCTCGGAAAGGGTTCCTTCAAGTACGCATGGGTTCTTGACAAGCTCAAGGCCGAGCGTGAGCGTGGTATCACCATCGATATCGCTC-TCTGGAAGTTCGAGACCAACGAGTACAATGTCACCGTCATTGG-TTAGTATCCCTGTCCACACG--ATGTACCATG-CATCTGAATGT----ATACTAACATGGCAACACAGATGCTCCCGGTCACC-GTGATTTCATCAAGAACAT--------CGGTGCTGCTTTCTGGTATGTAACC-TGTC-TGTCTC---------TCGACACCGCCT-----------------CAACG--ACGTTCTCAACAAGTGCTT-GGTTGGAAACAAGGGAAAGACTT-GATACTGACCGGTCCCTGATA--GGCAAACCATCTCTGGCGAACACGGTCTCGACAGCAATGGAGTGTACGTACCCTTTCCTT-AGCTACTTG-TTTCC-CACGAA-CATCTTAGCTAACACTCGTG-GTTGTTCAGCTACAACGGTACCTCCGAGCTCCAGCTCGAGCGCATGAGCGTCTACTTCAACGAGGCTTCCGGCAACAAGTACGTTCCTCGTGCCGTCCTCGTCGATCTCGAGCCCGGTACCATGGATGCCGTCCGCGCCGGTCCTTTCGGTCAGCTCTTCCGCCCTGACAACTTCGTCTTCGGTC-AGTCC-GGTGCC
>Pestalotiopsis_linguae_ZHKUCC_22_0159
ACCC-ATGTGAACTTACCATT--GTTGCCTCGGCAGAAG-CTGCTCGGTGCACCTTACCTT-GGAACGGCCTACCCTGTAGCGCCTTACCCTGGAACGGCTTACCCTGTAGCGGCT-GCCGGTGGACTACCAAACTCTTGTTATTTTATTGTAATCTGAGCGTCTTATTTTAATAAGTCAAAACTTTCAACAACGGATCTCTTGGTTCTGGCATCGATGAAGAACGCAGCGAAATGCGATAAGTAATGTGAATTGCAGAATTCAGTGAATCATCGAATCTTTGAACGCACATTGCGCCCATTAGTATTCTAGTGGGCATGCCTGTTCGAGCGTCATTTCAACCCTTAAGCCTAGCTTAGTGTTGGGAGCCTACT---GCTTTTGCTAGCTGTAGCTCCTGAAATACAACGGCGGATCTGCGATATCCTCTGAGCGTAGTAA-TTTTTAT-----CTCGCTTTTG-ACTGGAGTTG-CAGCGTCTTTAGCCGCTAAACCCCCCAA--TTTTTAATGGTTGACCTCGGATCAGGTAGGAATACCCGCTGAACTTAAGCGAAAATCTG---------TTTTCGCACCTGC-CC-ATTTTCCCA-GACAG-TTACCCC-GCCGCA-----------CGACCCCGC-GGTGCAAA-CGAAAAA-TTTCTTATC--ATAGCCCCACA-TCACA----AACATTTT-GGCAGCCACGCACTCTG-CATGA-CCCACAATGAACA--------ATTGCTGACCCCGCCAAA-TAGGAAGCCGCCGAGCTCGGAAAGGGTTCCTTCAAGTACGCATGGGTTCTTGACAAGCTCAAGGCCGAGCGTGAGCGTGGTATCACCATTGATATCGCTC-TCTGGAAGTTCGAGACCAACGAGTACAATGTCACCGTCATTGG-TTAGTATCCCTGCCCACAAC--ATGTGTCATG-TCTCCGAACTC---AAGACTAACCTTACAATACAGACGCTCCCGGTCA-CCGTGATTTCATCAAGAACAT-ACCAAATTGGTGCTGCCTTCTGGTATGTAGCC-CATC-TACCCCGACGCG-TCTCAATACGACA---CC---GGCAACTCGACAACG--ACGTTCTCA---ACTGCTT-GGTTGAAACCAAATGAAAGACTT-GATACTGATCGGTCTCTGATA--GGCAAACCATCTCTGGCGAGCACGGTCTCGACAGCAATGGAGTGTACGTACCCTTTCCCT-GGCTACTCGCTTTCT-CGTGAA-CATGTCAGCTAACACTCGTG-CTTGTTCAGCTACAACGGTACCTCCGAGCTCCAGCTCGAGCGCATGAGCGTCTACTTCAACGAGGCTTCCGGCAACAAGTACGTTCCTCGTGCCGTCCTCGTCGATCTCGAGCCCGGTACCATGGATGCCGTCCGCGCCGGTCCTTTCGGTCAGCTCTTCCGCCCTGACAA---------------------------
>Pestalotiopsis_linguae_ZHKUCC_22_0160
ACCC-ATGTGAACTTACCATT--GTTGCCTCGGCAGAAG-CTGCTCGGTGCACCTTACCTT-GGAACGGCCTACCCTGTAGCGCCTTACCCTGGAACGGCTTACCCTGTAGCGGCT-GCCGGTGGACTACCAAACTCTTGTTATTTTATTGTAATCTGAGCGTCTTATTTTAATAAGTCAAAACTTTCAACAACGGATCTCTTGGTTCTGGCATCGATGAAGAACGCAGCGAAATGCGATAAGTAATGTGAATTGCAGAATTCAGTGAATCATCGAATCTTTGAACGCACATTGCGCCCATTAGTATTCTAGTGGGCATGCCTGTTCGAGCGTCATTTCAACCCTTAAGCCTAGCTTAGTGTTGGGAGCCTACT---GCTTTTGCTAGCTGTAGCTCCTGAAATACAACGGCGGATCTGCGATATCCTCTGAGCGTAGTAA-TTTTTAT-----CTCGCTTTTG-ACTGGAGTTG-CAGCGTCTTTAGCCGCTAAACCCCCCAA--TTTTTAATGGTTGACCTCGGATCAGGTAGGAATACCCGCTGAACTTAAGCGAAAATCTG---------TTTTCGCACCTGC-CC-ATTTTCCCA-GACAG-TTACCCC-GCCGCA-----------CGACCCCGC-GGTGCAAA-CGAAAAA-TTTCTTATC--ATAGCCCCACA-TCACA----AACATTTT-GGCAGCCACGCACTCTG-CATGA-CCCACAATGAACA--------ATTGCTGACCCCGCCAAA-TAGGAAGCCGCCGAGCTCGGAAAGGGTTCCTTCAAGTACGCATGGGTTCTTGACAAGCTCAAGGCCGAGCGTGAGCGTGGTATCACCATTGATATCGCTC-TCTGGAAGTTCGAGACCAACGAGTACAATGTCACCGTCATTGG-TTAGTATCCCTGCCCACAAC--ATGTGTCATG-TCTCCGAACTC---AAGACTAACCTTACAATACAGACGCTCCCGGTCA-CCGTGATTTCATCAAGAACAT-ACCAAATTGGTGCTGCCTTCTGGTATGTAGCC-CATC-TACCCCGACGCG-TCTCAATACGACA---CC---GGCAACTCGACAACG--ACGTTCTCA---ACTGCTT-GGTTGAAACCAAATGAAAGACTT-GATACTGATCGGTCTCTGATA--GGCAAACCATCTCTGGCGAGCACGGTCTCGACAGCAATGGAGTGTACGTACCCTTTCCCT-GGCTACTCGCTTTCT-CGTGAA-CATGTCAGCTAACACTCGTG-CTTGTTCAGCTACAACGGTACCTCCGAGCTCCAGCTCGAGCGCATGAGCGTCTACTTCAACGAGGCTTCCGGCAACAAGTACGTTCCTCGTGCCGTCCTCGTCGATCTCGAGCCCGGTACCATGGATGCCGTCCGCGCCGGTCCTTTCGGTCAGCTCTTCCGCCCTGACAA---------------------------
>Pestalotiopsis_lithocarpi_CFCC_55100
ACCC-ATGTGAACTTACCATT--GTTGCCTCGGCAGAAG-CTGCTCGGTGCACCTTACCTT-GGAACGGCCTACCCTGTAGCGCCTTACCCTGGAACGGCTTACCCTGTAGCGGCT-GCCGGTGGACTACCAAACTCTTGTCATTTTATTGTAATCTGAGCGTCTTATTTTAATAAGTCAAAACTTTCAACAACGGATCTCTTGGTTCTGGCATCGATGAAGAACGCAGCGAAATGCGATAAGTAATGTGAATTGCAGAATTCAGTGAATCATCGAATCTTTGAACGCACATTGCGCCCATTAGTATTCTAGTGGGCATGCCTGTTCGAGCGTCATTTCAACCCTTAAGCCTAGCTTAGTGTTGGGAGCCTACT---GCTTTTGCTAGCTGTAGCTCCTGAAATACAACGGCGGATCTGCGATATCCTCTGAGCGTAGTAA-TTTTTAT-----CTCGCTTTTG-ACTGGAGTTG-CAGCGTCTTTAGCCGCTAAACCCCCCAA--TTTTTAATGGTTGACCTCGGATCAGGT-----------------------GAAAATCTGG--------TTTTCGCACCTGC-CC-ATTTTCCCG-GACAC-TTACCCC-GCCGCA-----------CGACCCCGC-GGTGCAAA-CGAAAAA-TTTCTTATC--ATAGCCCCACA-TCACACA--AACATTTT-GGCAGCCACGCACTTTG-CAAGA-CCCACAACGAACA--------ATTGCTGACCCCGCCAAA-TAGGAAGCCGCCGAGCTCGGAAAGGGTTCCTTCAAGTACGCATGGGTTCTTGACAAGCTCAAGGCCGAGCGTGAGCGTGGTATCACCATTGATATCGCTC-TCTGGAAGTTCGAGACCAACGAGTACAATGTCACCGTCATTGG-TTAGTATCCCTGTCCACAAC--ATGCATCATG-TCTCCGGACTC---AAGACTAACCTTGCAATACAGATGCTCCCGGTCA-CCGTGATTTCATCAAGAACAT---------GGTGCTGCTTTCTGGTATGTAGCC-CATC-TACCCCGACGCG-TCTCAATACGACA---CCCCCGGCAACTCGACAACG--ACGTTCCCA---ACTGCTT-GGTTGAAACCAAATGAAAGACTT-GATACTGATCGGTCTCTGATA--GGCAAACCATCTCTGGCGAGCACGGTCTCGACAGCAATGGAGTGTACGTACCCTTTCCCT-GGCTACTCGCTTTCT-CGTGAA-CATGTCAGCTAACACTCGTG-CTTGTTCAGCTACAACGGTACCTCCGAGCTCCAGCTCGAGCGCATGAGCGTCTACTTCAACGAGGCTTCCGGCAACAAGTACGTTCCTCGTGCCGTCCTCGTCGATCTCGAGCCCGGTACCATGGATGCCGTCCGCGCCGGTCCTTTCGGTCAGCTCTTCCGCCCTGACAACTTCGTCTTCGGTC-AGTCC-GGTGCC
>Pestalotiopsis_lithocarpi_CFCC_55893
ACCC-ATGTGAACTTACCATT--GTTGCCTCGGCAGAAG-CTGCTCGGTGCACCTTACCTT-GGAACGGCCTACCCTGTAGCGCCTTACCCTGGAACGGCTTACCCTGTAGCGGCT-GCCGGTGGACTACCAAACTCTTGTCATTTTATTGTAATCTGAGCGTCTTATTTTAATAAGTCAAAACTTTCAACAACGGATCTCTTGGTTCTGGCATCGATGAAGAACGCAGCGAAATGCGATAAGTAATGTGAATTGCAGAATTCAGTGAATCATCGAATCTTTGAACGCACATTGCGCCCATTAGTATTCTAGTGGGCATGCCTGTTCGAGCGTCATTTCAACCCTTAAGCCTAGCTTAGTGTTGGGAGCCTACT---GCTTTTGCTAGCTGTAGCTCCTGAAATACAACGGCGGATCTGCGATATCCTCTGAGCGTAGTAA-TTTTTAT-----CTCGCTTTTG-ACTGGAGTTG-CAGCGTCTTTAGCCGCTAAACCCCCCAA--TTTTTAATGGTTGACCTCGGATCAGGT-----------------------GAAAATCTGG--------TTTTCGCACCTGC-CC-ATTTTCCCG-GACAC-TTACCCC-GCCGCA-----------CGACCCCGC-GGTGCAAA-CGAAAAA-TTTCTTATC--ATAGCCCCACA-TCACACA--AACATTTT-GGCAGCCACGCACTTTG-CAAGA-CCCACAACGAACA--------ATTGCTGACCCCGCCAAA-TAGGAAGCCGCCGAGCTCGGAAAGGGTTCCTTCAAGTACGCATGGGTTCTTGACAAGCTCAAGGCCGAGCGTGAGCGTGGTATCACCATTGATATCGCTC-TCTGGAAGTTCGAGACCAACGAGTACAATGTCACCGTCATTGG-TTAGTATCCCTGTCCACAAC--ATGCATCATG-TCTCCGGACTC---AAGACTAACCTTGCAATACAGATGCTCCCGGTCA-CCGTGATTTCATCAAGAACAT---------GGTGCTGCTTTCTGGTATGTAGCC-CATC-TACCCCGACGCG-TCTCAATACGACA---CCCCCGGCAACTCGACAACG--ACGTTCCCA---ACTGCTT-GGTTGAAACCAAATGAAAGACTT-GATACTGATCGGTCTCTGATA--GGCAAACCATCTCTGGCGAGCACGGTCTCGACAGCAATGGAGTGTACGTACCCTTTCCCT-GGCTACTCGCTTTCT-CGTGAA-CATGTCAGCTAACACTCGTG-CTTGTTCAGCTACAACGGTACCTCCGAGCTCCAGCTCGAGCGCATGAGCGTCTACTTCAACGAGGCTTCCGGCAACAAGTACGTTCCTCGTGCCGTCCTCGTCGATCTCGAGCCCGGTACCATGGATGCCGTCCGCGCCGGTCCTTTCGGTCAGCTCTTCCGCCCTGACAACTTCGTCTTCGGTC-AGTCC-GGTGCC
>Pestalotiopsis_lobata_CGMCC_3_23467
ACCC-ATGTGAACTTACCATT--GTTGCCTCGGCAGAAG-CTGCTCGGTGCACCCTACCTT-GGAACGGCCTACCCTGTAGCGCCTTACCCTGGAACGGCCTACCCTGTAGCGGCT-GCCGGTGGACTACCAAACTCTTGTTATTTTATTGTAATCTGAGCGTCTTATTTTAATAAGTCAAAACTTTCAACAACGGATCTCTTGGTTCTGGCATCGATGAAGAACGCAGCGAAATGCGATAAGTAATGTGAATTGCAGAATTCAGTGAATCATCGAATCTTTGAACGCACATTGCGCCCATTAGTATTCTAGTGGGCATGCCTGTTCGAGCGTCATTTCAACCCTTAAGCCTAGCTTAGTGTTGGGAGCCTACT---GCTTTTACTAGCTGTAGCTCCTGAAATACAACGGCGGATCTGCGATATCCTCTGAGCGTAGTAA-TTTTTAT-----CTCGCTTTTG-ACTGGAGTTG-CAGCGTCTTTAGCCGCTAAATCCCCCAA--TTTTTAATGGTTGACCTC--------------------------------GAAAATCTGG--------TTTTCGCACCTGC-CC-ATTTTCCCA-CACAC-TTACCCC-GCCGCA-----------CGACCCCGC-GGTGCAAA-CGAAAAA-TTTCTTATC--ACAGCCCCACA-TCACACA--AACATTTT-GGCAGCCACGCA--TCG-CATGA-CCCACAATGAACA--------ATTGCTGACCCCGCCAAA-TAGGAAGCCGCCGAGCTCGGAAAGGGTTCCTTCAAGTACGCATGGGTTCTTGACAAGCTCAAGGCCGAGCGTGAGCGTGGTATCACCATTGATATCGCTC-TCTGGAAGTTCGAGACCAACGAGTACAATGTCACCGTCATTGG-TTAGTATCCCCGTCCACGAC--ATGTATCACG-TCTTCGAACTC---AAGACTAACCTTGCAATACAGACGCTCCCGGTCA-CCGTGATTTCATCAAGAACAT-ACCAAATTGGTGCTGCCTTCTGGTATGTAGCC-CATC-TACCTCGACGCG-CCTCAATACGACA---CCCCCGGCAACTCGACAACG--AAATTCTCA---ACTGCTT-GTTTGGAACCATACGAAAGACTT-GATACTGACCGGTCTATGATA--GGCAAACCATCTCTGGCGAGCACGGTCTCGACAGCAATGGAGTGTACGTACCCTTTCCCT-GGCTACTCGCTTTCT-CGTGAA-CATGTCAGCTAACAGTCGTG-CTTGTTCAGCTACAACGGTACCTCCGAGCTCCAGCTCGAGCGCATGAGCGTCTACTTCAACGAGGCTTCCGGCAACAAGTACGTTCCTCGTGCCGTCCTCGTCGATCTCGAGCCCGGTACCATGGATGCCGTCCGCGCCGGTCCTTTCGGTCAGCTCTTCCGCCCTGACAACTTCGTTTTCGGTC-AGTCC-GGTGCC
>Pestalotiopsis_lobata_LC15843
ACCC-ATGTGAACTTACCATT--GTTGCCTCGGCAGAAG-CTGCTCGGTGCACCCTACCTT-GGAACGGCCTACCCTGTAGCGCCTTACCCTGGAACGGCCTACCCTGTAGCGGCT-GCCGGTGGACTACCAAACTCTTGTTATTTTATTGTAATCTGAGCGTCTTATTTTAATAAGTCAAAACTTTCAACAACGGATCTCTTGGTTCTGGCATCGATGAAGAACGCAGCGAAATGCGATAAGTAATGTGAATTGCAGAATTCAGTGAATCATCGAATCTTTGAACGCACATTGCGCCCATTAGTATTCTAGTGGGCATGCCTGTTCGAGCGTCATTTCAACCCTTAAGCCTAGCTTAGTGTTGGGAGCCTACT---GCTTTTACTAGCTGTAGCTCCTGAAATACAACGGCGGATCTGCGATATCCTCTGAGCGTAGTAA-TTTTTAT-----CTCGCTTTTG-ACTGGAGTTG-CAGCGTCTTTAGCCGCTAAATCCCCCAA--TTTTTAATGGTTGACCTC--------------------------------GAAAATCTGG--------TTTTCGCACCTGC-CC-ATTTTCCCA-CACAC-TTACCCC-GCCGCA-----------CGACCCCGC-GGTGCAAA-CGAAAAA-TTTCTTATC--ACAGCCCCACA-TCACACA--AACATTTT-GGCAGCCACGCA--TCG-CATGA-CCCACAATGAACA--------ATTGCTGACCCCGCCAAA-TAGGAAGCCGCCGAGCTCGGAAAGGGTTCCTTCAAGTACGCATGGGTTCTTGACAAGCTCAAGGCCGAGCGTGAGCGTGGTATCACCATTGATATCGCTC-TCTGGAAGTTCGAGACCAACGAGTACAATGTCACCGTCATTGG-TTAGTATCCCCGTCCACGAC--ATGTATCACG-TCTTCGAACTC---AAGACTAACCTTGCAATACAGACGCTCCCGGTCA-CCGTGATTTCATCAAGAACAT-ACCAAATTGGTGCTGCCTTCTGGTATGTAGCC-CATC-TACCTCGACGCG-CCTCAATACGACA---CCCCCGGCAACTCGACAACG--AAATTCTCA---ACTGCTT-GTTTGGAACCATACGAAAGACTT-GATACTGACCGGTCTATGATA--GGCAAACCATCTCTGGCGAGCACGGTCTCGACAGCAATGGAGTGTACGTACCCTTTCCCT-GGCTACTCGCTTTCT-CGTGAA-CATGTCAGCTAACAGTCGTG-CTTGTTCAGCTACAACGGTACCTCCGAGCTCCAGCTCGAGCGCATGAGCGTCTACTTCAACGAGGCTTCCGGCAACAAGTACGTTCCTCGTGCCGTCCTCGTCGATCTCGAGCCCGGTACCATGGATGCCGTCCGCGCCGGTCCTTTCGGTCAGCTCTTCCGCCCTGACAACTTCGTTTTCGGTC-AGTCC-GGTGCC
>Pestalotiopsis_loeiana_MFLUCC_22_0123
ACCC-ATGTGAACTTACCATT--GTTGCCTCGGCAGAAG-CTGCTCGGTGCACCTTACCTT-GGAACGGCCTACCCTGTAGCGCCTTACCCTGGAACGGCTTACCCTGTAGCGGCT-GCCGGCGGACTACCAAACTCTTGTTATTTTATTGTAATCTGAGCGTCTTATTTTAATAAGTCAAAACTTTCAACAACGGATCTCTTGGTTCTGGCATCGATGAAGAACGCAGCGAAATGCGATAAGTAATGTGAATTGCAGAATTCAGTGAATCATCGAATCTTTGAACGCACATTGCGCCCATTAGTATTCTAGTGGGCATGCCTGTTCGAGCGTCATTTCAACCCTTAAGCCTAGCTTAGTGTTGGGAGCCTACTACTGCTTTTACTAGCTGTAGCTCCTGAAATACAACGGCGGATCTGCGATATCCTCTGAGCGTAGTAA-TTTTTAT-----CTCGCTTTTG-ACTGGAGTTG-CAGCGTCTTTAGCCGCTAAACCCCCCAA--TTTTTAATGGTTGACCTCGGATC---------------------------GAAAATCTG---------TTTTCGCACCTGC-CC-ATTTTCCCA-GACAC-TTACCCC-GCCGCA-----------CGACCCCGC-GGTGCAAA-CGAAAAA-TTTCTTATC--ATAGCCCCACA-TCACA----AACATTTT-GGCAGCCACGCACTCTG-CATGA-CCCACAATGAACA--------ATTGCTGACCCCGCCAAA-TAGGAAGCCGCCGAGCTCGGAAAGGGTTCCTTCAAGTACGCATGGGTTCTTGACAAGCTCAAGGCCGAGCGTGAGCGTGGTATCACCATTGATATCGCTC-TCTGGAAGTTCGAGACCAACGAGTACAATGTCACCGTCATTGG-TTAGTATCCCTGCCCACAAC--ATGTGTCATG-TCTCCGAACTC---GAGACTAACCTTACAATACAGACGCTCCCGGTCA-CCGTGATTTCATCAAGAACAT-ACCAAATTGGTGCTGCCTTCTGGTATGTAGCC-CATC-TACCCCGACGCG-TCTCAATACGACA---CC---GGCAACTCGACAACG--ACGTTCTCA---ACTGCTT-GGTTGAAACCAAATGAAAGACTT-GATACTGATCGGTCTCTGATA--GGCAAACCATCTCTGGCGAGCACGGTCTCGACAGCAATGGAGTGTACGTACCCTTTCCCT-GGCTACTCGCTTTCT-CGTGAA-CATGTCAGCTAACACTCGTG-CTTGTTCAGCTACAACGGTACCTCCGAGCTCCAGCTCGAGCGCATGAGCGTCTACTTCAACGAGGCTTCCGGCAACAAGTACGTTCCTCGTGCCGTCCTCGTCGATCTCGAGCCCGGTACC-----------------------------------------------------------------------------
>Pestalotiopsis_longiappendiculata_LC3013
ACCC-ATGTGAACTTACCATT--GTTGCCTCGGCAGAAG-CTACCCGGT--ACCTTACCTT-GGAACGGCCTACCCTGTAGCGCCTTACCCTGGAACGGCTTACCCTGCAGCGGCT-GCCGGTGGACTACCAAACTCTTGTTATTTTTATGTTATCTGAGCGTCTTATTTTAATAAGTCAAAACTTTCAACAACGGATCTCTTGGTTCTGGCATCGATGAAGAACGCAGCGAAATGCGATAAGTAATGTGAATTGCAGAATTCAGTGAATCATCGAATCTTTGAACGCACATTGCGCCCATTAGTATTCTAGTGGGCATGCCTGTTCGAGCGTCATTTCAACCCTTAAGCCTAGCTTAGTGTTGGGAGCCTACT---GCTTTTGTTAGCTGTAGCTCCTGAAATACAACGGCGGATCTGCGATATCCTCTGAGCGTAGTAA-TTTTTTTC----CTCGCTTTTG-ACTGGAGTTG-CAGCGTCTTTAGCCGCTAAACCCCCCAA--TTTTTAATGGTTGACCTC--------------------------------GAAAATATGTGCTTC-TTTTTTCGCGCCTGC-CC-ACATCCCCA-GACAC-TTACCCC-GCCGCA-----------CGACCCCGC-GGTGCAAA-CGAAAAA-TTTCTTATC--ACAGCCCCACA-CCGCACA--AACATTTT-GGCAGCCATGCACTTTT-CATAA-CCCACA-CGAGCA--------TTTGCTGACCCCGCCAAA-TAGGAAGCCGCCGAGCTCGGAAAGGGTTCCTTCAAGTACGCATGGGTTCTTGACAAGCTCAAGGCCGAGCGTGAGCGTGGTATCACCATCGATATCGCTC-TCTGGAAGTTCGAGACCAACGAGTACAATGTCACCGTCATTGG-TTAGTATCCCTGTCCA---C--ATCCATCATG-CATCCGAAATC----AGACTAACACGGCACCACAGATGCTCCCGGTCA-CCGTGATTTCATCAAGAACAT-ACCAAATTGGTGCTGCCTTCTGGTATGTATCC-TATC-TACCTCGGC-----ATTGCCTCGATA--CGAGTCTACGA--CGACCTTG--AACGCTT--------GATT-AGGTC--ACGGATAA--AAACAC-GATGCTAATGGGTCATTGATA--GGCAAACCATCTCTGGCGAGCACGGTCTCGACAGCAATGGAGTGTACGTACCATCTCCTC-CGAT---TGCTTCTTGTTGAGC-ACACGAA-CTAAC--TTGTGGCCTTGTTAGCTACAACGGTACCTCCGAGCTCCAGCTCGAGCGCATGAGTGTCTACTTCAATGAGGCTTCCGGCAACAAGTACGTCCCTCGTGCCGTTCTCGTCGATCTCGAGCCTGGTACCATGGATGCCGTCCGCGCCGGTCCCTTCGGTCAGCTTTTCCGCCCTGACAACTTCGTCTT------------------
>Pestalotiopsis_lushanensis_CFCC_54894
ACCC-ATGTGAACTTACCATT--GTTGCCTCGGCAGAAG-CTGCTCGGTGCACCTTACCCT-GGAACGGCCTACCCTGTAGCGCCTTACCCTGGAACGGCTTACCCTGTAGCGGCT-GCCGGTGGACTACCAAACTCTTGTTATTTTATTGTAATCTGAGCGTCTTATTTTAATAAGTCAAAACTTTCAACAACGGATCTCTTGGTTCTGGCATCGATGAAGAACGCAGCGAAATGCGATAAGTAATGTGAATTGCAGAATTCAGTGAATCATCGAATCTTTGAACGCACATTGCGCCCATTAGTATTCTAGTGGGCATGCCTGTTCGAGCGTCATTTCAACCCTTAAGCCTAGCTTAGTGTTGGGAGCCTACT---GCTTTTGCTAGCGGTAGCTCCTGAAATACAACGGCGGATCTGCGATATCCTCTGAGCGTAGTAA-TTTTTAT-----CTCGCTTTTG-ACTGGAGTTG-CAGCGTCTTTAGCCGCTAAATCCCCCAA--TTTTTAATGGTTGACCTC--------------------------------GAAAATCTG---------TTTTCGCACCTG--CCCATTTTCCCA-GACAC-TTACCCC-GCCGCA-----------CGACCCCGC-GGTGCAAA-CGAAAAA-TTTCTTATC--ACAGCCCCACA-TCGCACA--AACATTTT-GGCAGCCATGCACTTTCCAT-GA-CCCACAATGAACA--------ATTGCTGACCCCGCCAAA-TAGGAAGCCGCCGAGCTCGGAAAGGGTTCCTTCAAGTACGCATGGGTTCTTGACAAGCTCAAGGCCGAGCGTGAGCGTGGTATCACCATTGATATCGCTC-TCTGGAAGTTCGAGACCAACGAGTACAATGTCACCGTCATTGG-TTAGTATCCCGGTCCACACC--ATGCACCATG-CATCCGACCTT----GTACTAACATCACAATACAGATGCTCCCGGTCACC-GTGATTTCATCAAGAAC-----------GGTGCTGCCTTCTGGTACGTAGTC-CATC-TACCTCGACACG-CCTCAACAACTCGA-----------------CAACG--ACCTTCTCAACAACTGCTT-GGTTGGAACCAAAGAAAAGACCT-GATACTGACCGGTCTCTGATA--GGCAAACCATCTCTGGCGAGCACGGTCTCGACAGCAATGGAGTGTACGTACCCTTTCCTT-GGCTACTTGCTTTCC-CACGAA-CATCTCAGCTAATACCCGTG-ATTGTGCAGCTACAACGGTACCTCTGAGCTCCAGCTCGAGCGCATGAGCGTCTACTTCAACGAGGCTTCCGGCAACAAGTACGTTCCTCGTGCCGTCCTCGTCGATCTCGAGCCCGGTACCATGGATGCCGTCCGCGCCGGTCCTTTCGGTCAGCTCTTCCGCCCTGACAACTTTGTCTTCGGTC-AGTCC-GGTGCC
>Pestalotiopsis_lushanensis_LC4344
ACCC-ATGTGAACTTACCATT--GTTGCCTCGGCAGAAG-CTGCTCGGTGCACCTTACCCT-GGAACGGCCTACCCTGTAGCGCCTTACCCTGGAACGGCTTACCCTGTAGCGGCT-GCCGGTGGACTACCAAACTCTTGTTATTTTATTGTAATCTGAGCGTCTTATTTTAATAAGTCAAAACTTTCAACAACGGATCTCTTGGTTCTGGCATCGATGAAGAACGCAGCGAAATGCGATAAGTAATGTGAATTGCAGAATTCAGTGAATCATCGAATCTTTGAACGCACATTGCGCCCATTAGTATTCTAGTGGGCATGCCTGTTCGAGCGTCATTTCAACCCTTAAGCCTAGCTTAGTGTTGGGAGCCTACT---GCTTTTGCTAGCGGTAGCTCCTGAAATACAACGGCGGATCTGCGATATCCTCTGAGCGTAGTAA-TTTTTAT-----CTCGCTTTTG-ACTGGAGTTG-CAGCGTCTTTAGCCGCTAAATCCCCCAA--TTTTTAATGGTTGACCTC--------------------------------GAAAATCTG---------TTTTCGCACCTG--CCCATTTTCCCA-GACAC-TTACCCC-GCCGCA-----------CGACCCCGC-GGTGCAAA-CGAAAAA-TTTCTTATC--ACAGCCCCACA-TCGCACA--AACATTTT-GGCAGCCATGCACTTTCCAT-GA-CCCACAATGAACA--------ATTGCTGACCCCGCCAAA-TAGGAAGCCGCCGAGCTCGGAAAGGGTTCCTTCAAGTACGCATGGGTTCTTGACAAGCTCAAGGCCGAGCGTGAGCGTGGTATCACCATTGATATCGCTC-TCTGGAAGTTCGAGACCAACGAGTACAATGTCACCGTCATTGG-TTAGTATCCCGGTCCACACC--ATGCACCATG-CATCCGACCTT----GTACTAACATCACAATACAGATGCTCCCGGTCACC-GTGATTTCATCAAGAACAT-ACCAAATCGGTGCTGCCTTCTGGTACGTAGTC-CATC-TACCTCGACACG-CCTCAACAACTCGA-----------------CAACG--ACCTTCTCAACAACTGCTT-GGTTGGAACCAAAGAAAAGACCT-GATACTGACCGGTCTCTGATA--GGCAAACCATCTCTGGCGAGCACGGTCTCGACAGCAATGGAGTGTACGTACCCTTTCCTT-GGCTACTTGCTTTCC-CACGAA-CATCTCAGCTAATACCCGTG-ATTGTGCAGCTACAACGGTACCTCTGAGCTCCAGCTCGAGCGCATGAGCGTCTACTTCAACGAGGCTTCCGGCAACAAGTACGTTCCTCGTGCCGTCCTCGTCGATCTCGAGCCCGGTACCATGGATGCCGTCCGCGCCGGTCCTTTCGGTCAGCTCTTCCGCCCTGACAACTTTGTCTTCGGTC-AGTCC-GGTGCC
>Pestalotiopsis_lushanensis_LC8182
ACCC-ATGTGAACTTACCATT--GTTGCCTCGGCAGAAG-CTGCTCGGTGCACCTTACCCT-GGAACGGCCTACCCTGTAGCGCCTTACCCTGGAACGGCTTACCCTGTAGCGGCT-GCCGGTGGACTACCAAACTCTTGTTATTTTATTGTAATCTGAGCGTCTTATTTTAATAAGTCAAAACTTTCAACAACGGATCTCTTGGTTCTGGCATCGATGAAGAACGCAGCGAAATGCGATAAGTAATGTGAATTGCAGAATTCAGTGAATCATCGAATCTTTGAACGCACATTGCGCCCATTAGTATTCTAGTGGGCATGCCTGTTCGAGCGTCATTTCAACCCTTAAGCCTAGCTTAGTGTTGGGAGCCTACT---GCTTTTGCTAGCGGTAGCTCCTGAAATACAACGGCGGATCTGCGATATCCTCTGAGCGTAGTAA-TTTTTAT-----CTCGCTTTTG-ACTGGAGTTG-CAGCGTCTTTAGCCGCTAAATCCCCCAA--TTTTTAATGGTTGACCTCGGATCAGGTAGGAATACCCGCTGAACTTAAGCGAAAATCTG---------TTTTCGCACCTG--CCCATTTTCCCA-GACAC-TTACCCC-GCCGCA-----------CGACCCCGC-GGTGCAAA-CGAAAAA-TTTCTTATC--ACAGCCCCACA-TCGCACA--AACATTTT-GGCAGCCATGCACTTTCCAT-GA-CCCACAATGAACA--------ATTGCTGACCCCGCCAAA-TAGGAAGCCGCCGAGCTCGGAAAGGGTTCCTTCAAGTACGCATGGGTTCTTGACAAGCTCAAGGCCGAGCGTGAGCGTGGTATCACCATTGATATCGCTC-TCTGGAAGTTCGAGACCAACGAGTACAATGTCACCGTCATTGG-TTAGTATCCCGGTCCACACC--ATGCACCATG-CATCCGACCTT----GTACTAACATCACAATACAGATGCTCCCGGTCACC-GTGATTTCATCAAGAACAT-ACCAAATCGGTGCTGCCTTCTGGTACGTAGTC-CATC-TACCTCGACACG-CCTCAACAACTCGA-----------------CAACG--ACCTTCTCAACAACTGCTT-GGTTGGAACCAAAGAAAAGACCT-GATACTGACCGGTCTCTGATA--GGCAAACCATCTCTGGCGAGCACGGTCTCGACAGCAATGGAGTGTACGTACCCTTTCCTT-GGCTACTTGCTTTCC-CACGAA-CATCTCAGCTAATACCCGTG-ATTGTGCAGCTACAACGGTACCTCTGAGCTCCAGCTCGAGCGCATGAGCGTCTACTTCAACGAGGCTTCCGGCAACAAGTACGTTCCTCGTGCCGTCCTCGTCGATCTCGAGCCCGGTACCATGGATGCCGTCCGCGCCGGTCCTTTCGGTCAGCTCTTCCGCCCTGACAACTTTGTCTTCGGTC-AGTCC-GGTGCC
>Pestalotiopsis_lushanensis_LC8183
ACCC-ATGTGAACTTACCATT--GTTGCCTCGGCAGAAG-CTGCTCGGTGCACCTTACCCT-GGAACGGCCTACCCTGTAGCGCCTTACCCTGGAACGGCTTACCCTGTAGCGGCT-GCCGGTGGACTACCAAACTCTTGTTATTTTATTGTAATCTGAGCGTCTTATTTTAATAAGTCAAAACTTTCAACAACGGATCTCTTGGTTCTGGCATCGATGAAGAACGCAGCGAAATGCGATAAGTAATGTGAATTGCAGAATTCAGTGAATCATCGAATCTTTGAACGCACATTGCGCCCATTAGTATTCTAGTGGGCATGCCTGTTCGAGCGTCATTTCAACCCTTAAGCCTAGCTTAGTGTTGGGAGCCTACT---GCTTTTGCTAGCGGTAGCTCCTGAAATACAACGGCGGATCTGCGATATCCTCTGAGCGTAGTAA-TTTTTAT-----CTCGCTTTTG-ACTGGAGTTG-CAGCGTCTTTAGCCGCTAAATCCCCCAA--TTTTTAATGGTTGACCTCGGATCAGGTAGGAATACCCGCTGAACTTAAGCGAAAATCTG---------TTTTCGCACCTG--CCCATTTTCCCA-GACAC-TTACCCC-GCCGCA-----------CGACCCCGC-GGTGCAAA-CGAAAAA-TTTCTTATC--ACAGCCCCACA-TCGCACA--AACATTTT-GGCAGCCATGCACTTTCCAT-GA-CCCACAATGAACA--------ATTGCTGACCCCGCCAAA-TAGGAAGCCGCCGAGCTCGGAAAGGGTTCCTTCAAGTACGCATGGGTTCTTGACAAGCTCAAGGCCGAGCGTGAGCGTGGTATCACCATTGATATCGCTC-TCTGGAAGTTCGAGACCAACGAGTACAATGTCACCGTCATTGG-TTAGTATCCCGGTCCACACC--ATGCACCATG-CATCCGACCTT----GTACTAACATCACAATACAGATGCTCCCGGTCACC-GTGATTTCATCAAGAACAT-ACCAAATCGGTGCTGCCTTCTGGTACGTAGTC-CATC-TACCTCGACACG-CCTCAACAACTCGA-----------------CAACG--ACCTTCTCAACAACTGCTT-GGTTGGAACCAAAGAAAAGACCT-GATACTGACCGGTCTCTGATA--GGCAAACCATCTCTGGCGAGCACGGTCTCGACAGCAATGGAGTGTACGTACCCTTTCCTT-GGCTACTTGCTTTCC-CACGAA-CATCTCAGCTAATACCCGTG-ATTGTGCAGCTACAACGGTACCTCTGAGCTCCAGCTCGAGCGCATGAGCGTCTACTTCAACGAGGCTTCCGGCAACAAGTACGTTCCTCGTGCCGTCCTCGTCGATCTCGAGCCCGGTACCATGGATGCCGTCCGCGCCGGTCCTTTCGGTCAGCTCTTCCGCCCTGACAACTTTGTCTTCGGTC-AGTCC-GGTGCC
>Pestalotiopsis_macadamiae_BRIP_63738b
ACCC-ATGTGAACTTACCATT--GTTGCCTCGGCAGAAG-CTGCTCGGTGCACCCTACCTT-GGAACGGCCTACCCTGTAGCGCCTTACCCTGGAACGGCTTACCCTGGAACGGCT-GCCGGTGGACTACCAAACTCTTGTTATTTTATTGTAATCTGAGCGTCTTATTTTAATAAGTCAAAACTTTCAACAACGGATCTCTTGGTTCTGGCATCGATGAAGAACGCAGCGAAATGCGATAAGTAATGTGAATTGCAGAATTCAGTGAATCATCGAATCTTTGAACGCACATTGCGCCCATTAGTATTCTAGTGGGCATGCCTGTTCGAGCGTCATTTCAACCCTTAAGCCTAGCTTAGTGTTGGGAGCCTACT---GCTTTTGCTAGCTGTAGCTCCTGAAATACAACGGCGGATCTGCGATATCCTCTGAGCGTAGTAAATTTTTAT-----CTCGCTTTTG-ACTGGAGTTG-CAGCGTCTTTGGCCGCTAAATCCCCCAA--TTTTTAATGGTTGACCTCGGATCAGG-------------------------AAAATCTGG--------TTTTCGCACCTGC-CC-ATTTTCTCA-GACAC-TTACCCC-GCCGCA-----------CGACCCCGC-GGTGCAAA-CGAAAAA-TTTCTTATC--ACAGCCCCACA-TCACACA--AACATTTT-GGCAGCCACGCACCTTG-CATGA-CCCACAATGAACA--------ATTGCTGACCCCGCCAAA-TAGGAAGCCGCCGAGCTCGGTAAGGGTTCCTTCAAGTACCTGTG-----------------------------------------------------------------------------------------------------------------------------------------------------------------------------------------------------------------------------------------------------------------------------------------------AAACG--ACATTCTTA---ACTGCTT-GTTTGGAACCATACAAAAGACTT-GATACTGACCGGTCTATGATA--GGCAAACCATCTCTGGCGAGCACGGTCTCGACAGCAATGGAGTGTATGTACCCTTTCCCT-GGCTACTCGCTTTCT-CGTGAA-CATGTCAGCTAACAGTCGTG-CTTGTTCAGCTACAACGGTACCTCCGAGCTCCAGCTCGAGCGCATGAGCGTCTACTTCAACGAGGCTTCCGGCAACAAGTACGTTCCTCGTGCCGTCCTCGTCGATCTCGAGCCCGGTACCATGGATGCCGTCCGCGCCGGTCCTTTCGGTCAGCTCTTCCGCCCTGACAACTTCGTCTTCGGTC-AGTCC-GGTGCC
>Pestalotiopsis_macadamiae_BRIP_63739b
ACCC-ATGTGAACTTACCATT--GTTGCCTCGGCAGAAG-CTGCTCGGTGCACCCTACCTT-GGAACGGCCTACCCTGTAGCGCCTTACCCTGGAACGGCTTACCCTGGAACGGCT-GCCGGTGGACTACCAAACTCTTGTTATTTTATTGTAATCTGAGCGTCTTATTTTAATAAGTCAAAACTTTCAACAACGGATCTCTTGGTTCTGGCATCGATGAAGAACGCAGCGAAATGCGATAAGTAATGTGAATTGCAGAATTCAGTGAATCATCGAATCTTTGAACGCACATTGCGCCCATTAGTATTCTAGTGGGCATGCCTGTTCGAGCGTCATTTCAACCCTTAAGCCTAGCTTAGTGTTGGGAGCCTACT---GCTTTTGCTAGCTGTAGCTCCTGAAATACAACGGCGGATCTGCGATATCCTCTGAGCGTAGTAAATTTTTAT-----CTCGCTTTTG-ACTGGAGTTG-CAGCGTCTTTGGCCGCTAAATCCCCCAA--TTTTTAATGGTTGACCTCGGATCAGG-------------------------AAAATCTGG--------TTTTCGCACCTGC-CC-ATTTTCTCA-GACAC-TTACCCC-GCCGCA-----------CGACCCCGC-GGTGCAAA-CGAAAAA-TTTCTTATC--ACAGCCCCACA-TCACACA--AACATTTT-GGCAGCCACGCACCTTG-CATGA-CCCACAATGAACA--------ATTGCTGACCCCGCCAAA-TAGGAAGCCGCCGAGCTCGGTAAGGGTTCCTTCAAGTACCTGTG------------------------------------------------------------------------------------------------------------------------------------------------------------------------------------------------------------------------------TTCTTGAACGACGGC-C-TC-GGTTACGACGCG-GAG-GGTACGGTG---TGCCTGGTTATACGAAAACG--ACATTCTTA---ACTGCTT-GTTTGGAACCATACAAAAGACTT-GATACTGACCGGTCTATGATA--GGCAAACCATCTCTGGCGAGCACGGTCTCGACAGCAATGGAGTGTATGTACCCTTTCCCT-GGCTACTCGCTTTCT-CGTGAA-CATGTCAGCTAACAGTCGTG-CTTGTTCAGCTACAACGGTACCTCCGAGCTCCAGCTCGAGCGCATGAGCGTCTACTTCAACGAGGCTTCCGGCAACAAGTACGTTCCTCGTGCCGTCCTCGTCGATCTCGAGCCCGGTACCATGGATGCCGTCCGCGCCGGTCCTTTCGGTCAGCTCTTCCGCCCTGACAACTTCGTCTTCGGTC-AGTCC-GGTGCC
>Pestalotiopsis_macadamiae_BRIP_637441a
ACCC-ATGTGAACTTACCATT--GTTGCCTCGGCAGAAG-CTGCTCGGTGCACCCTACCTT-GGAACGGCCTACCCTGTAGCGCCTTACCCTGGAACGGCTTACCCTGTAACGGCT-GCCGGTGGACTACCAAACTCTTGTTATTTTATTGTAATCTGAGCGTCTTATTTTAATAAGTCAAAACTTTCAACAACGGATCTCTTGGTTCTGGCATCGATGAAGAACGCAGCGAAATGCGATAAGTAATGTGAATTGCAGAATTCAGTGAATCATCGAATCTTTGAACGCACATTGCGCCCATTAGTATTCTAGTGGGCATGCCTGTTCGAGCGTCATTTCAACCCTTAAGCCTAGCTTAGTGTTGGGAGCCTACT---GCTTTTGCTAGCTGTAGCTCCTGAAATACAACGGCGGATCTGCGATATCCTCTGAGCGTAGTAAATTTTTAT-----CTCGCTTTTG-ACTGGAGTTG-CAGCGTCTTTGGCCGCTAAATCCCCCAA--TTTTTAATGGTTGACCTCGGATCAGG-------------------------AAAATCTGG--------TTTTCGCACCTGC-CC-ATTTTCCCA-GACAC-TTACCCC-GCCGCA-----------CGACCCCGC-GGTGCAAA-CGAAAAA-TTTCTTATC--ACAGCCCCACA-TCACACA--AACATTTT-GGCAGCCACGCACTTTG-CATGA-CCCACAATGAACA--------ATTGCTGACCCCGCCAAA-TAGGAAGCCGCCGAGCTCGGTAAGGGTTCCTTCAAGTACCTGTG------------------------------------------------------------------------------------------------------------------------------------------------------------------------------------------------------------------------------------------------------------------------------------------------AAAG--ACATTCTCA---AATGCTT-GTTTGGAACCATACGAAAGACTT-GATACTGACCGGCCTATGATA--GGCAAACCATCTCTGGCGAGCACGGTCTCGACAGCAATGGAGTGTACGTACCCTTTCCCT-GGCTACTCGCTTTCC-CGTGAA-CATGTCAGCTAACAGTCGTG-CTTGTGCAGCTACAACGGTACCTCCGAGCTCCAGCTCGAGCGCATGAGCGTCTACTTCAACGAGGCTTCCGGCAACAAGTACGTTCCTCGTGCCGTCCTCGTCGATCTCGAGCCCGGTACCATGGATGCCGTCCGCGCCGGTCCTTTCGGTCAGCTCTTCCGCCCTGACAACTTCGTCTTCGGTC-AGTCC-GGTGCC
>Pestalotiopsis_machili_CGMCC_3_23511
ACCC-ATGTGAACTTACCATT--GTTGCCTCGGCAGAAG-CTGCTCGGTGCACCTTACCTT-GGAACGGCCTACCCTGTAGCGCCTTACCCTGGAACGGCTTACCCTGTAGCGGCT-GCCGGTGGACTACCAAACTCTTGTTATTTTATTGTAATCTGAGCGTCTTATTTTAATAAGTCAAAACTTTCAACAACGGATCTCTTGGTTCTGGCATCGATGAAGAACGCAGCGAAATGCGATAAGTAATGTGAATTGCAGAATTCAGTGAATCATCGAATCTTTGAACGCACATTGCGCCCATTAGTATTCTAGTGGGCATGCCTGTTCGAGCGTCATTTCAACCCTTAAGCCTAGCTTAGTGTTGGGAGCCTACT---GCTTTTACTAGCTGTAGCTCCTGAAATACAACGGCGGATCTGCGATATCCTCTGAGCGTAGTAA-TTTTTAT-----CTCGCTTTTG-ACTGGAGTTG-CAGCGTCTTTAGCCGCTAAACCCCCCAA--TTTT-AATGGTTGACCTC--------------------------------GAAAATCTG---------TTTTCGCACCTGC-CC-ATTTTCCCA-GACAC-ATACCCC-GCCGCA-----------CGACCCCGC-GGTGCAAA-CGAAAAA-TTTCTTATC--ATAGCCCCACA-TCACA----AACATTTT-GGCAGCCACGCACTCTG-CATGA-CCCACAATGAACA--------ATTGCTGACCCCGCCAAA-TAGGAAGCCGCCGAGCTCGGAAAGGGTTCCTTCAAGTACGCATGGGTTCTTGACAAGCTCAAGGCCGAGCGTGAGCGTGGTATCACCATTGATATCGCTC-TCTGGAAGTTCGAGACCAACGAGTACAATGTCACCGTCATTGG-TTAGTATCCCTGCCCACAAC--ATGTGTCATG-TCTCCGAACTC---AAGACTAACCTTACAATACAGACGCTCCCGGTCA-CCGTGATTTCATCAAGAACAT-ACCAAATTGGTGCTGCCTTCTGGTATGTAGCC-CATC-TACCTCGACGCG-TCTCAATACGACG---CCCCCGGCAACTTGACAACG--ACAATCTCA---ACTGCTT-GGTTGAAACCATACGAAAGACTT-GATACTGACCGGTCTATGATA--GGCAAACCATTTCTGGCGAGCACGGTCTCGACAGCAATGGAGTGTACGTACCCTTTCCTT-GGCTACTTGCTTTCT-CGTGAA-CATGTCAGCTAACACTCGTG-CTTGCTCAGCTACAACGGTACCTCCGAGCTCCAGCTCGAGCGCATGAGCGTCTACTTCAACGAGGCTTCCGGCAACAAGTACGTTCCTCGTGCCGTCCTCGTCGATCTCGAGCCCGGTACCATGGATGCCGTCCGCGCCGGTCCTTTCGGTCAGCTCTTCCGCCCTGACAACTTCGTCTTCGGTC-AGTCC-GGTGCC
>Pestalotiopsis_machiliana_HJAUP_C1704_221
ACCC-ATGTGAACTTACCATT--GTTGCCTCGGCAGAAG-CTACCTGGTT-ACCTTACCTT-GGAACGGCCTACCCTGTAGCGCCTTACCCTGGAACGGCCTACCCTGTAACGGCT-GCCGGTGGACTACCAAACTCTTGTTATTATATTGTAATCTGAGCGTCTTATTTTAATAAGTCAAAACTTTCAACAACGGATCTCTTGGTTCTGGCATCGATGAAGAACGCAGCGAAATGCGATAAGTAATGTGAATTGCAGAATTCAGTGAATCATCGAATCTTTGAACGCACATTGCGCCCATTAGTATTCTAGTGGGCATGCCTGTTCGAGCGTCATTTCAACCCTTAAGCCTAGCTTAGTGTTGGGAGCCTACT---GCTTTTGCTAGCGGTAGCTCCTGAAATACAACGGCGGATCTGCGATATCCTCTGAGCGTAGTAA-TTTTTAT-----CTCGCTTTTG-ACTGGAGTTG-CAGCGTCTTTAGCCGCTAAACCCCCCAA--TTTTTAATGGTTGACCTCGGATCAGGTAGGAATACCCGCTGAACTTAAGCGAGAATCTG---------TTTTCGCATCTG--CCCATTTTCCCA-GACAC-TTACCCC-GCCGCA-----------CGACCCCGC-GGTGCAAA-CGAAAAA-ATTCTTATC--ACAGCCCCACA-TCGCACA--AACATTTT-GGCAGCCATGCACTTTCCAA-GA-CCCACAATGAACA--------TTTGCTGACCCCGCCAAA-TAGGAAGCCGCCGAGCTCGGTAAGGGTTCCTTCAAGTA-------------------------------------------------------------------------------------------------------------------------------------------------------------------------------------------------------------------ACCAAATCGGTGCTGCTTTCTGGTATGTAGCC-CATC-TACCTCGACACG-CCTCAACAACTCGA-----------------CAACG--ACGTTCTCAACAAGTGCTT-GCTTGGAAACAAGGGAAAGACTT-GATACTGACCGGTCCCTGATA--GGCAAACCATCTCTGGCGAGCACGGTCTCGACAGCAATGGAGTGTACGTACCCTTTCCTT-GGCTACTTGCTTTCC-CACGAA-CATCTCAGCTAACACTCGTG-GTTGTTCAGCTACAACGGTACCTCCGAGCTCCAGCTCGAGCGCATGAGCGTCTACTTCAACGAGGCTTCCGGCAACAAGTACGTTCCTCGTGCCGTCCTCGTCGATCTCGAGCCCGGTACCATGGATGCCGTCCGCGCCGGTCCTTTCGGTCAGCTCTTCCGCCCTGACAACTTCGTCTTCGGTC-AGTCC-GGTGCC
>Pestalotiopsis_machiliana_HJAUP_C1704_222
ACCC-ATGTGAACTTACCATT--GTTGCCTCGGCAGAAG-CTACCTGGTT-ACCTTACCTT-GGAACGGCCTACCCTGTAGCGCCTTACCCTGGAACGGCCTACCCTGTAACGGCT-GCCGGTGGACTACCAAACTCTTGTTATTATATTGTAATCTGAGCGTCTTATTTTAATAAGTCAAAACTTTCAACAACGGATCTCTTGGTTCTGGCATCGATGAAGAACGCAGCGAAATGCGATAAGTAATGTGAATTGCAGAATTCAGTGAATCATCGAATCTTTGAACGCACATTGCGCCCATTAGTATTCTAGTGGGCATGCCTGTTCGAGCGTCATTTCAACCCTTAAGCCTAGCTTAGTGTTGGGAGCCTACT---GCTTTTGCTAGCGGTAGCTCCTGAAATACAACGGCGGATCTGCGATATCCTCTGAGCGTAGTAA-TTTTTAT-----CTCGCTTTTG-ACTGGAGTTG-CAGCGTCTTTAGCCGCTAAACCCCCCAA--TTTTTAATGGTTGACCTCGGATCAGGTAGGAATACCCGCTGAACTTAAGCGAGAATCTG---------TTTTCGCATCTG--CCCATTTTCCCA-GACAC-TTACCCC-GCCGCA-----------CGACCCCGC-GGTGCAAA-CGAAAAA-ATTCTTATC--ACAGCCCCACA-TCGCACA--AACATTTT-GGCAGCCATGCACTTTCCAA-GA-CCCACAATGAACA--------TTTGCTGACCCCGCCAAA-TAGGAAGCCGCCGAGCTCGGTAAGGGTTCCTTCAAGTA-------------------------------------------------------------------------------------------------------------------------------------------------------------------------------------------------------------------ACCAAATCGGTGCTGCTTTCTGGTATGTAGCC-CATC-TACCTCGACACG-CCTCAACAACTCGA-----------------CAACG--ACGTTCTCAACAAGTGCTT-GCTTGGAAACAAGGGAAAGACTT-GATACTGACCGGTCCCTGATA--GGCAAACCATCTCTGGCGAGCACGGTCTCGACAGCAATGGAGTGTACGTACCCTTTCCTT-GGCTACTTGCTTTCC-CACGAA-CATCTCAGCTAACACTCGTG-GTTGTTCAGCTACAACGGTACCTCCGAGCTCCAGCTCGAGCGCATGAGCGTCTACTTCAACGAGGCTTCCGGCAACAAGTACGTTCCTCGTGCCGTCCTCGTCGATCTCGAGCCCGGTACCATGGATGCCGTCCGCGCCGGTCCTTTCGGTCAGCTCTTCCGCCCTGACAACTTCGTCTTCGGTC-AGTCC-GGTGCC
>Pestalotiopsis_machiliana_HJAUP_C1704_223
ACCC-ATGTGAACTTACCATT--GTTGCCTCGGCAGAAG-CTACCTGGTT-ACCTTACCTT-GGAACGGCCTACCCTGTAGCGCCTTACCCTGGAACGGCCTACCCTGTAACGGCT-GCCGGTGGACTACCAAACTCTTGTTATTATATTGTAATCTGAGCGTCTTATTTTAATAAGTCAAAACTTTCAACAACGGATCTCTTGGTTCTGGCATCGATGAAGAACGCAGCGAAATGCGATAAGTAATGTGAATTGCAGAATTCAGTGAATCATCGAATCTTTGAACGCACATTGCGCCCATTAGTATTCTAGTGGGCATGCCTGTTCGAGCGTCATTTCAACCCTTAAGCCTAGCTTAGTGTTGGGAGCCTACT---GCTTTTGCTAGCGGTAGCTCCTGAAATACAACGGCGGATCTGCGATATCCTCTGAGCGTAGTAA-TTTTTAT-----CTCGCTTTTG-ACTGGAGTTG-CAGCGTCTTTAGCCGCTAAACCCCCCAA--TTTTTAATGGTTGACCTCGGATCAGGTAGGAATACCCGCTGAACTTA---GAGAATCTG---------TTTTCGCATCTG--CCCATTTTCCCA-GACAC-TTACCCC-GCCGCA-----------CGACCCCGC-GGTGCAAA-CGAAAAA-ATTCTTATC--ACAGCCCCACA-TCGCACA--AACATTTT-GGCAGCCATGCACTTTCCAA-GA-CCCACAATGAACA--------TTTGCTGACCCCGCCAAA-TAGGAAGCCGCCGAGCTCGGTAAGGGTTCCTTCAAGT------------------------------------------------------------------------------------------------------------------------------------------------------------------------------------------------------------------------------TGCTGCTTTCTGGTATGTAGCC-CATC-TACCTCGACACG-CCTCAACAACTCGA-----------------CAACG--ACGTTCTCAACAAGTGCTT-GCTTGGAAACAAGGGAAAGACTT-GATACTGACCGGTCCCTGATA--GGCAAACCATCTCTGGCGAGCACGGTCTCGACAGCAATGGAGTGTACGTACCCTTTCCTT-GGCTACTTGCTTTCC-CACGAA-CATCTCAGCTAACACTCGTG-GTTGTTCAGCTACAACGGTACCTCCGAGCTCCAGCTCGAGCGCATGAGCGTCTACTTCAACGAGGCTTCCGGCAACAAGTACGTTCCTCGTGCCGTCCTCGTCGATCTCGAGCCCGGTACCATGGATGCCGTCCGCGCCGGTCCTTTCGGTCAGCTCTTCCGCCCTGACAACTTCGTCTTCGGTC-AGTCC-GGTGCC
>Pestalotiopsis_machiliana_HJAUP_C1790_221
ACCC-ATGTGAACTTACCATT--GTTGCCTCGGCAGAAG-CTACCTGGTT-ACCTTACCTT-GGAACGGCCTACCCTGTAGCGCCTTACCCTGGAACGGCCTACCCTGTAACGGCT-GCCGGTGGACTACCAAACTCTTGTTATTATATTGTAATCTGAGCGTCTTATTTTAATAAGTCAAAACTTTCAACAACGGATCTCTTGGTTCTGGCATCGATGAAGAACGCAGCGAAATGCGATAAGTAATGTGAATTGCAGAATTCAGTGAATCATCGAATCTTTGAACGCACATTGCGCCCATTAGTATTCTAGTGGGCATGCCTGTTCGAGCGTCATTTCAACCCTTAAGCCTAGCTTAGTGTTGGGAGCCTACT---GCTTTTGCTAGCGGTAGCTCCTGAAATACAACGGCGGATCTGCGATATCCTCTGAGCGTAGTAA-TTTTTAT-----CTCGCTTTTG-ACTGGAGTTG-CAGCGTCTTTAGCCGCTAAACCCCCCAA--TTTTTAATGGTTGACCTCGGATCAGGTAGGAATACCCGCTGAACTTAAGCGAGAATCTG---------TTTTCGCATCTG--CCCATTTTCCCA-GACAC-TTACCCC-GCCGCA-----------CGACCCCGC-GGTGCAAA-CGAAAAA-ATTCTTATC--ACAGCCCCACA-TCGCACA--AACATTTT-GGCAGCCATGCACTTTCCAA-GA-CCCACAATGAACA--------TTTGCTGACCCCGCCAAA-TAGGAAGCCGCCGAGCTCGGTAAGGGTTCCTTCAAGTA-------------------------------------------------------------------------------------------------------------------------------------------------------------------------------------------------------------------ACCAAATCGGTGCTGCTTTCTGGTATGTAGCC-CATC-TACCTCGACACG-CCTCAACAACTCGA-----------------CAACG--ACGTTCTCAACAAGTGCTT-GCTTGGAAACAAGGGAAAGACTT-GATACTGACCGGTCCCTGATA--GGCAAACCATCTCTGGCGAGCACGGTCTCGACAGCAATGGAGTGTACGTACCCTTTCCTT-GGCTACTTGCTTTCC-CACGAA-CATCTCAGCTAACACTCGTG-GTTGTTCAGCTACAACGGTACCTCCGAGCTCCAGCTCGAGCGCATGAGCGTCTACTTCAACGAGGCTTCCGGCAACAAGTACGTTCCTCGTGCCGTCCTCGTCGATCTCGAGCCCGGTACCATGGATGCCGTCCGCGCCGGTCCTTTCGGTCAGCTCTTCCGCCCTGACAACTTCGTCTTCGGTC-AGTCC-GGTGCC
>Pestalotiopsis_machiliana_HJAUP_C1790_222
ACCC-ATGTGAACTTACCATT--GTTGCCTCGGCAGAAG-CTACCTGGTT-ACCTTACCTT-GGAACGGCCTACCCTGTAGCGCCTTACCCTGGAACGGCCTACCCTGTAACGGCT-GCCGGTGGACTACCAAACTCTTGTTATTATATTGTAATCTGAGCGTCTTATTTTAATAAGTCAAAACTTTCAACAACGGATCTCTTGGTTCTGGCATCGATGAAGAACGCAGCGAAATGCGATAAGTAATGTGAATTGCAGAATTCAGTGAATCATCGAATCTTTGAACGCACATTGCGCCCATTAGTATTCTAGTGGGCATGCCTGTTCGAGCGTCATTTCAACCCTTAAGCCTAGCTTAGTGTTGGGAGCCTACT---GCTTTTGCTAGCGGTAGCTCCTGAAATACAACGGCGGATCTGCGATATCCTCTGAGCGTAGTAA-TTTTTAT-----CTCGCTTTTG-ACTGGAGTTG-CAGCGTCTTTAGCCGCTAAACCCCCCAA--TTTTTAATGGTTGACCTCGGATCAGGTAGGAATACCCGCTGAACTTAAGCGAGAATCTG---------TTTTCGCATCTG--CCCATTTTCCCA-GACAC-TTACCCC-GCCGCA-----------CGACCCCGC-GGTGCAAA-CGAAAAA-ATTCTTATC--ACAGCCCCACA-TCGCACA--AACATTTT-GGCAGCCATGCACTTTCCAA-GA-CCCACAATGAACA--------TTTGCTGACCCCGCCAAA-TAGGAAGCCGCCGAGCTCGGTAAGGGTTCCTTCAAGTA-------------------------------------------------------------------------------------------------------------------------------------------------------------------------------------------------------------------ACCAAATCGGTGCTGCTTTCTGGTATGTAGCC-CATC-TACCTCGACACG-CCTCAACAACTCGA-----------------CAACG--ACGTTCTCAACAAGTGCTT-GCTTGGAAACAAGGGAAAGACTT-GATACTGACCGGTCCCTGATA--GGCAAACCATCTCTGGCGAGCACGGTCTCGACAGCAATGGAGTGTACGTACCCTTTCCTT-GGCTACTTGCTTTCC-CACGAA-CATCTCAGCTAACACTCGTG-GTTGTTCAGCTACAACGGTACCTCCGAGCTCCAGCTCGAGCGCATGAGCGTCTACTTCAACGAGGCTTCCGGCAACAAGTACGTTCCTCGTGCCGTCCTCGTCGATCTCGAGCCCGGTACCATGGATGCCGTCCGCGCCGGTCCTTTCGGTCAGCTCTTCCGCCCTGACAACTTCGTCTTCGGTC-AGTCC-GGTGCC
>Pestalotiopsis_malayana_CBS_102220
ACCC-ATGTGAACTTACCATT--GTTGCCTCGGCAGAAG-CTGCTCGGTGCACCTTACCTT-GGAACGGCCTACCCTGTAGCGCCTTACCCTGGAACGGCTTACCCTGCAACGGCT-GCCGGTGGACTACTAAACTCTTGTTATTTTATTGTAATCTGAGCGTCTTATTTTAATAAGTCAAAACTTTCAACAACGGATCTCTTGGTTCTGGCATCGATGAAGAACGCAGCGAAATGCGATAAGTAATGTGAATTGCAGAATTCAGTGAATCATCGAATCTTTGAACGCACATTGCGCCCATTAGTATTCTAGTGGGCATGCCTGTTCGAGCGTCATTTCAACCCTTAAGCCTAGCTTAGTGTTGGGAGCCTACT---GCTTTTGCTAGCGGTAGCTCCTGAAATACAACGGCGGATCTGCGATATCCTCTGAGCGTAGTAA-TTTTTAT-----CTCGCTTTTG-ACTGGAGTTG-CAGCGTCTTTAGCCGCTAAACCCCCCAAT-TTTT-AATGGTTGACCTCGGATCAGGTAGGAATACCCGCTGAACTTAAGCG-AAATTCTG--------TTTTCGCACCTGC-CC-ATTTTCCCA-GACAA-TTACCCC-GCCGCA-----------CGACCCCGC-GGTGCAAA-CGAAAAA-TTTCTTATC--ACAGCCCCACT-TCACAC---AACATTTT-GGCAGCCACGCACTTTG-CATGA-CCCACAATGAACA--------ATTGCTGACCCCGCCAAA-TAGGAAGCCGCCGAGCTCGGAAAGGGTTCCTTCAAGTACGCATGGGTTCTTGACAAGCTCAAGGCCGAGCGTGAGCGTGGTATCACCATTGATATCGCTC-TCTGGAAGTTCGAGACCAACGAGTACAATGTCACCGTCATTGG-TTAGTATCCGTGTCCACAGA--AAGTATCATG-TGTCCGAACTC----AGACTAACATTGCAATACAGACGCTCCCGGTCA-CCGTGATTTCATCAAGAACAT-ACCAAATTGGTGCTGCCTTCTGGTATGTAGCC-CAAC-TACCTCGACACG-CCTCAATACGACA---CCCTCCACAACTCGACGACG--GCATTCTCG---GCTACTT-GGTTGGAACCAAACGAAAGACTT-GATACTGACCGGTCTCTGATA--GGCAAACCATCTCTGGCGAGCACGGTCTCGACAGCAATGGAGTGTACGTACCGCTTCCTT-GGCTACTTGCTTTCC-CACGGA-CTTGTTAGCTAACACTCGTG-CTTGCTCAGCTACAACGGCACCTCCGAGCTCCAGCTCGAGCGCATGAGCGTCTACTTCAACGAGGCTTCCGGCAACAAGTACGTTCCTCGTGCTGTCCTCGTCGATCTCGAGCCCGGTACCATGGACGCCGTCCGCGCCGGTCCTTTCGGCCAGCTCTTCCGCCCTGACAACTTCGTCTTCGGTC-AGTCC-GGTGCC
>Pestalotiopsis_mangifericola_HJAUP_C1639_221
ACCC-ATGTGAACTTACCATT--GTTGCCTCGGCAGAAG-CTGCTCGGTGCACCTTACCTT-GGAACGGCCTACCCTGTAGCGCCTTACCCTGGAACGGCTTACCCTGCAACGGCT-GCCGGTGGACTACCAAACTCTTGTTATTTTATGGTTATCTGAGCGTCTTATTTTAATAAGTCAAAACTTTCAACAACGGATCTCTTGGTTCTGGCATCGATGAAGAACGCAGCGAAATGCGATAAGTAATGTGAATTGCAGAATTCAGTGAATCATCGAATCTTTGAACGCACATTGCGCCCATTAGTATTCTAGTGGGCATGCCTGTTCGAGCGTCATTTCAACCCTTAAGCCTAGCTTAGTGTTGGGAGCCTACT---GCTTTTGCTAGCTGTAGCTCCTGAAATACAACGGCGGATCTGCGATATCCTCTGAGCGTAGTAA-TTTTTAT-----CTCGCTTTTG-ACTGGAGTTG-CAGCGTCTTTAGCCGCTAAACCCCCCAAT-TTTT-AATGGTTGACCTCGGATCAGGTAGGAATACCCGCTGAACTTAAGCG-AAATTCTG--------TTTTCGCACCTGC-CC-ATTTTTCCA-GACAC-TTACCCC-GCCGCA-----------CGACCCCGC-GGTGCAAA-CGAAAAA-TTTCTTATCTCACAGCCCCACT-TCACAC---AACATTTT-GGCAGCCACGCACTTTG-CATGA-CCCACAATGAACA--------ATTGCTGACCCCGCCAAA-TAGGAAGCCGCCGAGCTCGGTAAGGGTTCCTTCAAGTA-------------------------------------------------------------------------------------------------------------------------------------------------------------------------------------------------------------------ACCAAATCGGTGCTGCTTTCTGGTATGTAGCC-CAAC-TACCTCGACACG-CCTCAATACGACA---CCCTCCACAACTCGACGACG--GCATTCTCG---GCTACTT-GGTTGGAACCAAACGAAAGACTT-GATACTGACCGGTCTCTGATA--GGCAAACCATCTCTGGCGAGCACGGTCTCGACAGCAATGGAGTGTACGTACCGCTTCCTT-GGCTACTTGCTTTCC-CACGGA-CTTGTTAGCTAACACTCGTG-CTTGCTCAGCTACAACGGCACCTCCGAGCTCCAGCTCGAGCGCATGAGCGTCTACTTCAACGAGGCTTCCGGCAACAAGTACGTTCCTCGTGCTGTCCTCGTCGATCTCGAGCCCGGTACCATGGACGCCGTCCGCGCCGGTCCTTTCGGCCAGCTCTTCCGCCCTGACAACTTCGTCTTCGGTC-AGTCC-GGTGCC
>Pestalotiopsis_mangifericola_HJAUP_C1639_222
ACCC-ATGTGAACTTACCATT--GTTGCCTCGGCAGAAG-CTGCTCGGTGCACCTTACCTT-GGAACGGCCTACCCTGTAGCGCCTTACCCTGGAACGGCTTACCCTGCAACGGCT-GCCGGTGGACTACCAAACTCTTGTTATTTTATGGTTATCTGAGCGTCTTATTTTAATAAGTCAAAACTTTCAACAACGGATCTCTTGGTTCTGGCATCGATGAAGAACGCAGCGAAATGCGATAAGTAATGTGAATTGCAGAATTCAGTGAATCATCGAATCTTTGAACGCACATTGCGCCCATTAGTATTCTAGTGGGCATGCCTGTTCGAGCGTCATTTCAACCCTTAAGCCTAGCTTAGTGTTGGGAGCCTACT---GCTTTTGCTAGCTGTAGCTCCTGAAATACAACGGCGGATCTGCGATATCCTCTGAGCGTAGTAA-TTTTTAT-----CTCGCTTTTG-ACTGGAGTTG-CAGCGTCTTTAGCCGCTAAACCCCCCAAT-TTTT-AATGGTTGACCTCGGATCAGGTAGGAATACCCGCTGAACTTAAGCG-AAATTCTG--------TTTTCGCACCTGC-CC-ATTTTTCCA-GACAC-TTACCCC-GCCGCA-----------CGACCCCGC-GGTGCAAA-CGAAAAA-TTTCTTATCTCACAGCCCCACT-TCACAC---AACATTTT-GGCAGCCACGCACTTTG-CATGA-CCCACAATGAACA--------ATTGCTGACCCCGCCAAA-TAGGAAGCCGCCGAGCTCGGTAAGGGTTCCTTCAAGTA-------------------------------------------------------------------------------------------------------------------------------------------------------------------------------------------------------------------ACCAAATCGGTGCTGCTTTCTGGTATGTAGCC-CAAC-TACCTCGACACG-CCTCAATACGACA---CCCTCCACAACTCGACGACG--GCATTCTCG---GCTACTT-GGTTGGAACCAAACGAAAGACTT-GATACTGACCGGTCTCTGATA--GGCAAACCATCTCTGGCGAGCACGGTCTCGACAGCAATGGAGTGTACGTACCGCTTCCTT-GGCTACTTGCTTTCC-CACGGA-CTTGTTAGCTAACACTCGTG-CTTGCTCAGCTACAACGGCACCTCCGAGCTCCAGCTCGAGCGCATGAGCGTCTACTTCAACGAGGCTTCCGGCAACAAGTACGTTCCTCGTGCTGTCCTCGTCGATCTCGAGCCCGGTACCATGGACGCCGTCCGCGCCGGTCCTTTCGGCCAGCTCTTCCGCCCTGACAACTTCGTCTTCGGTC-AGTCC-GGTGCC
>Pestalotiopsis_manyueyuanensis_NTUPPMCC_18_165
ACCC-ATGTGAACTTACCACT--GTTGCCTCGGCAGAGG-CTACCCGGT--------------------------------------ACCCGGAGACGGGTTACCCTGTAGCGGCT-GCCGGTGGACTACTAAACTCTTGTTATTTTATTGTAATCTGAGCGTCTTATTTTAATAAGTCAAAACTTTCAACAACGGATCTCTTGGTTCTGGCATCGATGAAGAACGCAGCGAAATGCGATAAGTAATGTGAATTGCAGAATTCAGTGAATCATCGAATCTTTGAACGCACATTGCGCCCATTAGTATTCTAGTGGGCATGCCTGTTCGAGCGTCATTTCAACCCTTAAGCCTAGCTTAGTGTTGGGAACCTACTA--GCCCTCGTGGCCTGTAGTTCCTGAAATACAACGGCGGATCTGTGATATCCTCTGAGCGTAGTAA-TTTTTTT-----CTCGCTTTTG--TTAGGATTCTCAGCATCT--AGCCGCTAAACCCCCCAA--TTTTTAATGGTTGACCTCGGATCAGGTAGGAATACCCGCTGAACTTAAGCAAATGAGTTT------TTCCCTCGCACCTGC-CC-ACATTCTTTTAACAC-CTACCCC-GCCGCA-----------CGACCCCGC-GGTGCGAACGCAAAAAATTTCTTATC--ACAGCCCCACC-TCACAAA----TGTTTCAACCAGCCATGTAC-CTT-TTGGA-CCCACAATGAGCAT--------TCGCTGACCCCGCCAAA-TAGGAAGCCGCCGAGCTCGGTAAGGGTTCCTTCAAGTACGCATGGGTTCTTGACAAGCTCAAGGCCGAGCGTGAGCGTGGTATCACCATCGATATCGCTC-TCTGGAAGTTCGAGACCCAAGAGTACGAAGTCACCGTCATTGG-TTAGTATCCCCACCCCGAAA--CACAGTCAAC-CACCCGACCAA----CCACTAACATGGCAATACAGATGCTCCCGGTCA-CCGTGATTTCATCAAGAACAT---------GGTGCTGCTTTCTGGTATGTAGCC-TATC-TACTTCGACACG-CCTCGTCACGACG---CCTCTCACAACTCGACGA--------TCTCG---GACGACT-GGGGGAAGAAACATGGCAGTCAT-GATACTGACCGGTCTTTGATA--GGCAAACCATCTCTGGCGAGCACGGTCTCGACAGCAATGGAGTGTACGTACCGTATCCTT-GGCCACTTGCTCTCT-CAAGAT-CTTGCAAGCTAAATCTCGTC-GTCATCCAGTTACAATGGTACCTCTGAGCTCCAGCTCGAGCGCATGAGCGTCTACTTCAACGAGGCATCCGGCAACAAGTACGTTCCTCGTGCCGTCCTCGTCGATCTCGAGCCCGGTACCATGGATGCCGTCCGCGCCGGTCCCTTCGGTCAGCTCTTCCGCCCTGACAACTTCGTCTTCGGTC-AGTCC-GGTGCT
>Pestalotiopsis_manyueyuanensis_NTUPPMCC_22_012
ACCC-ATGTGAACTTACCACT--GTTGCCTCGGCAGAGG-CTACCCGGT--------------------------------------ACCCGGAGACGGGTTACCCTGTAGCGGCT-GCCGGTGGACTACTAAACTCTTGTTATTTTATTGTAATCTGAGCGTCTTATTTTAATAAGTCAAAACTTTCAACAACGGATCTCTTGGTTCTGGCATCGATGAAGAACGCAGCGAAATGCGATAAGTAATGTGAATTGCAGAATTCAGTGAATCATCGAATCTTTGAACGCACATTGCGCCCATTAGTATTCTAGTGGGCATGCCTGTTCGAGCGTCATTTCAACCCTTAAGCCTAGCTTAGTGTTGGGAACCTACTA--GCCCTCGTGGCCTGTAGTTCCTGAAATACAACGGCGGATCTGTGATATCCTCTGAGCGTAGTAA-TTTTTTT-----CTCGCTTTTG--TTAGGATTCTCAGCATCT--AGCCGCTAAACCCCCCAA--TTTTTAATGGTTGACCTCGGATCAGGTAGGAATACCCGCTGAACTTAAGCAAATGAGTTT------TTCCCTCGCACCTGC-CC-ACATTCTTTTAACAC-CTACCCC-GCCGCA-----------CGACCCCGC-GGTGCGAACGCAAAAAATTTCTTATC--ACAGCCCCACC-TCACAAA----TGTTTCAACCAGCCATGTAC-CTT-TTGGA-CCCACAATGAGCAT--------TCGCTGACCCCGCCAAA-TAGGAAGCCGCCGAGCTCGGTAAGGGTTCCTTCAAGTACGCATGGGTTCTTGACAAGCTCAAGGCCGAGCGTGAGCGTGGTATCACCATCGATATCGCTC-TCTGGAAGTTCGAGACCCAAGAGTACGAAGTCACCGTCATTGG-TTAGTATCCCCACCCCGAAA--CACAGTCAAC-CACCCGACCAA----CCACTAACATGGCAATACAGATGCTCCCGGTCA-CCGTGATTTCATCAAGAACAT-------------------------------------------------CG-CCTCGTCACGACG---CCTCTCACAACTCGACGA--------TCTCG---GACGACT-GGGGGAAGAAACATGGCAGTCAT-GATACTGACCGGTCTTTGATA--GGCAAACCATCTCTGGCGAGCACGGTCTCGACAGCAATGGAGTGTACGTACCGTATCCTT-GGCCACTTGCTCTCT-CAAGAT-CTTGCAAGCTAAATCTCGTC-GTCATCCAGTTACAATGGTACCTCTGAGCTCCAGCTCGAGCGCATGAGCGTCTACTTCAACGAGGCATCCGGCAACAAGTACGTTCCTCGTGCCGTCCTCGTCGATCTCGAGCCCGGTACCATGGATGCCGTCCGCGCCGGTCCCTTCGGTCAGCTCTTCCGCCCTGACAACTTCGTCTTCGGTC-AGTCC-GGTGCT
>Pestalotiopsis_massoniana_ZXD955___CFCC_72593
ACCC-ATGTGAACTTACCATT--GTTGCCTCGGCAGAAG-CTGCTCGGTGCACCTTACCTT-GGAACGGCCTACCCTGTAGCGCCTTACCCTGGAACGGCTTACCCTGTAGCGGCT-GCCGGCGGACTACCAAACTCTTGTTATTTTATTGTAGTCTGAGCGTCTTATTTTAATAAGTCAAAACTTTCAACAACGGATCTCTTGGTTCTGGCATCGATGAAGAACGCAGCGAAATGCGATAAGTAATGTGAATTGCAGAATTCAGTGAATCATCGAATCTTTGAACGCACATTGCGCCCATTAGTATTCTAGTGGGCATGCCTGTTCGAGCGTCATTTCAACCCTTAAGCCTAGCTTAGTGTTGGGAGCCTACT---GCTTTTACTAGCTGTAGCTCCTGAAATACAACGGCGGATCTGCGATATCCTCTGAGCGTAGTAA-TTTTTAT-----CTCGCTTTTG-ACTGGAGTTG-CAGCGTCTTTAGCCGCTAAACCCCCCAA--TTTTTAATGGTTGACCTCGGATCAGGTAGGAATACCCGCTGAACTTA---GAAAATCTG---------TTTTCGCACCTGC-CC-ATTTTCCCA-GACAC-TTACCCC-GCCGCA-----------CGACCCCGC-GGTGCAAA-CGAAAAA-TTTCTTATC--ATAGCCCCACA-TCACA----AACATTTT-GGCAGCCACGCACTCTG-CATGA-CCCACAATGAACA--------ATTGCTGACCCCGCCAAA-TAGGAAGCCGCCGAGCTCGGAAAGGGTTCCTTCAAGTACGCATGGGTTCTTGACAAGCTCAAGGCCGAGCGTGAGCGTGGTATCACCATTGATATCGCTC-TCTGGAAGTTCGAGACCAACGAGTACAATGTCACCGTCATTGG-TTAGTATCCCTGCCCACAAC--ATGTGTCATG-TCTCCGAACTC---AAGACTAACCTTACAATACAGACGCTCCCGGTCA-CCGTGATTTCATCAAGAACAT------------GCTGCTTTCTGGTATGTAGCC-CATC-TACCCCGACGCG-TCTCAATACGACA---CCCCCGGCAACTCGACAACG--ACGTTCTCA---ACTGCTT-GGTTGAAACCAAATGAAAGACTT-GATACTGATCGGTCTCTGATA--GGCAAACCATCTCTGGCGAGCACGGTCTCGACAGCAATGGAGTGTACGTACCCTTTCCCT-GGCTACTCGCTTTCT-CGTGAA-CATGTCAGCTAACACTCGTG-CTTGTTCAGCTACAACGGTACCTCCGAGCTCCAGCTCGAGCGCATGAGCGTCTACTTCAACGAGGCTTCCGGCAACAAGTACGTTCCTCGTGCCGTCCTCGTCGATCTCGAGCCCGGTACCATGGATGCCGTCCGCGCCGGTCCTTTCGGTCAGCTCTTCCGCCCTGACAACTTCGTCTTCGGTC-AGTCC-GGTGCC
>Pestalotiopsis_massoniana_ZXD956___CFCC_72594
ACCC-ATGTGAACTTACCATT--GTTGCCTCGGCAGAAG-CTGCTCGGTGCACCTTACCTT-GGAACGGCCTACCCTGTAGCGCCTTACCCTGGAACGGCTTACCCTGTAGCGGCT-GCCGGCGGACTACCAAACTCTTGTTATTTTATTGTAGTCTGAGCGTCTTATTTTAATAAGTCAAAACTTTCAACAACGGATCTCTTGGTTCTGGCATCGATGAAGAACGCAGCGAAATGCGATAAGTAATGTGAATTGCAGAATTCAGTGAATCATCGAATCTTTGAACGCACATTGCGCCCATTAGTATTCTAGTGGGCATGCCTGTTCGAGCGTCATTTCAACCCTTAAGCCTAGCTTAGTGTTGGGAGCCTACT---GCTTTTACTAGCTGTAGCTCCTGAAATACAACGGCGGATCTGCGATATCCTCTGAGCGTAGTAA-TTTTTAT-----CTCGCTTTTG-ACTGGAGTTG-CAGCGTCTTTAGCCGCTAAACCCCCCAA--TTTTTAATGGTTGACCTCGGATCA--------------------------GAAAATCTG---------TTTTCGCACCTGC-CC-ATTTTCCCA-GACAC-TTACCCC-GCCGCA-----------CGACCCCGC-GGTGCAAA-CGAAAAA-TTTCTTATC--ATAGCCCCACA-TCACA----AACATTTT-GGCAGCCACGCACTCTG-CATGA-CCCACAATGAACA--------ATTGCTGACCCCGCCAAA-TAGGAAGCCGCCGAGCTCGGAAAGGGTTCCTTCAAGTACGCATGGGTTCTTGACAAGCTCAAGGCCGAGCGTGAGCGTGGTATCACCATTGATATCGCTC-TCTGGAAGTTCGAGACCAACGAGTACAATGTCACCGTCATTGG-TTAGTATCCCTGCCCACAAC--ATGTGTCATG-TCTCCGAACTC---AAGACTAACCTTACAATACAGACGCTCCCGGTCA-CCGTGATTTCATCAAGAACAT------------GCTGCTTTCTGGTATGTAGCC-CATC-TACCCCGACGCG-TCTCAATACGACA---CCCCCGGCAACTCGACAACG--ACGTTCTCA---ACTGCTT-GGTTGAAACCAAATGAAAGACTT-GATACTGATCGGTCTCTGATA--GGCAAACCATCTCTGGCGAGCACGGTCTCGACAGCAATGGAGTGTACGTACCCTTTCCCT-GGCTACTCGCTTTCT-CGTGAA-CATGTCAGCTAACACTCGTG-CTTGTTCAGCTACAACGGTACCTCCGAGCTCCAGCTCGAGCGCATGAGCGTCTACTTCAACGAGGCTTCCGGCAACAAGTACGTTCCTCGTGCCGTCCTCGTCGATCTCGAGCCCGGTACCATGGATGCCGTCCGCGCCGGTCCTTTCGGTCAGCTCTTCCGCCCTGACAACTTCGTCTTCGGTC-AGTCC-GGTGCC
>Pestalotiopsis_menhaiensis_YN3A1
ACCC-ATGTGAACTTACCATT--GTTGCCTCGGCAGAAG-CTGCTCGGTGCACCCTACCTT-GGAACGGCCTACCCTGTAGCGCCTTACCCTGGAACGGCTTACCCTGTAACGGCT-GCCGGTGGACTACCAAACTCTTGTTATTTTATTGTAATCTGAGCGTCTTATTTTAATAAGTCAAAACTTTCAACAACGGATCTCTTGGTTCTGGCATCGATGAAGAACGCAGCGAAATGCGATAAGTAATGTGAATTGCAGAATTCAGTGAATCATCGAATCTTTGAACGCACATTGCGCCCATTAGTATTCTAGTGGGCATGCCTGTTCGAGCGTCATTTCAACCCTTAAGCCTAGCTTAGTGTTGGGAGCCTACT---GCTTTTGCTAGCTGTAGCTCCTGAAATACAACGGCGGATCTGCGATATCCTCTGAGCGTAGTAAATTTTTAT-----CTCGCTTTTG-ACTGGAGTTG-CAGCGTCTTTGGCCGCTAAATCCCCCAA--TTTTTAATGGTTGACCTCGGATCAGGTAGGAATACCCGCTGAACTTAAGCGAAAATCTGG--------TTTTCGCACCTGC-CC-ATTTTCTCA-GACAC-TTACCCC-GCCGCA-----------CGACCCCGC-GGTGCAAA-CGAAAAA-TTTCTTATC--ACAGCCCCACA-TCACACA--AACATTTT-GGCAGCCACGCACCTTG-CATGA-CCCACAATGAACA--------ATTGCTGACCCCGCCAAA-TAGGAAGCCGCCGAGCTCGGAAAGGGTTCCTTCAAGTACGCATGGGTTCTTGACAAGCTCAAGGCCGAGCGTGAGCGTGGTATCACCATTGATATCGCTC-TCTGGAAGTTCGAGACCAACGAGTACAATGTCACCGTCATTGG-TTAGTATCCCTGCCCACAAT--ATGTGTCATG-TCTCTGAACTC---AAGACTAACCTTGCAATACAGACGCTCCCGGTCA-CCGTGATTTCATCAAGAACAT-ACCAAATTGGTGCTGCCTTCTGGTATGTAGCC-CATC-TACCTCGACGCG-CCTCAATACGACA---CCCCCGGCAACTCGACAACG--ACATTCTTA---ACTGCTT-GTTTGGAACCATACAAAAGACTT-GATACTGACCGGTCTATGATA--GGCAAACCATCTCTGGCGAGCACGGTCTCGACAGCAATGGAGTGTATGTACCCTTTCCCT-GGCTACTCGCTTTCT-CGTGAA-CATGTCAGCTAACAGTCGTG-CTTGTTCAGCTACAACGGTACCTCCGAGCTCCAGCTCGAGCGCATGAGCGTCTACTTCAACGAGGCTTCCGGCAACAAGTACGTTCCTCGTGCCGTCCTCGTCGATCTCGAGCCCGGTACCATGGATGCCGTCCGCGCCGGTCCTTTCGGTCAGCTCTTCCGCCCTGACAACTTCGTCTTCGGTC-AGTCC-GGTGCC
>Pestalotiopsis_monochaeta_CBS_144_97
ACCC-ATGTGAACTTACCATT--GTTGCCTCGGCAGAAG-CTACCTGGTT-ACCCTACCTT-GGAACGGCCTACCCTGTAGCGCCTTACCCTGGAACGGCCTACCCTGTAACGGCT-GCCGGTGGACTACCAAACTCTTGTTATTTTATTGTAATCTGAGCGTCTTATTTTAATAAGTCAAAACTTTCAACAACGGATCTCTTGGTTCTGGCATCGATGAAGAACGCAGCGAAATGCGATAAGTAATGTGAATTGCAGAATTCAGTGAATCATCGAATCTTTGAACGCACATTGCGCCCATTAGTATTCTAGTGGGCATGCCTGTTCGAGCGTCATTTCAACCCTTAAGCCTAGCTTAGTGTTGGGAGCCTACC---GCTTTTGCTAGCGGTAGCTCCTGAAATACAACGGCGGATCTGCGATATCCTCTGAGCGTAGTAA-TTTTTAT-----CTCGCTTTTG-ACTGGAGTTG-CAGCGTCTTTAGCCGCTAAACCCCCCAAATTTTTTAATGGTTGACCTCGGATCAGGTAGGAATACCCGCTGAACTTAAGCGAAAATCTG---------TTTTCGCACCTG--CCCATTTTCCCA-GACAG-TTACCCC-GCCGCA-----------CGACCCCGC-GGTGCAAA-CGAAAAA-TTTCTTATC--ACAGCCCCACA-TCGCACA--AACATTTT-GGCAGCCATGCACTTTCCAA-GA-CCCACAATGAACA--------ATTGCTGACCCCGCCAAA-TAGGAAGCCGCCGAGCTCGGAAAGGGTTCCTTCAAGTACGCATGGGTTCTTGACAAGCTCAAGGCCGAGCGTGAGCGTGGTATCACCATTGATATCGCTC-TCTGGAAGTTCGAGACCAACGAGTACAATGTCACCGTCATTGG-TTAGTATCCCTGCCCACACC--ATGTATCATG-CATCCGACCTT----GTGCTAACATGGCAACACAGATGCTCCCGGTCACC-GTGACTTCATCAAGAACAT-ACCAAATTGGTGCTGCCTTTTGGTATGTAGCC-CATC-TACCTCGACACG-CCTCAACAACTCGA-----------------CAACG--ACGTTCTCAACAACTGCTT-GGTTGGAAACAAAGGAAAGACTT-GATACTGACCGGTCCTTAATA--GGCAAACCATCTCTGGCGAGCACGGTCTCGACAGCAATGGAGTGTACGTACCCTTTCCTT-GGCTACTTGCTTTCC-CACGAA-CATCTCAGCTAACACTCGTG-GTTGTTCAGCTACAACGGTACCTCCGAGCTCCAGCTCGAGCGCATGAGCGTCTACTTCAACGAGGCTTCCGGCAACAAGTACGTTCCTCGTGCCGTCCTCGTCGATCTCGAGCCCGGTACCATGGATGCCGTCCGCGCCGGTCCTTTCGGTCAGCTCTTCCGCCCTGACAACTTCGTCTTCGGTC-AGTCC-GGTGCC
>Pestalotiopsis_monochaeta_CBS_440_83
ACCC-ATGTGAACTTACCATT--GTTGCCTCGGCAGAAG-CTACCTGGTT-ACCCTACCTT-GGAACGGCCTACCCTGTAGCGCCTTACCCTGGAACGGCCTACCCTGTAACGGCT-GCCGGTGGACTACCAAACTCTTGTTATTTTATTGTAATCTGAGCGTCTTATTTTAATAAGTCAAAACTTTCAACAACGGATCTCTTGGTTCTGGCATCGATGAAGAACGCAGCGAAATGCGATAAGTAATGTGAATTGCAGAATTCAGTGAATCATCGAATCTTTGAACGCACATTGCGCCCATTAGTATTCTAGTGGGCATGCCTGTTCGAGCGTCATTTCAACCCTTAAGCCTAGCTTAGTGTTGGGAGCCTACC---GCTTTTGCTAGCGGTAGCTCCTGAAATACAACGGCGGATCTGCGATATCCTCTGAGCGTAGTAA-TTTTTAT-----CTCGCTTTTG-ACTGGAGTTG-CAGCGTCTTTAGCCGCTAAACCCCCCAAATTTTTTAATGGTTGACCTCGGATCAGGTAGGAATACCCGCTGAACTTAAGCGAAAATCTG---------TTTTCGCACCTG--CCCATTTTCCCA-GACAG-TTACCCC-GCCGCA-----------CGACCCCGC-GGTGCAAA-CGAAAAA-TTTCTTATC--ACAGCCCCACA-TCGCACA--AACATTTT-GGCAGCCATGCACTTTCCAA-GA-CCCACAATGAACA--------ATTGCTGACCCCGCCAAA-TAGGAAGCCGCCGAGCTCGGAAAGGGTTCCTTCAAGTACGCATGGGTTCTTGACAAGCTCAAGGCCGAGCGTGAGCGTGGTATCACCATTGATATCGCTC-TCTGGAAGTTCGAGACCAACGAGTACAATGTCACCGTCATTGG-TTAGTATCCCTGCCCACACC--ATGTATCATG-CATCCGACCTT----GTGCTAACATGGCAACACAGATGCTCCCGGTCACC-GTGACTTCATCAAGAACAT-ACCAAATTGGTGCTGCCTTTTGGTATGTAGCC-CATC-TACCTCGACACG-CCTCAACAACTCGA-----------------CAACG--ACGTTCTCAACAACTGCTT-GGTTGGAAACAAAGGAAAGACTT-GATACTGACCGGTCCTTAATA--GGCAAACCATCTCTGGCGAGCACGGTCTCGACAGCAATGGAGTGTACGTACCCTTTCCTT-GGCTACTTGCTTTCC-CACGAA-CATCTCAGCTAACACTCGTG-GTTGTTCAGCTACAACGGTACCTCCGAGCTCCAGCTCGAGCGCATGAGCGTCTACTTCAACGAGGCTTCCGGCAACAAGTACGTTCCTCGTGCCGTCCTCGTCGATCTCGAGCCCGGTACCATGGATGCCGTCCGCGCCGGTCCTTTCGGTCAGCTCTTCCGCCCTGACAACTTCGTCTTCGGTC-AGTCC-GGTGCC
>Pestalotiopsis_multiappendiculata_CGMCC_3_23514
ACCC-ATGTGAACTTACCATT--GTTGCCTCGGCAGAAG-CTGCTCGGTGCACCTTACCCT-GGAACGGCCTACCCTGTAGCGCCTTACCCTGGAACGGCTTACCCTGTAGCGGCT-GCCGGTGGACTACCAAACTCTTGTTATTTTATTGTAATCTGAGCGTCTTATTTTAATAAGTCAAAACTTTCAACAACGGATCTCTTGGTTCTGGCATCGATGAAGAACGCAGCGAAATGCGATAAGTAATGTGAATTGCAGAATTCAGTGAATCATCGAATCTTTGAACGCACATTGCGCCCATTAGTATTCTAGTGGGCATGCCTGTTCGAGCGTCATTTCAACCCTTAAGCCTAGCTTAGTGTTGGGAGCCTACT---GCTTTTGCTAGCGGTAGCTCCTGAAATACAACGGCGGATCTGCGATATCCTCTGAGCGTAGTAA-TTTTTAT-----CTCGCTTTTG-ACTGGAGTTG-CAGCGTCTTTAGCCGCTAAATCCCCCAA--TTTTTAATGGTTGACCTC--------------------------------GAAAATCTG---------TTTTCGCACCTG--CCCATTTTCCCA-GACAC-TTACCCC-GCCGCA-----------CGACCCCGC-GGTGCAAA-CGAAAAA-TTTCTTATC--ACAGCCCCACA-TCGCACA--AACATTTT-GGCAGTCATGCACTTTCCAA-GA-CACACAATGAACA--------ATTGCTGACCCCGCCAAA-TAGGAAGCCGCCGAGCTCGGAAAGGGTTCCTTCAAGTACGCATGGGTTCTTGACAAGCTCAAGGCCGAGCGTGAGCGTGGTATCACCATTGATATCGCTC-TCTGGAAGTTCGAGACCAACGAGTACAATGTCACCGTCATTGG-TTAGTATCCCTGTCCACACG--ATGTACCATG-CATCCGACCTT----GTACTAACATGGCAATCCAGATGCTCCCGGTCACC-GTGATTTCATCAAGAACAT-ACCAAATTGGTGCTGCCTTCTGGTACGTAGCC-AT------ATCTAC-----CTCGACGCGCCT---CAATACACTCGACAACGACG--CTCTCAAC---AACTGCTT-GGTTGGAAACAAAGGAAAGACTT-GATACTGACCGGTCTCTGATA--GGCAAACCATCTCTGGCGAGCACGGTCTCGACAGCAATGGAGTGTACGTACCCTTTTCTT-GGCTACTTGCTTCCC-CACGAA-CATGTCAGCTAACACTCGTG-CTTGTTCAGCTACAACGGTACCTCCGAGCTCCAGCTCGAGCGCATGAGCGTCTACTTCAACGAGGCTTCCGGCAACAAGTACGTTCCTCGTGCCGTCCTCGTCGATCTCGAGCCCGGTACCATGGATGCCGTCCGCGCCGGTCCCTTCGGTCAGCTCTTCCGCCCTGACAACTTCGTCTTCGGTC-AGTCC-GGTGCC
>Pestalotiopsis_multicolor_CFCC59981
ACCC-ATGTGAACTTACCATT--GTTGCCTCGGCAGAAG-CTGCTCGGTGCACCCTACCTT-GGAACGGCCTACCCTGTAGCGCCTTACCCTGGAACGGCTTACCCTGTAGCGGCT-GCCGGTGGACTACCAAACTCTTGTTATTTTATTGTAATCTGAGCGTCTTATTTTAATAAGTCAAAACTTTCAACAACGGATCTCTTGGTTCTGGCATCGATGAAGAACGCAGCGAAATGCGATAAGTAATGTGAATTGCAGAATTCAGTGAATCATCGAATCTTTGAACGCACATTGCGCCCATTAGTATTCTAGTGGGCATGCCTGTTCGAGCGTCATTTCAACCCTTAAGCCTAGCTTAGTGTTGGGAGCCTACT---GCTTTTACTAGCTGTAGCTCCTGAAATACAACGGCGGATCTGCGATATCCTCTGAGCGTAGTAA-TTTTTAT-----CTCGCTTTTG-ACTGGAGTTG-CAGCGTCTTTAGCCGCTAAATCCCCCAAT-TTTT-AATGGTTGACCTCGGATCAGGTAGGAATACCCGCTGAACTTAAGCGAAAATCTGG--------TTTTCGCACCTGC-CC-ATCTTCCCA-GACAC-TTACCCC-GCCGCA-----------CGACCCCGC-GGTGCAAA-CGAAAAA-TTTCTTATC--ACTGCCCCACA-TCACACA--AACATTTT-GGCAGCCACGCACTTTG-CATGA-CCCACAATGAACA--------ATTGCTGACCCCGCCAAA-TAGGAAGCCGCCGAGCTCGGTAAGG-------------------------------------------------------------------------------------------------------------------------------------------------------------------------------------------------------------------------------------------------------------------------------------TCAATACGACA---CCCCCGGCAACTCGACAACG--ACATTCTCA---ACTGCTT-GTTTGGAACCATACGAAAGACTT-GATACTGACCGGTCTATGATA--GGCAAACCATCTCTGGCGAGCACGGTCTCGACAGCAATGGAGTGTACGTACCCTTTCCCT-GGCTACTCGCTTTCT-CGTGAA-CATGTCAGCTAACAGTCGTG-CTTGTTCAGCTACAACGGTACCTCCGAGCTCCAGCTCGAGCGCATGAGCGTCTACTTCAACGAGGCTTCCGGCAACAAGTACGTTCCTCGTGCCGTCCTCGTCGATCTCGAGCCCGGTACCATGGATGCCGTCCGCGCCGGTCCTTTCGGTCAGCTCTTCCGCCCTGACAACTTCGTCTTCGGTC-AGTCC-GGTGCC
>Pestalotiopsis_multicolor_CFCC59982
ACCC-ATGTGAACTTACCATT--GTTGCCTCGGCAGAAG-CTGCTCGGTGCACCCTACCTT-GGAACGGCCTACCCTGTAGCGCCTTACCCTGGAACGGCTTACCCTGTAGCGGCT-GCCGGTGGACTACCAAACTCTTGTTATTTTATTGTAATCTGAGCGTCTTATTTTAATAAGTCAAAACTTTCAACAACGGATCTCTTGGTTCTGGCATCGATGAAGAACGCAGCGAAATGCGATAAGTAATGTGAATTGCAGAATTCAGTGAATCATCGAATCTTTGAACGCACATTGCGCCCATTAGTATTCTAGTGGGCATGCCTGTTCGAGCGTCATTTCAACCCTTAAGCCTAGCTTAGTGTTGGGAGCCTACT---GCTTTTACTAGCTGTAGCTCCTGAAATACAACGGCGGATCTGCGATATCCTCTGAGCGTAGTAA-TTTTTAT-----CTCGCTTTTG-ACTGGAGTTG-CAGCGTCTTTAGCCGCTAAATCCCCCAAT-TTTT-AATGGTTGACCT---------------------------------GAAAATCTGG--------TTTTCGCACCTGC-CC-ATCTTCCCA-GACAC-TTACCCC-GCCGCA-----------CGACCCCGC-GGTGCAAA-CGAAAAA-TTTCTTATC--ACTGCCCCACA-TCACACA--AACATTTT-GGCAGCCACGCACTTTG-CATGA-CCCACAATGAACA--------ATTGCTGACCCCGCCAAA-TAGGAAGCCGCCGAGCTCGGTAAGGGTTCCTTCAAGTACGCATGGGTTCTTGACAAGCTCAAGGCCGAGCGTGAGCGTGGTATCACCATTGATATCGCTC-TCTGGAAGTTCGAGACCAACGAGTACAATGTCACCGTCATTGG-TTAGTATCCCTGCCCACAAC--ATGCATCATG-TCTCTGAACTC---AAGACTAATCTTACAATATAGACGCTCCCGGTCA-CCGTGATTTCATCAAGAACAT----------------------------------------------------CCTCAATACGACA---CCCCCGGCAACTCGACAACG--ACATTCTCA---ACTGCTT-GTTTGGAACCATACGAAAGACTT-GATACTGACCGGTCTATGATA--GGCAAACCATCTCTGGCGAGCACGGTCTCGACAGCAATGGAGTGTACGTACCCTTTCCCT-GGCTACTCGCTTTCT-CGTGAA-CATGTCAGCTAACAGTCGTG-CTTGTTCAGCTACAACGGTACCTCCGAGCTCCAGCTCGAGCGCATGAGCGTCTACTTCAACGAGGCTTCCGGCAACAAGTACGTTCCTCGTGCCGTCCTCGTCGATCTCGAGCCCGGTACCATGGATGCCGTCCGCGCCGGTCCTTTCGGTCAGCTCTTCCGCCCTGACAACTTCGTCTTCGGTC-AGTCC-------
>Pestalotiopsis_nanjingensis_CSUFTCC04
------TGTGAACTTACCATT--GTTGCCTCGGCAGAAG-CTGCTCGGCGCGCCTTACCTT-GGAACGGCCTACCCTGTAGCGCCTTACCCTGGAACGGCTTACCCTGCAACGGCT-GCCGGTGGACTACCAAACTCTTGTTATTTTATGGTTATCTGAGCGTCTTATTTTAATAAGTCAAAACTTTCAACAACGGATCTCTTGGTTCTGGCATCGATGAAGAACGCAGCGAAATGCGATAAGTAATGTGAATTGCAGAATTCAGTGAATCATCGAATCTTTGAACGCACATTGCGCCCATTAGTATTCTAGTGGGCATGCCTGTTCGAGCGTCATTTCAACCCTTAAGCCTAGCTTAGTGTTGGGAGCCTACT---GCTTTTGCTAGCTGTAGCTCCTGAAATACAACGGCGGATCTGCGATATCCTCTGAGCGTAGTAA-TTTTTAT-----CTCGCTTTTG-ACTGGAGTTG-CAGCGTCTTTAGCCGCTAAACCCCCCAAT-TTTT-AATGGTTGACCTC--------------------------------GAAATTCTG---------TTTTCGCACCTGC-CC-ACTTTCCCA-GACAC-TTACCCC-GCCGCA-----------CGACCCCGC-GGTGCAAA-CGAAAAA-TTTCTTATC--ATAGCCCCACT-TCACAC---AACATTTT-GGCAGCCACGCACTTTG-CATGA-CCCATAATGAACA--------ATTGCTGACCCCGCCAAA-TAGGAAGCCGCCGAGCTCGGAAAGGGTTCCTTCAAGTACGCATGGGTTCTTGACAAGCTCAAGGCCGAGCGTGAGCGTGGTATCACCATTGATATCGCTC-TCTGGAAGTTCGAGACCAACGAGTACAATGTCACCGTCATTGG-TTAGTATCCCTGTCCACAGA--AAGTATCATG-TGTCCGAACAC----AGACTAACATCGCGATACAGACGCTCCCGGTCA-CCGTGATTTCATCAAGAAC-------------TGCTGCCTTCTGGTATGTAGCC-CATC-TACCTCGACACG-CCTCAATACGACA---CCCTCCGCAACTCGACGACG--ACATTCTCG---GCTTCTT-GGTTGGAACCGAACCAAAGACTT-GATACTGACCGGTCTCTGATA--GGCAAACCATCTCTGGCGAGCACGGTCTCGACAGCAATGGAGTGTACGTACCGTTTCCTT-GCCTACTTGCTTTCC-CACGAA-CATGTTAGCTAACACTCGTG-CTTGCTCAGCTACAACGGCACCTCCGAGCTCCAGCTCGAGCGCATGAGCGTCTACTTCAACGAGGCTTCCGGCAACAAGTACGTTCCTCGTGCCGTCCTCGTCGATCTCGAGCCCGGTACCATGGACGCCGTCCGCGCCGGTCCTTTCGGCCAGCTCTTCCGCCCTGACAACTTCGTCTTCGGTC-AGTCC-GGTGCC
>Pestalotiopsis_nanjingensis_CSUFTCC20
------TGTGAACTTACCATT--GTTGCCTCGGCAGAAG-CTGCTCGGCGCGCCTTACCTT-GGAACGGCCTACCCTGTAGCGCCTTACCCTGGAACGGCTTACCCTGCAACGGCT-GCCGGTGGACTACCAAACTCTTGTTATTTTATGGTTATCTGAGCGTCTTATTTTAATAAGTCAAAACTTTCAACAACGGATCTCTTGGTTCTGGCATCGATGAAGAACGCAGCGAAATGCGATAAGTAATGTGAATTGCAGAATTCAGTGAATCATCGAATCTTTGAACGCACATTGCGCCCATTAGTATTCTAGTGGGCATGCCTGTTCGAGCGTCATTTCAACCCTTAAGCCTAGCTTAGTGTTGGGAGCCTACT---GCTTTTGCTAGCTGTAGCTCCTGAAATACAACGGCGGATCTGCGATATCCTCTGAGCGTAGTAA-TTTTTAT-----CTCGCTTTTG-ACTGGAGTTG-CAGCGTCTTTAGCCGCTAAACCCCCCAAT-TTTT-AATGGTTGACCTC--------------------------------GAAATTCTG---------TTTTCGCACCTGC-CC-ACTTTCCCA-GACAC-TTACCCC-GCCGCA-----------CGACCCCGC-GGTGCAAA-CGAAAAA-TTTCTTATC--ATAGCCCCACT-TCACAC---AACATTTT-GGCAGCCACGCACTTTG-CATGA-CCCATAATGAACA--------ATTGCTGACCCCGCCAAA-TAGGAAGCCGCCGAGCTCGGAAAGGGTTCCTTCAAGTACGCATGGGTTCTTGACAAGCTCAAGGCCGAGCGTGAGCGTGGTATCACCATTGATATCGCTC-TCTGGAAGTTCGAGACCAACGAGTACAATGTCACCGTCATTGG-TTAGTATCCCTGTCCACAGA--AAGTATCATG-TGTCCGAACAC----AGACTAACATCGCGATACAGACGCTCCCGGTCA-CCGTGATTTCATCAAGAAC-------------TGCTGCCTTCTGGTATGTAGCC-CATC-TACCTCGACACG-CCTCAATACGACA---CCCTCCGCAACTCGACGACG--ACATTCTCG---GCTTCTT-GGTTGGAACCGAACCAAAGACTT-GATACTGACCGGTCTCTGATA--GGCAAACCATCTCTGGCGAGCACGGTCTCGACAGCAATGGAGTGTACGTACCGTTTCCTT-GCCTACTTGCTTTCC-CACGAA-CATGTTAGCTAACACTCGTG-CTTGCTCAGCTACAACGGCACCTCCGAGCTCCAGCTCGAGCGCATGAGCGTCTACTTCAACGAGGCTTCCGGCAACAAGTACGTTCCTCGTGCCGTCCTCGTCGATCTCGAGCCCGGTACCATGGACGCCGTCCGCGCCGGTCCTTTCGGCCAGCTCTTCCGCCCTGACAACTTCGTCTTCGGTC-AGTCC-GGTGCC
>Pestalotiopsis_nanningensis_CSUFTCC10
------TGTGAACTTACCATT--GTTGCCTCGGCAGAAG-CTGCTCGGTGCACCTTACCTT-GGAACGGCCTACCCTGTAGCGCCTTACCCTGGAACGGCTTACCCTGTAGCGGCT-GCCGGCGGACTACCAAACTCTTGTTATTTTATTGTAATCTGAGCGTCTTATTTTAATAAGTCAAAACTTTCAACAACGGATCTCTTGGTTCTGGCATCGATGAAGAACGCAGCGAAATGCGATAAGTAATGTGAATTGCAGAATTCAGTGAATCATCGAATCTTTGAACGCACATTGCGCCCATTAGTATTCTAGTGGGCATGCCTGTTCGAGCGTCATTTCAACCCTTAAGCCTAGCTTAGTGTTGGGAGCCTACT---GCTTTTACTAGCTGTAGCTCCTGAAATACAACGGCGGATCTGCGATATCCTCTGAGCGTAGTAA-TTTTTAT-----CTCGCTTTTG-ACTGGAGTTG-CAGCGTCTTTAGCCGCTAAACCCCCCAA--TTTTTAATGGTTGACCTC--------------------------------GAAAATCTG---------TTTTCGCACCTGC-CC-ATTTTCCCA-GACAC-TTACCCC-GCCGCA-----------CGACCCCGC-GGTGCAAA-CGAAAAA-TTTCTTATC--ATAGCCCCACA-TCACA----AACATTTT-GGCAGCCACGCACTCTG-CATGA-CCCACAATGAACA--------ATTGCTGACCCCGCCAAA-TAGGAAGCCGCTGAGCTCGGAAAGGGTTCCTTCAAGTACGCATGGGTTCTTGACAAGCTCAAGGCCGAGCGTGAGCGTGGTATCACCATTGATATCGCTC-TCTGGAAGTTCGAGACCAACGAGTACAATGTCACCGTCATTGG-TTAGTATCCCTGCCCACAAC--ATGTGTCATG-TCTCCGAACTC---AAGACTAACCTTACAATACAGACGCTCCCGGTCA-CCGTGATTTCATCAAGAAC-------------TGCTGCCTTCTGGTATGTAGCC-CATC-TACCCCGACGCG-TCTCAATACGACA---CCCCCGGCAACTCGACAACG--ACGTTCTCA---ACTGCTT-GGTTGAAACCAAATGAAAGACTT-GATACTGACCGGTCTCTGATA--GGCAAACCATCTCTGGCGAGCACGGTCTCGACAGCAATGGAGTGTACGTACCCTTTCCCT-GGCTACTCGCTTTCT-CGTGAA-CATGTCAGCTAACACTCGTG-CTTGTTCAGCTACAACGGTACCTCCGAGCTCCAGCTCGAGCGCATGAGCGTCTACTTCAACGAGGCTTCCGGCAACAAGTACGTTCCTCGTGCCGTCCTCGTCGATCTCGAGCCCGGTACCATGGATGCCGTCCGCGCCGGTCCTTTCGGTCAGCTCTTCCGCCCTGACAACTTCGTCTTCGGTC-AGTCC-GGTGCC
>Pestalotiopsis_nanningensis_CSUFTCC11
------TGTGAACTTACCATT--GTTGCCTCGGCAGAAG-CTGCTCGGTGCACCTTACCTT-GGAACGGCCTACCCTGTAGCGCCTTACCCTGGAACGGCTTACCCTGTAGCGGCT-GCCGGCGGACTACCAAACTCTTGTTATTTTATTGTAATCTGAGCGTCTTATTTTAATAAGTCAAAACTTTCAACAACGGATCTCTTGGTTCTGGCATCGATGAAGAACGCAGCGAAATGCGATAAGTAATGTGAATTGCAGAATTCAGTGAATCATCGAATCTTTGAACGCACATTGCGCCCATTAGTATTCTAGTGGGCATGCCTGTTCGAGCGTCATTTCAACCCTTAAGCCTAGCTTAGTGTTGGGAGCCTACT---GCTTTTACTAGCTGTAGCTCCTGAAATACAACGGCGGATCTGCGATATCCTCTGAGCGTAGTAA-TTTTTAT-----CTCGCTTTTG-ACTGGAGTTG-CAGCGTCTTTAGCCGCTAAACCCCCCAA--TTTTTAATGGTTGACCTC--------------------------------GAAAATCTG---------TTTTCGCACCTGC-CC-ATTTTCCCA-GACAC-TTACCCC-GCCGCA-----------CGACCCCGC-GGTGCAAA-CGAAAAA-TTTCTTATC--ATAGCCCCACA-TCACA----AACATTTT-GGCAGCCACGCACTCTG-CATGA-CCCACAATGAACA--------ATTGCTGACCCCGCCAAA-TAGGAAGCCGCTGAGCTCGGAAAGGGTTCCTTCAAGTACGCATGGGTTCTTGACAAGCTCAAGGCCGAGCGTGAGCGTGGTATCACCATTGATATCGCTC-TCTGGAAGTTCGAGACCAACGAGTACAATGTCACCGTCATTGG-TTAGTATCCCTGCCCACAAC--ATGTGTCATG-TCTCCGAACTC---AAGACTAACCTTACAATACAGACGCTCCCGGTCA-CCGTGATTTCATCAAGAAC-------------TGCTGCCTTCTGGTATGTAGCC-CATC-TACCCCGACGCG-TCTCAATACGACA---CCCCCGGCAACTCGACAACG--ACGTTCTCA---ACTGCTT-GGTTGAAACCAAATGAAAGACTT-GATACTGACCGGTCTCTGATA--GGCAAACCATCTCTGGCGAGCACGGTCTCGACAGCAATGGAGTGTACGTACCCTTTCCCT-GGCTACTCGCTTTCT-CGTGAA-CATGTCAGCTAACACTCGTG-CTTGTTCAGCTACAACGGTACCTCCGAGCTCCAGCTCGAGCGCATGAGCGTCTACTTCAACGAGGCTTCCGGCAACAAGTACGTTCCTCGTGCCGTCCTCGTCGATCTCGAGCCCGGTACCATGGATGCCGTCCGCGCCGGTCCTTTCGGTCAGCTCTTCCGCCCTGACAACTTCGTCTTCGGTC-AGTCC-GGTGCC
>Pestalotiopsis_nannuoensis_SAUCC232203
ACCC-ATGTGAACTTACCTTT--GTTGCCTCGGCAGAAG-CTACCCTGTAGCG--------------------------AGCACCTT---CTGGTGCGAGTTACCCTGTAGCGGCT-GCCGGTGGACCATCAAACTCTTGTTATTTTATTGTTATCTGAGCGTCTTATTTTAATAAGTCAAAACTTTCAACAACGGATCTCTTGGTTCTGGCATCGATGAAGAACGCAGCGAAATGCGATAAGTAATGTGAATTGCAGAATTCAGTGAATCATCGAATCTTTGAACGCACATTGCGCCCATTAGTATTCTAGTGGGCATGCCTGTTCGAGCGTCATTTCAACCCTTAAGCCTAGCTTAGTGTTGGGAGCCTACT---GCTTTTACTAGCTGTAGCTCCTGAAATACAACGGCGGATCTGCGATATCCTCTGAGCGTAGTAAT--TCTTTT----CTCGCTTTTG-ACTGGAGTTG-CAGCGTCCTTAGCCGCTAAACCCCCCAA--TTTTTAATGGTTGACCTCGGATCAGGTAGGAATACCCGCTGAACTTAA--GAAAATCAAT------TTTTT-CGCACCTGC-CC-ACATTCCCA-AACAC-TTACCCC-GCCGCA-----------CGACCCCGC-GATGCAAACG-AAAAA-TTTCTTATC--TCAGCCCCACC-TCACAAA----CAATTTCGC-AGCCATGCATCCCC-CCAGA-TCCACAATGATAA---------TTGCTGACCCTTCCAAA-TAGGAAGCTGCCGAGCTCGGAAAGGGTTCCTTCAAGTACGCATGGGTTCTTGACAAGCTCAAGGCCGAGCGTGAGCGTGGTATCACCATTGATATCGCTC-TCTGGAAGTTCGAGACCAACGAGTACAATGTCACCGTCATTGG-TTAGTAGCCACGTCCACATG--AGGCGTCATG-CACTTGAGCTC----AGACTAACACCACAACACAGACGCTCCCGGTCA-CCGTGACTTCATCAAGAA----ACCAAATTGGTGCTGCCTTCTGGTATGTAGCC-T------TACACAC-----CTCGACATGCCT--CAATCCTACAACACGACGATA--TCCGCGGCT--ACTTGGTT-GCAACGAACCGAAAG----ACGT-GATACTGACCAGTCTTTGACA--GGCAAACCATCTCTGGCGAGCACGGTCTCGACAGCAATGGAGTGTACGTACCCTCTCTCT-GGCTACTTGCCTTCCCCGTAAT-CATTCAA-CTGAC--CTCGTGATTGTTTAGCTACAATGGTACCTCCGAGCTCCAGCTCGAGCGCATGAGCGTCTACTTCAACGAGGCTTCCGGCAACAAGTACGTTCCTCGTGCCGTCCTCGTCGATCTCGAGCCCGGTACCATGGATGCCGTCCGCGCTGGCCCCTTCGGTCAGCTCTTCCGCCCTGACAACTTTGTCTTCGGTC-AATCC-GGTGCG
>Pestalotiopsis_nannuoensis_SAUCC232204
ACCC-ATGTGAACTTACCTTT--GTTGCCTCGGCAGAAG-CTACCCTGTAGCG--------------------------AGCACCTT---CTGGTGCGAGTTACCCTGTAGCGGCT-GCCGGTGGACCATCAAACTCTTGTTATTTTATTGTTATCTGAGCGTCTTATTTTAATAAGTCAAAACTTTCAACAACGGATCTCTTGGTTCTGGCATCGATGAAGAACGCAGCGAAATGCGATAAGTAATGTGAATTGCAGAATTCAGTGAATCATCGAATCTTTGAACGCACATTGCGCCCATTAGTATTCTAGTGGGCATGCCTGTTCGAGCGTCATTTCAACCCTTAAGCCTAGCTTAGTGTTGGGAGCCTACT---GCTTTTACTAGCTGTAGCTCCTGAAATACAACGGCGGATCTGCGATATCCTCTGAGCGTAGTAAT--TCTTTT----CTCGCTTTTG-ACTGGAGTTG-CAGCGTCCTTAGCCGCTAAACCCCCCAA--TTTTTAATGGTTGACCTCGGATCAGGTAGGAATACCCGCTGAACTTAA--GAAAATCAAT------TTTTT-CGCACCTGC-CC-ACATTCCCA-AACAC-TTACCCC-GCCGCA-----------CGACCCCGC-GATGCAAACG-AAAAA-TTTCTTATC--TCAGCCCCACC-TCACAAA----CAATTTCGC-AGCCATGCATCCCC-CCAGA-TCCACAATGATAA---------TTGCTGACCCTTCCAAA-TAGGAAGCTGCCGAGCTCGGAAAGGGTTCCTTCAAGTACGCATGGGTTCTTGACAAGCTCAAGGCCGAGCGTGAGCGTGGTATCACCATTGATATCGCTC-TCTGGAAGTTCGAGACCAACGAGTACAATGTCACCGTCATTGG-TTAGTAGCCACGTCCACATG--AGGCGTCATG-CACTTGAGCTC----AGACTAACACCACAACACAGACGCTCCCGGTCA-CCGTGACTTCATCAAGAA----ACCAAATTGGTGCTGCCTTCTGGTATGTAGCC-T------TACACAC-----CTCGACATGCCT--CAATCCTACAACACGACGATA--TCCGCGGCT--ACTTGGTT-GCAACGAACCGAAAG----ACGT-GATACTGACCAGTCTTTGACA--GGCAAACCATCTCTGGCGAGCACGGTCTCGACAGCAATGGAGTGTACGTACCCTCTCTCT-GGCTACTTGCCTTCCCCGTAAT-CATTCAA-CTGAC--CTCGTGATTGTTTAGCTACAATGGTACCTCCGAGCTCCAGCTCGAGCGCATGAGCGTCTACTTCAACGAGGCTTCCGGCAACAAGTACGTTCCTCGTGCCGTCCTCGTCGATCTCGAGCCCGGTACCATGGATGCCGTCCGCGCTGGCCCCTTCGGTCAGCTCTTCCGCCCTGACAACTTTGTCTTCGGTC-AATCC-GGTGCG
>Pestalotiopsis_neglecta_TAP1100
ACCC-ATGTGAACTTACCATT--GTTGCCTCGGCAGAAG-CTACCCTGTAGCGCCTTACCCGGGAACGGCCTACCCTGTAGCGCCTTACCCTGGAACGGCCTACCCTGTAGCGGCT-GCCGGTGGACTACTCAACTCTTGTTATTTTATGGTTATCTGAGCGTCTTATTTTAATAAGTCAAAACTTTCAACAACGGATCTCTTGGTTCTGGCATCGATGAAGAACGCAGCGAAATGCGATAAGTAATGTGAATTGCAGAATTCAGTGAATCATCGAATCTTTGAACGCACATTGCGCCCATTAGTATTCTAGTGGGCATGCCTGTTCGAGCGTCATTTCAACCCTTAAGCCTAGCTTAGTGTTGGGAGCCTACT---GCTTTTGCTAGCTGTAGCTCCTGAAATACAACGGCGGATCTGCGATATCCTCTGAGCGTAGTAATT-TTTTTT----CTCGCTTTTG-ACTGGAGTTG-CAGCGTCCTTAGCCGCTAAACCCCCCAA--TTTTTAATGGTT--------------------------------------GAAAATCCG---------TTCTCGCACCTGC-CC-ATTTTCCCA-GACAC-TTACCCC-GCCGCA-----------CGACCCCGC-GGTGCAAA-CGAAAAA-TTTCTTATC--ACAGCCCCACA-TCGCACG--AACATTTT-GGCATCCATGCACTTTC-CATGA-CCCACAATGAACA--------ATTGCTGACCCCGCCAAA-TAGGAAGCCGCCGAGCTCGGAAAGGGTTCCTTCAAGTACGCATGGGTTCTTGACAAGCTCAAGGCCGAGCGTGAGCGTGGTATCACCATTGATATCGCTC-TCTGGAAGTTCGAGACCAACGAGTACAATGTCACCGTCATTGG-TTAGTATCCGTGCTCACAAC--ATGTATCATG-TCTCCGAATTC----AGACTAACATTACAATCCAGACGCTCCCGGTCA-CCGTGATTTCATCAAGAACAT---------GGTGCTGCCTTTTGGTATGTAGCC-CATC-TACCTCGACACG-CCTCAATACGACG---CCTCCCGCAACTCGACAACG--GCGTTCTCA---GCTACTT-GGTCGGAACCAAACAAAAGACAT-GATACTGACCGGTCTCTGATA--GGCAAACCATCTCTGGCGAGCACGGTCTCGACAGCAATGGAGTGTACGTACCCTTTCCTT-GGCTACTTGCTTTCC-CATGAA-CATGTTAGCTAACACTCGTC-CTTGCTCAGCTACAACGGTACCTCCGAGCTCCAGCTCGAGCGCATGAGCGTCTACTTCAACGAGGCTTCCGGCAACAAGTACGTTCCTCGTGCCGTCCTCGTCGATCTCGAGCCCGGTACCATGGATGCCGTCCGCGCCGGTCCTTTCGGTCAGCTCTTCCGCCCTGACAACTTCGTCTTCGGTC-AGTCC-GGTGCC
>Pestalotiopsis_neolitseae_CFCC_54590
ACCC-ATGTGAACTTACCATT--GTTGCCTCGGCAGAAG-CTGCTCGGCGCGCCTTACCTT-GGAACGGCCTACCCTGTAGCGCCTTACCCTGGAACGGCTTACCCTGCAACGGCT-GCCGGTGGACTACCAAACTCTTGTTATTTTATGGTTATCTGAGCGTCTTATTTTAATAAGTCAAAACTTTCAACAACGGATCTCTTGGTTCTGGCATCGATGAAGAACGCAGCGAAATGCGATAAGTAATGTGAATTGCAGAATTCAGTGAATCATCGAATCTTTGAACGCACATTGCGCCCATTAGTATTCTAGTGGGCATGCCTGTTCGAGCGTCATTTCAACCCTTAAGCCTAGCTTAGTGTTGGGAGCCTACT---GCTTTTGCTAGCTGTAGCTCCTGAAATACAACGGCGGATCTGCGATATCCTCTGAGCGTAGTAA-TTTTTAT-----CTCGCTTTTG-ACTGGAGTTG-CAGCGTCTTTAGCCGCTAAACCCCCCAAT-TTTT-AATGGT-G-------------------------------------GAAAATCGG---------TTTTCGCACCTGC-CC-ATTTTCCCA-GACAC-TTACCCC-GCCGCA-----------CGACCCCGC-GGTGCAAA-CGAAAAA-TTTCTTATC--ACAGCCCCACT-TCACAC---AACATTTT-GGCAGCCACGCACTTTG-CATGA-CCCACAGTGAACA--------ATTGCTGACCCCGCCAAA-TAGGAAGCCGCCGAGCTCGGAAAGGGTTCCTTCAAGTACGCATGGGTTCTTGACAAGCTCAAGGCCGAGCGTGAGCGTGGTATCACCATTGATATCGCTC-TCTGGAAGTTCGAGACCAACGAGTACAATGTCACCGTCATTGG-TTAGTATTCCTGTCCACAGA--ATGTATCATG-TCTCCGAACTC----AGACTAACATCACAATACAGACGCTCCCGGTCA-CCGTGATTTCATCAAGAACAT----------------------------------------------------------TACGACA---CCCTCCGCAACTCGACGACG--ACATTCTCG---GCTTCTT-GGTTGGAACCGAACCAAAGACTT-GATACTGACCGGTCTCTGATA--GGCAAACCATCTCTGGCGAGCACGGTCTCGACAGCAATGGAGTGTACGTACCGTTTCCTT-GCCTACTTGCTTTCC-CACGAA-CATGTTAGCTAACACTCGTG-CTTGCTCAGCTACAACGGCACCTCCGAGCTCCAGCTCGAGCGCATGAGCGTCTACTTCAACGAGGCTTCCGGCAACAAGTACGTTCCTCGTGCCGTCCTCGTCGATCTCGAGCCCGGTACCATGGACGCCGTCCGCGCCGGTCCTTTCGGCCAGCTCTTCCGCCCTGACAACTTCGTCTTCGGTC-AGTCC-GGTGCC
>Pestalotiopsis_neolitseae_NTUCC_17_011
ACCC-ATGTGAACTTACCATT--GTTGCCTCGGCAGAAG-CTGCTCGGCGCGCCTTACCTT-GGAACGGCCTACCCTGTAGCGCCTTACCCTGGAACGGCTTACCCTGCAACGGCT-GCCGGTGGACTACCAAACTCTTGTTATTTTATGGTTATCTGAGCGTCTTATTTTAATAAGTCAAAACTTTCAACAACGGATCTCTTGGTTCTGGCATCGATGAAGAACGCAGCGAAATGCGATAAGTAATGTGAATTGCAGAATTCAGTGAATCATCGAATCTTTGAACGCACATTGCGCCCATTAGTATTCTAGTGGGCATGCCTGTTCGAGCGTCATTTCAACCCTTAAGCCTAGCTTAGTGTTGGGAGCCTACT---GCTTTTGCTAGCTGTAGCTCCTGAAATACAACGGCGGATCTGCGATATCCTCTGAGCGTAGTAA-TTTTTAT-----CTCGCTTTTG-ACTGGAGTTG-CAGCGTCTTTAGCCGCTAAACCCCCCAAT-TTTT-AATGGT-G-------------------------------------GAAAATCGG---------TTTTCGCACCTGC-CC-ATTTTCCCA-GACAC-TTACCCC-GCCGCA-----------CGACCCCGC-GGTGCAAA-CGAAAAA-TTTCTTATC--ACAGCCCCACT-TCACAC---AACATTTT-GGCAGCCACGCACTTTG-CATGA-CCCACAGTGAACA--------ATTGCTGACCCCGCCAAA-TAGGAAGCCGCCGAGCTCGGAAAGGGTTCCTTCAAGTACGCATGGGTTCTTGACAAGCTCAAGGCCGAGCGTGAGCGTGGTATCACCATTGATATCGCTC-TCTGGAAGTTCGAGACCAACGAGTACAATGTCACCGTCATTGG-TTAGTATTCCTGTCCACAGA--ATGTATCATG-TCTCCGAACTC----AGACTAACATCACAATACAGACGCTCCCGGTCA-CCGTGATTTCATCAAGAACAT----------------------------------------------------------TACGACA---CCCTCCGCAACTCGACGACG--ACATTCTCG---GCTTCTT-GGTTGGAACCGAACCAAAGACTT-GATACTGACCGGTCTCTGATA--GGCAAACCATCTCTGGCGAGCACGGTCTCGACAGCAATGGAGTGTACGTACCGTTCCCTT-GCCTACTTGCTTTCC-CACGAA-CATGTTAGCTAACACTCGTG-CTTGCTCAGCTACAACGGCACCTCCGAGCTCCAGCTCGAGCGCATGAGCGTCTACTTCAACGAGGCTTCCGGCAACAAGTACGTTCCTCGTGCCGTCCTCGTCGATCTCGAGCCCGGTACCATGGACGCCGTCCGCGCCGGTCCTTTCGGCCAGCTCTTCCGCCCTGACAACTTCGTCTTCGGTC-AGTCC-GGTGCC
>Pestalotiopsis_ningboensis_CFCC_72585
ACCC-ATGTGAACTTACCATT--GTTGCCTCGGCAGAAG-CTGCTCGGTGCACCTTACCCT-GGAACGGCCTACCCTGTAGCGCCTTACCCTGGAACGGCCTACCCTGTAGCGGCT-GCCGGTGGACTACCAAACTCTTGTTATTTTATTGTAATCTGAGCGTCTTATTTTAATAAGTCAAAACTTTCAACAACGGATCTCTTGGTTCTGGCATCGATGAAGAACGCAGCGAAATGCGATAAGTAATGTGAATTGCAGAATTCAGTGAATCATCGAATCTTTGAACGCACATTGCGCCCATTAGTATTCTAGTGGGCATGCCTGTTCGAGCGTCATTTCAACCCTTAAGCCTAGCTTAGTGTTGGGAGCCTACT---GCTTTTACTAGCTGTAGCTCCTGAAATACAACGGCGGATCTGCGATATCCTCTGAGCGTAGTAAATTTTTAT-----CTCGCTTTTG-ACTGGAGTTG-CAGCGTCTTTAGCCGCTAAATCCCCCAA--TTTTTAATGGTTGACCTCGGATCAGGTAGGAATACCCGCTGAACTTA---GAAAATCTGG--------TTTTCGCACCTGC-CC-ATTTTCCCA-GACAC-TTACCCC-GCCGCA-----------CGACCCCGC-GGTGCAAA-CGAAAAA-TTTCTTATC--ACAGCCCCACA-TCACACA--AACATTTT-GGCAGCCACGCACTTTG-CATGA-CCCACAATGAACA--------ATTGCTGACCCCGCCAAA-TAGGAAGCCGCCGAGCTCGGAAAGGGTTCCTTCAAGTACGCATGGGTTCTTGACAAGCTCAAGGCCGAGCGTGAGCGTGGTATCACCATTGATATCGCTC-TCTGGAAGTTCGAGACCAACGAGTACAATGTCACCGTCATTGG-TTAGTATCCCTGTCCACAAC--ATGTGTCATG-TCTCTGAACTC---AAGACTAACCTTGCAATACAGACGCTCCCGGTCA-CCGTGATTTCATCAAGAACAT------------GCTGCTTTCTGGTATGTAGCC-CATC-TACCTCGACGCG-CCTCAATACGACA---CCCCCGGCAACTCGACAACG--ACATTCTCA---ACTGCTT-GTTTGGAACCATACGAAAGACTT-GATACTGACCGGTCTATGACA--GGCAAACCATCTCTGGCGAGCACGGTCTCGACAGCAATGGAGTGTACGTACCCTTTCCCT-GGCTACTCGCTTTCT-CGTGAA-CATGTCAGCTAACAGTCGTG-CTTGTTCAGCTACAACGGTACCTCCGAGCTCCAGCTCGAGCGCATGAGCGTCTACTTCAACGAGGCTTCCGGCAACAAATACGTTCCTCGTGCCGTCCTCGTCGATCTCGAGCCCGGTACCATGGATGCCGTCCGCGCCGGTCCTTTCGGTCAGCTCTTCCGCCCTGACAACTTCGTCTTCGGTC-AGTCC-GGTGCC
>Pestalotiopsis_ningboensis_CFCC_72586
ACCC-ATGTGAACTTACCATT--GTTGCCTCGGCAGAAG-CTGCTCGGTGCACCTTACCCT-GGAACGGCCTACCCTGTAGCGCCTTACCCTGGAACGGCCTACCCTGTAGCGGCT-GCCGGTGGACTACCAAACTCTTGTTATTTTATTGTAATCTGAGCGTCTTATTTTAATAAGTCAAAACTTTCAACAACGGATCTCTTGGTTCTGGCATCGATGAAGAACGCAGCGAAATGCGATAAGTAATGTGAATTGCAGAATTCAGTGAATCATCGAATCTTTGAACGCACATTGCGCCCATTAGTATTCTAGTGGGCATGCCTGTTCGAGCGTCATTTCAACCCTTAAGCCTAGCTTAGTGTTGGGAGCCTACT---GCTTTTACTAGCTGTAGCTCCTGAAATACAACGGCGGATCTGCGATATCCTCTGAGCGTAGTAAATTTTTAT-----CTCGCTTTTG-ACTGGAGTTG-CAGCGTCTTTAGCCGCTAAATCCCCCAA--TTTTTAATGGTTGACCTCGGATCAGGTAGGAATACCCGCTGAACTTA---GAAAATCTGG--------TTTTCGCACCTGC-CC-ATTTTCCCA-GACAC-TTACCCC-GCCGCA-----------CGACCCCGC-GGTGCAAA-CGAAAAA-TTTCTTATC--ACAGCCCCACA-TCACACA--AACATTTT-GGCAGCCACGCACTTTG-CATGA-CCCACAATGAACA--------ATTGCTGACCCCGCCAAA-TAGGAAGCCGCCGAGCTCGGAAAGGGTTCCTTCAAGTACGCATGGGTTCTTGACAAGCTCAAGGCCGAGCGTGAGCGTGGTATCACCATTGATATCGCTC-TCTGGAAGTTCGAGACCAACGAGTACAATGTCACCGTCATTGG-TTAGTATCCCTGTCCACAAC--ATGTGTCATG-TCTCTGAACTC---AAGACTAACCTTGCAATACAGACGCTCCCGGTCA-CCGTGATTTCATCAAGAACAT------------GCTGCTTTCTGGTATGTAGCC-CATC-TACCTCGACGCG-CCTCAATACGACA---CCCCCGGCAACTCGACAACG--ACATTCTCA---ACTGCTT-GTTTGGAACCATACGAAAGACTT-GATACTGACCGGTCTATGACA--GGCAAACCATCTCTGGCGAGCACGGTCTCGACAGCAATGGAGTGTACGTACCCTTTCCCT-GGCTACTCGCTTTCT-CGTGAA-CATGTCAGCTAACAGTCGTG-CTTGTTCAGCTACAACGGTACCTCCGAGCTCCAGCTCGAGCGCATGAGCGTCTACTTCAACGAGGCTTCCGGCAACAAATACGTTCCTCGTGCCGTCCTCGTCGATCTCGAGCCCGGTACCATGGATGCCGTCCGCGCCGGTCCTTTCGGTCAGCTCTTCCGCCCTGACAACTTCGTCTTCGGTC-AGTCC-GGTGCC
>Pestalotiopsis_novae_hollandiae_CBS_130973
ACCC-ATGTGAACTTACCATT--GTTGCCTCGGCAGAAG-CTACCCGGT--ACCTTACCTT-GGAACGGCCTACCCTGTAGCGCCTTACCCTGGAACGGCTTACCCTGTAACGGCT-GCCGGTGGACTACCAAACTCTTGTTATTTTATTGTAATCTGAGCGTCTTATTTTAATAAGTCAAAACTTTCAACAACGGATCTCTTGGTTCTGGCATCGATGAAGAACGCAGCGAAATGCGATAAGTAATGTGAATTGCAGAATTCAGTGAATCATCGAATCTTTGAACGCACATTGCGCCCATTAGTATTCTAGTGGGCATGCCTGTTCGAGCGTCATTTCAACCCTTAAGCCTAGCTTAGTGTTGGGAGCCTACT---GCTTTTGCTAGCTGTAGCTCCTGAAATACAACGGCGGATCTGCGATATCCTCTGAGCGTAGTAA-TTTTTTT-----CTCGCTTTTG-ACTGGAGTTG-CAGCGTCCTTAGCCGCTAAACCCCCCAA--TTTTTAATGGTTGACCTCGGATCAGGTAGGAATACCCGCTGAACTTAAGCGAGAATCTG---------TTTTCGCACCTGC-CC-ACATTCCCA-GACAC-TTACCCC-GCCGCA-----------CGACCCCGC-GGTGCAAA-AGAAAAA-TTTCTTATC--ACAGCCCCACA-TCGCACA--AACATTTT-GACAGCCATGCACTTTT-CATGG-CCCACAATGAGGA--------TTTGCTGACCCCGCCAAA-TAGGAAGCCGCCGAGCTCGGAAAGGGTTCCTTCAAGTACGCATGGGTTCTTGACAAGCTCAAGGCCGAGCGTGAGCGTGGTATCACCATTGATATCGCTC-TCTGGAAGTTCGAGACCAACGAGTACAATGTCACCGTCATTGG-TTAGTATACCTGTCCACACC--ATGCATCACG-CATCCGAATTC----AGACTAACATGGCAATACAGATGCTCCCGGTCA-CCGTGATTTCATCAAGAACAT-ACCAAATTGGTGCTGCCTTCTGGTATGTAGCC-CA-------TGTAC-----CTCGACACGCCC---CAACCAACTCGACAACGACG--TTCTCAAC---ACTGGGTT-GGAACTAAACGAAAG----ACTT-GATACTGACCGGTCTCTGATA--GGCAAACCATTTCTGGCGAGCACGGTCTCGACAGCAATGGAGTGTACGTACCCTTTTCTT-GGCTACTTGCTT-CC-CACGAA-CATGTCAGCTAACACTCGTG-TTTGTTCAGCTACAACGGTACCTCCGAGCTCCAGCTCGAGCGCATGAGCGTCTACTTCAACGAGGCTTCCGGCAACAAGTACGTTCCTCGTGCCGTCCTCGTCGATCTCGAGCCCGGTACCATGGATGCCGTCCGCGCCGGTCCTTTCGGTCAGCTCTTCCGCCCTGACAACTTCGTCTTCGGTC-AGTCC-GGTGCC
>Pestalotiopsis_oryzae_CBS_111522
ACCC-ATGTGAACTTACCATT--GTTGCCTCGGCAGAAG-CTGCTCGGTGCACCCTACCTT-GGAACGGCCTACCCTGTAGCGCCTTACCCTGGAACGGCTTACCCTGTAACGGCT-GCCGGTGGACTACCAAACTCTTGTTATTTTATTGTAATCTGAGCGTCTTATTTTAATAAGTCAAAACTTTCAACAACGGATCTCTTGGTTCTGGCATCGATGAAGAACGCAGCGAAATGCGATAAGTAATGTGAATTGCAGAATTCAGTGAATCATCGAATCTTTGAACGCACATTGCGCCCATTAGTATTCTAGTGGGCATGCCTGTTCGAGCGTCATTTCAACCCTTAAGCCTAGCTTAGTGTTGGGAGCCTACT---GCTTTTGCTAGCTGTAGCTCCTGAAATACAACGGCGGATCTGCGATATCCTCTGAGCGTAGTAAATTTTTAT-----CTCGCTTTTG-ACTGGAGTTG-CAGCGTCTTTGGCCGCTAAATCCCCCAA--TTTTTAATGGTTGACCTCGGATCAGGTAGGAATACCCGCTGAACTTAAGCGAAAATCTGG--------TTTTCGCACCTGC-CC-ATTTTCCCA-CACAC-TTACCCC-GCCGCA-----------CGACCCCGC-GGTGCAAA-CGAAAAA-TTTCTTATC--ATAGCCCCACA-TCACACA--AACATTTT-GGCAGCCACGCACTTTG-CATGA-CCCACAATGAACA--------ATTGCTGACCCCACCAAA-TAGGAAGCCGCCGAGCTCGGAAAGGGTTCCTTCAAGTACGCATGGGTTCTTGACAAGCTCAAGGCCGAGCGTGAGCGTGGTATCACCATTGATATCGCTC-TCTGGAAGTTCGAGACCAACGAGTACAATGTCACCGTCATTGG-TTAGTATCCCTGCCCACAAC--ATGCATCATG-TCTCCGAACTC---AAGACTAACCTTTCAATACAGACGCTCCCGGTCA-CCGTGATTTCATCAAGAACAT-ACCAAATTGGTGCTGCCTTCTGGTATGTAGCC-CATC-TACCTCGACGCG-CCTCAATACGACA---CCCCCGGCAACTCGACCACG--ATAATCTCA---ACTGCTT-GGTTGGAACCATACGAAAGACTC-GATACTGACCGGTCTATGATA--GGCAAACCATCTCTGGCGAGCACGGTCTCGACAGCAATGGAGTGTACGTACCCTTTCCCT-GGCTGTTCGCTTTCT-CGTGAA-CATGTCAGCTAACAGTCGTG-CTTGTTCAGCTACAACGGTACCTCCGAGCTCCAGCTCGAGCGCATGAGCGTCTACTTCAACGAGGCTTCCGGCAACAAGTACGTTCCTCGTGCCGTCCTCGTCGATCTCGAGCCCGGTACCATGGATGCCGTCCGCGCCGGTCCTTTCGGTCAGCTCTTCCGCCCTGACAACTTCGTCTTCGGTC-AGTCC-GGTGCC
>Pestalotiopsis_oryzae_CBS_171_26
ACCC-ATGTGAACTTACCATT--GTTGCCTCGGCAGAAG-CTGCTCGGTGCACCCTACCTT-GGAACGGCCTACCCTGTAGCGCCTTACCCTGGAACGGCTTACCCTGTAACGGCT-GCCGGTGGACTACCAAACTCTTGTTATTTTATTGTAATCTGAGCGTCTTATTTTAATAAGTCAAAACTTTCAACAACGGATCTCTTGGTTCTGGCATCGATGAAGAACGCAGCGAAATGCGATAAGTAATGTGAATTGCAGAATTCAGTGAATCATCGAATCTTTGAACGCACATTGCGCCCATTAGTATTCTAGTGGGCATGCCTGTTCGAGCGTCATTTCAACCCTTAAGCCTAGCTTAGTGTTGGGAGCCTACT---GCTTTTGCTAGCTGTAGCTCCTGAAATACAACGGCGGATCTGCGATATCCTCTGAGCGTAGTAAATTTTTAT-----CTCGCTTTTG-ACTGGAGTTG-CAGCGTCTTTGGCCGCTAAACCCCCCAA--TTTTTAATGGTTGACCTCGGATCAGGTAGGAATACCCGCTGAACTTAAGCGAAAATCTGG--------TTTTCGCACCTGC-CC-ATTTTCCCA-CACAC-TTACCCC-GCCGCA-----------CGACCCCGC-GGTGCAAA-CGAAAAA-TTTCTTATC--ATAGCCCCACA-TCACACA--AACATTTT-GGCAGCCACGCACTTTG-CATGA-CCCACAATGAACA--------ATTGCTGACCCCACCAAA-TAGGAAGCCGCCGAGCTCGGAAAGGGTTCCTTCAAGTACGCATGGGTTCTTGACAAGCTCAAGGCCGAGCGTGAGCGTGGTATCACCATTGATATCGCTC-TCTGGAAGTTCGAGACCAACGAGTACAATGTCACCGTCATTGG-TTAGTATCCCTGCCCACAAC--ATGCATCATG-TCTCCGAACTC---AAGACTAACCTTTCAATACAGACGCTCCCGGTCA-CCGTGATTTCATCAAGAACAT-ACCAAATTGGTGCTGCCTTCTGGTATGTAGCC-CATC-TACCTCGACGCG-CCTCAATACGACA---CCCCCGGCAACTCGACCACG--ATAATCTCA---ACTGCTT-GGTTGGAACCATACGAAAGACTC-GATACTGACCGGTCTATGATA--GGCAAACCATCTCTGGCGAGCACGGTCTCGACAGCAATGGAGTGTACGTACCCTTTCCCT-GGCTGTTCGCTTTCT-CGTGAA-CATGTCAGCTAACAGTCGTG-CTTGTTCAGCTACAACGGTACCTCCGAGCTCCAGCTCGAGCGCATGAGCGTCTACTTCAACGAGGCTTCCGGCAACAAGTACGTTCCTCGTGCCGTCCTCGTCGATCTCGAGCCCGGTACCATGGATGCCGTCCGCGCCGGTCCTTTCGGTCAGCTCTTCCGCCCTGACAACTTCGTCTTCGGTC-AGTCC-GGTGCC
>Pestalotiopsis_oryzae_CBS_353_69
ACCC-ATGTGAACTTACCATT--GTTGCCTCGGCAGAAG-CTGCTCGGTGCACCCTACCTT-GGAACGGCCTACCCTGTAGCGCCTTACCCTGGAACGGCTTACCCTGTAACGGCT-GCCGGTGGACTACCAAACTCTTGTTATTTTATTGTAATCTGAGCGTCTTATTTTAATAAGTCAAAACTTTCAACAACGGATCTCTTGGTTCTGGCATCGATGAAGAACGCAGCGAAATGCGATAAGTAATGTGAATTGCAGAATTCAGTGAATCATCGAATCTTTGAACGCACATTGCGCCCATTAGTATTCTAGTGGGCATGCCTGTTCGAGCGTCATTTCAACCCTTAAGCCTAGCTTAGTGTTGGGAGCCTACT---GCTTTTGCTAGCTGTAGCTCCTGAAATACAACGGCGGATCTGCGATATCCTCTGAGCGTAGTAAATTTTTAT-----CTCGCTTTTG-ACTGGAGTTG-CAGCGTCTTTGGCCGCTAAATCCCCCAA--TTTTTAATGGTTGACCTCGGATCAGGTAGGAATACCCGCTGAACTTAAG-GAAAATCTGG--------TTTTCGCACCTGC-CC-ATTTTCCCA-CACAC-TTACCCC-GCCGCA-----------CGACCCCGC-GGTGCAAA-CGAAAAA-TTTCTTATC--ATAGCCCCACA-TCACACA--AACATTTT-GGCAGCCACGCACTTTG-CATGA-CCCACAATGAACA--------ATTGCTGACCCCACCAAA-TAGGAAGCCGCCGAGCTCGGAAAGGGTTCCTTCAAGTACGCATGGGTTCTTGACAAGCTCAAGGCCGAGCGTGAGCGTGGTATCACCATTGATATCGCTC-TCTGGAAGTTCGAGACCAACGAGTACAATGTCACCGTCATTGG-TTAGTATCCCTGCCCACAAC--ATGCATCATG-TCTCCGAACTC---AAGACTAACCTTTCAATACAGACGCTCCCGGTCA-CCGTGATTTCATCAAGAACAT-ACCAAATTGGTGCTGCCTTCTGGTATGTAGCC-CATC-TACCTCGACGCG-CCTCAATACGACA---CCCCCGGCAACTCGACCACG--ATAATCTCA---ACTGCTT-GGTTGGAACCATACGAAAGACTC-GATACTGACCGGTCTATGATA--GGCAAACCATCTCTGGCGAGCACGGTCTCGACAGCAATGGAGTGTACGTACCCTTTCCCT-GGCTGTTCGCTTTCT-CGTGAA-CATGTCAGCTAACAGTCGTG-CTTGTTCAGCTACAACGGTACCTCCGAGCTCCAGCTCGAGCGCATGAGCGTCTACTTCAACGAGGCTTCCGGCAACAAGTACGTTCCTCGTGCCGTCCTCGTCGATCTCGAGCCCGGTACCATGGATGCCGTCCGCGCCGGTCCTTTCGGTCAGCTCTTCCGCCCTGACAACTTCGTCTTCGGTC-AGTCC-GGTGCC
>Pestalotiopsis_pallidotheae_MAFF_240993
ACCC-ATGTGAACTTACCATT--GTTGCCTCGGCAGAAG-CTACCCTGTAGCGCCTTACCCGGGAACGGCCTACCCTGTAGCGCCTTACCCTGGAACGGCCTACCCTGTAGCGGCT-GCCGGTGGACTACTCAACTCTTGTTATTTTATGGTTATCTGAGCGTCTTATTTTAATAAGTCAAAACTTTCAACAACGGATCTCTTGGTTCTGGCATCGATGAAGAACGCAGCGAAATGCGATAAGTAATGTGAATTGCAGAATTCAGTGAATCATCGAATCTTTGAACGCACATTGCGCCCATTAGTATTCTAGTGGGCATGCCTGTTCGAGCGTCATTTCAACCCTTAAGCCTAGCTTAGTGTTGGGAGCCTACT---GCTTTTGCTAGCTGTAGCTCCTGAAATACAACGGCGGATCTGCGATATCCTCTGAGCGTAGTAATT-TTTTTT----CTCGCTTTTG-ACTGGAGTTG-CAGCGTCCTTAGCCGCTAAACCCCCCAA--TTTTTAATGGTT--------------------------------------GAAAATCAT---------TTTTCGCACCTGC--CCACGTTCCCT-GGCAC-TTACCCC-GCCGCGTGGCCGCA---CGACCCCGC-GGTGCAAA-CGAAAAA-TTTCTTATC--ACAGCCCCACC-TCGCACA--AACATTTT-GGCAGCCACGCACTTTA---TGA-CCCACAATGAGCC--------ATTGCTGACCCCGCGAAA-TAGGAAGCCGCCGAGCTTGGTAAGGGTTCCTTCAAGTACGCCTGGGTTCTTGACAAGCTCAAGGCCGAGCGTGAGCGTGGTATCACCATCGATATCGCTC-TCTGGAAGTTCGAGACCAATGAGTACAATGTCACCGTCATTGG-TCAGTATCCCTGTCCTCAAT--ATGGACCATG-CATTCCAACTC----AGACTAACACGGCAACACAGACGCTCCCGGTCA-CCGTGACTTCATCAAGAACAT----------GTGCTGCCTTTTGGTATGTGCCC-CATC-TACCTCGACGCG-CCTCAACACGACG---CCTCCCGCAACGCGACAACGCGACATTCTCC---ACTACCT-AGTTGGAATCACACGAAAGCCTT-GATACTGACCGGTCTTTGATA--GGCAAACCATCTCTGGCGAGCACGGTCTCGACAGCAATGGAGTGTACGTACCCTTTCCTT-GGCTACTTGCTTTCC-CATGAC-CATGTTAGCTGACACTCGTG-GTTGTTCAGCTACAACGGTACCTCTGAGCTCCAGCTGGAGCGCATGAGCGTCTACTTCAACGAGGCTTCCGGCAACAAGTACGTTCCTCGTGCCGTCCTCGTCGATCTCGAGCCCGGTACCATGGATGCCGTCCGTGCCGGTCCTTTCGGTCAGCTCTTCCGCCCTGACAACTTCGTCTTCGGTC-AGTCC-GGTGCC
>Pestalotiopsis_pandanicola_MFLUCC_16_0255
ACCC-ATGTGAACTTACCATTTCGTTGCCTCGGCAGAAG-CTGCTCGGTGCACCTTACCTTCGGAACGGCCTACCCTGTAGCGCCTTACCCTGGAACGGCTTACCCTGCAACGGCT-GCCGGTGGACTACCAAACTCTTGTTATTTTATGGTTATCTGAGCGTCTTATTTTAATAAGTCAAAACTTTCAACAACGGATCTCTTGGTTCTGGCATCGATGAAGAACGCAGCGAAATGCGATAAGTAATGTGAATTGCAGAATTCAGTGAATCATCGAATCTTTGAACGCACATTGCGCCCATTAGTATTCTAGTGGGCATGCCTGTTCGAGCGTCATTTCAACCCTTAAGCCTAGCTTAGTGTTGGGAGCCTACT---GCTTTTGCTAGCTGTAGCTCCTGAAATACAACGGCGGATCTGCGATATCCTCTGAGCGTAGTAA-TTTTTAT-----CTCGCTTTTGGACTGGAGTTGGCAGCGTCTTTAGCCGCTAAACCCCCCAAT-TTTT-AAT------------------------------------------G-AAATTCTG--------TTTTCGCACCTGC-CC-ATTTTTCCA-GACAC-TTACCCC-GCCGCA-----------CGACCCCGC-GGTGCAAA-CGAAAAA-TTTCTTATCTCACAGCCCCACT-TCACAC---AACATTTT-GGCAGCCACGCACTTTG-CATGA-CCCACAATGAACA--------ATTGCTGACCCCGCCAAA-TAGGAAGCCGCCGAGCTCGGAAAGGGTTCCTTCAAGTACGCATGGGTTCTTGACAAGCTCAAGGCCGAGCGTGAGCGTGGTATCACCATTGATATCGCTCCTCTGGAAGTTCGAGACCAACGAGTACAATGTCACCGTCATTGGGTTAGTATCCCTGTCCATAGA--AAGTATCATGGTGTCCGAACTC----AGACTAACATCGCAATACAGACGCTCCCGGGCAACCGTGATTTCATCAAGAACAT------------------------GTTGACTCT-TATT-ACCTCCGAC-CG-CCTCAATACGACA---CCCTCCGCAACTCGACGACG--GCATTCTCG---GCTACTTTGGTTGGAACCAAACGAAAGACTT-GATACTGACCGGTCTCTGATA--GGCAAACCATCTCTGGCGAGCACGGTCTCGACAGCAATGGAGTGTACGTACCGTTTCCTT-GGCTACTTGCTTTCC-CACGAA-CATGTTAGCTAACACTCGTG-CTTGCTCAGCTACAACGGCACCTCGGAGCTCCAGCTCGAGCGCATGAGCGTCTACTTCAACGAGGCTTCCGGCAACAAGTACGTTCCTCGTGCTGTCCTCGTCGATCTCGAGCCTGGTACCATGGACGCCGTCCGCGCCGGTCCTTTCGGCCAGCTCTTCCGCCCTGACAACTTCGTCTTCGGTC-AGTCC-GGTGCC
>Pestalotiopsis_papuana_CBS_331_96
ACCC-ATGTGAACTTACCATT--GTTGCCTCGGCAGAAG-CTGCTCGGTGCACCTTACCTT-GGAACGGCCTACCCTGTAGCGCCTTACCCTGGAACGGCTTACCCTGCAACGGCT-GCCGGTGGACTACCAAACTCTTGTTATTTTATGGTTATCTGAGCGTCTTATTTTAATAAGTCAAAACTTTCAACAACGGATCTCTTGGTTCTGGCATCGATGAAGAACGCAGCGAAATGCGATAAGTAATGTGAATTGCAGAATTCAGTGAATCATCGAATCTTTGAACGCACATTGCGCCCATTAGTATTCTAGTGGGCATGCCTGTTCGAGCGTCATTTCAACCCTTAAGCCTAGCTTAGTGTTGGGAGCCTACT---GCTTTTGCTAGCTGTAGCTCCTGAAATACAACGGCGGATCTGCGATATCCTCTGAGCGTAGTAA-TTTTTAT-----CTCGCTTTTG-ACTGGAGTTG-CAGCGTCTTTAGCCGCTAAACCCCCCAAT-TTTT-AATGGTTGACCTCGGATCAGGTAGGAATACCCGCTGAACTTAAGCG-AAATTCTG--------TTTTCGCACCTGC-CC-ATTTTTCCA-GACAC-TTACCCC-GCCGCA-----------CGACCCCGC-GGTGCAAA-CGAAAAA-TTTCTTATCTCACAGCCCCACT-TCACAC---AACATTTT-GGCAGCCACGCACTTTG-CATGA-CCCACAATGAACA--------ATTGCTGACCCCGCCAAA-TAGGAAGCCGCCGAGCTCGGAAAGGGTTCCTTCAAGTACGCATGGGTTCTTGACAAGCTCAAGGCCGAGCGTGAGCGTGGTATCACCATTGATATCGCTC-TCTGGAAGTTCGAGACCAACGAGTACAATGTCACCGTCATTGG-TTAGTATCCCTGTCCATAGA--AAGTATCATG-TGTCCGAACTC----AGACTAACATCGCAATACAGACGCTCCCGGTCA-CCGTGATTTCATCAAGAACAT-ACCAAATTGGTGCTGCCTTCTGGTATGTAGCC-CAAC-TACCTCGACACG-CCTCAATACGACA---CCCTCCACAACTCGACGACG--GCATTCTCG---GCTACTT-GGTTGGAACCAAACGAAAGACTT-GATACTGACCGGTCTCTGATA--GGCAAACCATCTCTGGCGAGCACGGTCTCGACAGCAATGGAGTGTACGTACCGCTTCCTT-GGCTGCTTGCTTTCC-CACGGA-CTTGTTAGCTAACACTCGTG-CTTGCTCAGCTACAACGGCACCTCCGAGCTCCAGCTCGAGCGCATGAGCGTCTACTTCAACGAGGCTTCCGGCAACAAGTACGTTCCTCGTGCTGTCCTCGTCGATCTCGAGCCCGGTACCATGGACGCCGTCCGCGCCGGTCCTTTCGGCCAGCTCTTCCGCCCTGACAACTTCGTCTTCGGTC-AGTCC-GGTGCC
>Pestalotiopsis_papuana_CBS_887_96
ACCC-ATGTGAACTTACCATT--GTTGCCTCGGCAGAAG-CTGCTCGGTGCACCTTACCTT-GGAACGGCCTACCCTGTAGCGCCTTACCCTGGAACGGCTTACCCTGCAACGGCT-GCCGGTGGACTACCAAACTCTTGTTATTTTATGGTTATCTGAGCGTCTTATTTTAATAAGTCAAAACTTTCAACAACGGATCTCTTGGTTCTGGCATCGATGAAGAACGCAGCGAAATGCGATAAGTAATGTGAATTGCAGAATTCAGTGAATCATCGAATCTTTGAACGCACATTGCGCCCATTAGTATTCTAGTGGGCATGCCTGTTCGAGCGTCATTTCAACCCTTAAGCCTAGCTTAGTGTTGGGAGCCTACT---GCTTTTGCTAGCTGTAGCTCCTGAAATACAACGGCGGATCTGCGATATCCTCTGAGCGTAGTAA-TTTTTAT-----CTCGCTTTTG-ACTGGAGTTG-CAGCGTCTTTAGCCGCTAAACCCCCCAAT-TTTT-AATGGTTGACCTCGGATCAGGTAGGAATACCCGCTGAACTTAAGCG-AAATTCTG--------TTTTCGCACCTGC-CC-ATTTTTCCA-GACAC-TTACCCC-GCCGCA-----------CGACCCCGC-GGTGCAAA-CGAAAAA-TTTCTTATCTCACAGCCCCACT-TCACAC---AACATTTT-GGCAGCCACGCACTTTG-CATGA-CCCACAATGAACA--------ATTGCTGACCCCGCCAAA-TAGGAAGCCGCCGAGCTCGGAAAGGGTTCCTTCAAGTACGCATGGGTTCTTGACAAGCTCAAGGCCGAGCGTGAGCGTGGTATCACCATTGATATCGCTC-TCTGGAAGTTCGAGACCAACGAGTACAATGTCACCGTCATTGG-TTAGTATCCCTGTCCATAGA--AAGTATCATG-TGTCCGAACTC----AGACTAACATCGCAATACAGACGCTCCCGGTCA-CCGTGATTTCATCAAGAACAT-ACCAAATTGGTGCTGCCTTCTGGTATGTAGCC-CAAC-TACCTCGACACG-CCTCAATACGACA---CCCTCCACAACTCGACGACG--GCATTCTCG---GCTACTT-GGTTGGAACCAAACGAAAGACTT-GATACTGACCGGTCTCTGATA--GGCAAACCATCTCTGGCGAGCACGGTCTCGACAGCAATGGAGTGTACGTACCGCTTCCTT-GGCTGCTTGCTTTCC-CACGGA-CTTGTTAGCTAACACTCGTG-CTTGCTCAGCTACAACGGCACCTCCGAGCTCCAGCTCGAGCGCATGAGCGTCTACTTCAACGAGGCTTCCGGCAACAAGTACGTTCCTCGTGCTGTCCTCGTCGATCTCGAGCCCGGTACCATGGACGCCGTCCGCGCCGGTCCTTTCGGCCAGCTCTTCCGCCCTGACAACTTCGTCTTCGGTC-AGTCC-GGTGCC
>Pestalotiopsis_parva_CBS_265_37
ACCC-ATGTGAACTTACCATT--GTTGCCTCGGCAGAAG-CTGCTCGGTGCACCTTACCTT-GGAACGGCCTACCCTGTAGCGCCTTACCCTGGAACGGCTTACCCTGTAGCGGCT-GCCGGTGGACTACCAAACTCTTGTTATTTTATTGTAATCTGAGCGTCTTATTTTAATAAGTCAAAACTTTCAACAACGGATCTCTTGGTTCTGGCATCGATGAAGAACGCAGCGAAATGCGATAAGTAATGTGAATTGCAGAATTCAGTGAATCATCGAATCTTTGAACGCACATTGCGCCCATTAGTATTCTAGTGGGCATGCCTGTTCGAGCGTCATTTCAACCCTTAAGCCTAGCTTAGTGTTGGGAGCCTACT---GCTTTTACTAGCTGTAGCTCCTGAAATACAACGGCGGATCTGCGATATCCTCTGAGCGTAGTAA-TTTTTAT-----CTCGCTTTTG-ACTGGAGTTG-CAGCGTCTTTAGCCGCTAAACCCCCCAA--CTTT-AATGGTTGACCTCGGATCAGGTAGGAATACCCGCTGAACT-----GAAAATCTG---------TTTTCGCACCTGC-CC-ATTTTCCCA-GGCAA-TTACCCC-GCCGCA-----------CGACCCCGC-GGTGCAAA-CGAAAAA-TTTCTTATC--ATAGCCCCACA-TCACA----AACATTTT-GGCAGCCACGCACTCTG-CATGA-CCCACAACGAACA--------ATTGCTGACCCCGCCAAA-TAGGAAGCCGCCGAGCTCGGAAAGGGTTCCTTCAAGTACGCATGGGTTCTTGACAAGCTCAAGGCCGAGCGTGAGCGTGGTATCACCATTGATATCGCTC-TCTGGAAGTTCGAGACCAACGAGTACAATGTCACCGTCATTGG-TTAGTATCCCTGCCCACAAC--ATGTGTCATG-TCTCCGAACTC---AAGACTAACCTTACAATACAGACGCTCCCGGTCA-CCGTGATTTCATCAAGAAC---ACCAAATTGGTGCTGCCTTCTGGTATGTAGCC-CATC-TACCTCGACGCG-CCTCAATACGACA---CC---GGCAACTCGACAACG--ACATTCTCA---ACTGCTT-GGTTGAAACCATACGAAAGACTT-GATACTGACCGGTCTCTGATA--GGCAAACCATCTCTGGCGAGCACGGTCTCGACAGCAATGGAGTGTACGTACCCTTTCCCT-GGCTACTCGCTTTCT-CGTGAA-CATGTCAGCTAACACTCGTG-CTTGTTCAGCTACAACGGTACCTCCGAGCTCCAGCTCGAGCGCATGAGCGTCTACTTCAACGAGGCTTCCGGCAACAAGTACGTTCCTCGTGCCGTCCTCGTCGATCTCGAGCCCGGTACCATGGATGCCGTCCGCGCCGGTCCTTTCGGTCAGCTCTTCCGC-----------------------------------
>Pestalotiopsis_parva_CBS_278_35
ACCC-ATGTGAACTTACCATT--GTTGCCTCGGCAGAAG-CTGCTCGGTGCACCTTACCTT-GGAACGGCCTACCCTGTAGCGCCTTACCCTGGAACGGCTTACCCTGTAGCGGCT-GCCGGTGGACTACCAAACTCTTGTTATTTTATTGTAATCTGAGCGTCTTATTTTAATAAGTCAAAACTTTCAACAACGGATCTCTTGGTTCTGGCATCGATGAAGAACGCAGCGAAATGCGATAAGTAATGTGAATTGCAGAATTCAGTGAATCATCGAATCTTTGAACGCACATTGCGCCCATTAGTATTCTAGTGGGCATGCCTGTTCGAGCGTCATTTCAACCCTTAAGCCTAGCTTAGTGTTGGGAGCCTACT---GCTTTTACTAGCTGTAGCTCCTGAAATACAACGGCGGATCTGCGATATCCTCTGAGCGTAGTAA-TTTTTAT-----CTCGCTTTTG-ACTGGAGTTG-CAGCGTCTTTAGCCGCTAAACCCCCCAA--CTTT-AATGGTTGACCTCGGATCAGGTAGGAATACCCGCTGAACTTAAGCGAAAATCTG---------TTTTCGCACCTGC-CC-ATTTTCCCA-GGCAA-TTACCCC-GCCGCA-----------CGACCCCGC-GGTGCAAA-CGAAAAA-TTTCTTATC--ATAGCCCCACA-TCACA----AACATTTT-GGCAGCCACGCACTCTG-CATGA-CCCACAACGAACA--------ATTGCTGACCCCGCCAAA-TAGGAAGCCGCCGAGCTCGGAAAGGGTTCCTTCAAGTACGCATGGGTTCTTGACAAGCTCAAGGCCGAGCGTGAGCGTGGTATCACCATTGATATCGCTC-TCTGGAAGTTCGAGACCAACGAGTACAATGTCACCGTCATTGG-TTAGTATCCCTGCCCACAAC--ATGTGTCATG-TCTCCGAACTC---AAGACTAACCTTACAATACAGACGCTCCCGGTCA-CCGTGATTTCATCAAGAACAT-ACCAAATTGGTGCTGCCTTCTGGTATGTAGCC-CATC-TACCTCGACGCG-CCTCAATACGACA---CCCCCGGCAACTCGACAACG--ACATTCTCA---ACTGCTT-GGTTGAAACCATACGAAAGACTT-GATACTGACCGGTCTCTGATA--GGCAAACCATCTCTGGCGAGCACGGTCTCGACAGCAATGGAGTGTACGTACCCTTTCCCT-GGCTACTCGCTTTCT-CGTGAA-CATGTCAGCTAACACTCGTG-CTTGTTCAGCTACAACGGTACCTCCGAGCTCCAGCTCGAGCGCATGAGCGTCTACTTCAACGAGGCTTCCGGCAACAAGTACGTTCCTCGTGCCGTCCTCGTCGATCTCGAGCCCGGTACCATGGATGCCGTCCGCGCCGGTCCTTTCGGTCAGCTCTTCCGCCCTGACAACTTCGTCTTCGGTC-AGTCC-GGTGCC
>Pestalotiopsis_photinicola_GZCC_16_0028
ACCC-ATGTGAACTTACCATT--GTTGCCTCGGCAGAAG-CTGCTCGGTGCACCCTACCTT-GTTACGACCTTTACTTCCGCGCCTTACCCTGGAACGGCTTACCCTGTAGCGGCT-GCCGGTGGACTACCAAACTCTTGTTATTTTATTGTAATCTGAGCGTCTTATTTTAATAAGTCAAAACTTTCAACAACGGATCTCTTGGTTCTGGCATCGATGAAGAACGCAGCGAAATGCGATAAGTAATGTGAATTGCAGAATTCAGTGAATCATCGAATCTTTGAACGCACATTGCGCCCATTAGTATTCTAGTGGGCATGCCTGTTCGAGCGTCATTTCAACCCTTAAGCCTAGCTTAGTGTTGGGAGCCTACT---GCTTTTACTAGCTGTAGCTCCTGAAATACAACGGCGGATCTGCGATATCCTCTGAGCGTAGTAA-TTTTTAT-----CTCGCTTTTG-ACTGGAGTTG-CAGCGTCTTTAGCCGCTAAATCCCCCAAT-TTTT-AATGGTTGACCTCGGATCAGGTAGGAATACCCGCTGAACTTAAGCGAAAATCTGG--------TTTTCGCACCTGC-CC-ATTTTCCCA-GACAC-TTACCCC-GCCGCA-----------CGACCCCGC-GGTGCAAA-CGAAAAA-TTTCTTATC--ACAGCCCCACA-TCACACA--AACATTTT-GGCAGCCACGCACTTTG-CATGA-CCCACAATGAACA--------ATTGCTGACCCCGCCAAA-TAGGAAGCCGCCGAGCTCGGAAAGGGTTCCTTCAAGTACGCATGGGTTCTTGACAAGCTCAAGGCCGAGCGTGAGCGTGGTATCACCATTGATATCGCTC-TCTGGAAGTTCGAGACCAACGAGTACAATGTCACCGTCATTGG-TTAGTATCCCTGCCCACAAC--ATGTGTCATG-TCTCTGAACTC---AAGACTAACCTTGCAATACAGACGCTCCCGGTCA-CCGTGATTTCATCAAGAACAT-ACCAAATTGGTGCTGCCTTCTGGTATGTAGCC-CATC-TACCTCGACGCG-CCTCAATACGACA---CCCCCGGCAACTCGACAACG--ACATTCTCA---ACTGCTT-GTTTGGAACCATACGAAAGACTT-GATACTGACCGGTCTATGATA--GGCAAACCATCTCTGGCGAGCACGGTCTCGACAGCAATGGAGTGTACGTACCCTTTCCCT-GGCTACTCGCTTTCT-CGTGAA-CATGTCAGCTAACAGTTGTG-CTTGTTCAGCTACAACGGTACCTCCGAGCTCCAGCTCGAGCGCATGAGCGTCTACTTCAACGAGGCTTCCGGCAACAAGTACGTTCCTCGTGCCGTCCTCGTCGATCTCGAGCCCGGTACCATGGATGCCGTCCGCGCCGGTCCTTTCGGTCAGCTCTTCCGCCCTGACAACTTCGTCTCGGTCA-TCCGG-CG----
>Pestalotiopsis_phyllostachydis_ZHKUCC_23_0873
ACCC-ATGTGAACTTACCATT--GTTGCCTCGGCAGAAG-CTGCTCGGTGCACCTTACCTT-GGAACGGCCTACCCTGTAGCGCCTTACCCTGGAACGGCTTACCCTGTAGCGGCT-GCCGGCGGACTACCAAACTCTTGTTATTTTATTGTAATCTGAGCGTCTTATTTTAATAAGTCAAAACTTTCAACAACGGATCTCTTGGTTCTGGCATCGATGAAGAACGCAGCGAAATGCGATAAGTAATGTGAATTGCAGAATTCAGTGAATCATCGAATCTTTGAACGCACATTGCGCCCATTAGTATTCTAGTGGGCATGCCTGTTCGAGCGTCATTTCAACCCTTAAGCCTAGCTTAGTGTTGGGAGCCTACT---GCTTTTACTAGCTGTAGCTCCTGAAATACAACGGCGGATCTGCGATATCCTCTGAGCGTAGTAA-TTTTTAT-----CTCGCTTTTG-ACTGGAGTTG-CAGCGTCTTTAGCCGCTAAACCCCCCAA--TTTTTAATGGTTGACCTCGGATCAGGTAGGAATACCCGCTGAACTTAAGCGAAAATCTGG--------TTTTCGCACCTGC-CC-ATTTTCCCA-GACAC-TTACCCC-GCCGCA-----------CGACCCCGC-GGTGCAAA-CGAAAAA-TTTCTTATC--TCAGCCCCACA-TCACACA--AACATTTT-GGCAGCCACGCACTTTG-CATGA-CCCACAATGAACA--------ATTGCTGACCCCGCCAAA-TAGGAAGCCGCCGAGCTCGGAAAGGGTTCCTTCAAGTACGCATGGGTTCTTGACAAGCTCAAGGCCGAGCGTGAGCGTGGTATCACCATTGATATCGCTC-TCTGGAAGTTCGAGACCAACGAGTACAATGTCACCGTCATTGG-TTAGTATCCCCGCCCACAAC--ATGTGTCATG-TCTCCGAACTCTCAATGACTAACTTTACAATACAGACGCTCCCGGTCA-CCGTGATTTCATCAAGAACAT-ACCAAATTGGTGCTGCCTTCTGGTATGTAGCC-CATC-TACCCCGACGCG-TCTCAATACGACA---CCCCCGGCAACTCGACAACG--ACGTTCTCA---ACTGCTT-GGTTGAAACCAAATGAAAGACTT-GATACTGACCGGTCTCTGATA--GGCAAACCATCTCTGGCGAGCACGGTCTCGACAGCAATGGAGTGTACGTACCCTTTCCCT-GGCTACTCGCTTTCT-CGTGAA-CATGTCAGCTAACACTCGTG-CTTGTTCAGCTACAACGGTACCTCCGAGCTCCAGCTCGAGCGCATGAGCGTCTACTTCAACGAGGCTTCCGGCAACAAGTACGTTCCTCGTGCCGTCCTCGTCGATCTCGAGCCCGGTACCATGGATGCCGTCCGCGCCGGTCCTTTCGGTCAGCTCTTCCGCCCTGACAACTTCGTCTTCGGTC-AGTCC-GGTGCC
>Pestalotiopsis_pini_MEAN_1092
ACCC-ATGTGAACTTACCATT--GTTGCCTCGGCAGAAG-CTGCTCGGTGCACCTTACCTT-GGAACGGCCTACCCTGTAGCGCCTTACCCTGGAACGGCTTACCCTGTAGCGGCT-GCCGGTGGACTACCAAACTCTTGTTATTTTATTGTAATCTGAGCGTCTTATTTTAATAAGTCAAAACTTTCAACAACGGATCTCTTGGTTCTGGCATCGATGAAGAACGCAGCGAAATGCGATAAGTAATGTGAATTGCAGAATTCAGTGAATCATCGAATCTTTGAACGCACATTGCGCCCATTAGTATTCTAGTGGGCATGCCTGTTCGAGCGTCATTTCAACCCTTAAGCCTAGCTTAGTGTTGGGAGCCTACT---GCTTTTGCTAGCTGTAGCTCCTGAAATACAACGGCGGATCTGCGATATCCTCTGAGCGTAGTAA-TTTTTAT-----CTCGCTTTTG-ACTGGAGTTG-CAGCGTCTTTAGCCGCTAAATCCCCCAA--TTTTTAATGGTTGACCTCGGATCAGGTAGGAATACCCGCTGAACTTAAGCGAAAATCTG---------CTTTCGCACCTG--CCCATTTTCCCA-GACAC-TTACCCC-GCCGCA-----------CGACCCCGC-GGTGCAAA-CGAAAAA-TTTCTTATC--ACAGCCCCACA-TCGCACA--AACATTTT-GGCAGCGATGCACTTTCCAT-GA-CCCACAATGAACA--------ATTGCTGACCCCGCCAAA-TAGGAAGCCGCCGAGCTCGGAAAGGGTTCCTTCAAGTACGCATGGGTTCTTGACAAGCTCAAGGCCGAGCGTGAGCGTGGTATCACCATTGATATCGCTC-TCTGGAAGTTCGAGACCAACGAGTACAATGTCACCGTCATTGG-TTAGTATCCCTGTCCACACC--ATGTAACATG-CAACCGATCTT----GTACTAACATGGCAATACAGATGCTCCCGGTCACC-GTGATTT-------------ACCAAATCGGTGCTGCCTTCTGGTACGTAGTC-CATC-TACCTCGACACG-CCTCAACAACTCGA-----------------CAACG--ACCTTCTCAACAACTGCTT-GGTTGGAACCAAAGAAAAGACCT-GATACTGACCGGTCTCTGATA--GGCAAACCATCTCTGGCGAGCACGGTCTCGACAGCAATGGAGTGTACGTACCCTTTCCTT-GGCTACTTGCTTTCC-CACGAA-CATCTCAGCTAATACCCGTG-ATTGTTCAGCTACAACGGTACCTCTGAGCTCCAGCTCGAGCGCATGAGCGTCTACTTCAACGAGGCTTCCGGCAACAAGTACGTTCCTCGTGCCGTCCTCGTCGATCTCGAGCCCGGTACCATGGATGCCGTCCGCGCCGGTCCTTTCGGTCAGCTCTTCCGCCCTGACAACTTTGTCTTCGGTC-AGTCC-GGTGCC
>Pestalotiopsis_pinicola_KUMCC_19_0183
ACCC-ATGTGAACTTACCATT--GTTGCCTCGGCAGAAG-CTGCTCGGTGCACCCTACCTT-GGAACGGCCTACCCTGTAGCGCCTTACCCTGGAACGGCTTACCCTGTAGCGGCT-GCCGGTGGACTACCAAACTCTTGTTATTTTATTGTAATCTGAGCGTCTTATTTTAATAAGTCAAAACTTTCAACAACGGATCTCTTGGTTCTGGCATCGATGAAGAACGCAGCGAAATGCGATAAGTAATGTGAATTGCAGAATTCAGTGAATCATCGAATCTTTGAACGCACATTGCGCCCATTAGTATTCTAGTGGGCATGCCTGTTCGAGCGTCATTTCAACCCTTAAGCCTAGCTTAGTGTTGGGAGCCTACT---GCTTTTACTAGCTGTAGCTCCTGAAATACAACGGCGGATCTGCGATATCCTCTGAGCGTAGTAA-TTTTTAT-----CTCGCTTTTG-ACTGGAGTTG-CAGCGTCTTTAGCCGCTAAATCCCCCAAT-TTTT-AATGGGTGACCTCGGATCAGGTAGGAATACCCGCTGAACTTAAGCGAAAATCTGG--------TTTTCGCACCTGC-CC-ATTTTCCCA-GACAC-TTACCCC-GCCGCA-----------CGACCCCGC-GGTGCAAA-CGAAAAA-TCTCTTATC--ACAGCCCCACA-TCACACA--AACATTTT-GGCAGCCACGCACTTTG-CATGA-CCCACAATGAACA--------ATTGCTGACCCCGCCAAA-TAGGAAGCCGCCGAGCTCGGAAAGGGTTCCTTCAAGTACGCATGGGTTCTTGACAAGCTCAAGGCCGAGCGTGAGCGTGGTATCACCATTGATATCGCTC-TCTGGAAGTTCGAGACCAACGAGTACAATGTCACCGTCATTGG-TTAGTATCCCTGCCCACACC--ATGCATCATG-TCTTCGAACTC---AAGACTAATCTTGCAATACAGACGCTCCCGGTCA-CCGTGATTTCATCAAGA----------------------------------------------CTCGACGCG-CC-TCATACGACA---CCACCGGCAACTCGACAACG--ACATTGTCA---ACTGCTT-GGTTGAAACCAAAAGAAAGACCT-GATACTGACCGGTCTTTGATA--GGCAAACCATCTCTGGCGAGCACGGTCTCGACAGCAATGGAGTGTACGTACCCTTTCCCT-GGCTACTCGTTTTTC-CACGAA-CATGTCAGCTAACAGTCGTG-CTTGTTCAGCTACAACGGTACCTCCGAGCTCCAGCTCGAGCGCATGAGCGTCTACTTCAACGAGGCTTCCGGTAACAAGTACGTTCCTCGTGCCGTCCTCGTCGATCTCGAGCCCGGTACCATGGATGCCGTCCGCGCCGGTCCTTTCGGTCAGCTCTTCCGCCCTGACAACTTCGTCTTCGGC--AGTCC-GGTGCC
>Pestalotiopsis_piraubensis_COAD_2165
-------------------------------------------------------------------------------------------------------CCCTGTAACGGCT-GCCGGTGGACTACCAAACTCTTGTTATTTTATTGTAATCTGAGCGTCTTATTTTAATAAGTCAAAACTTTCAACAACGGATCTCTTGGTTCTGGCATCGATGAAGAACGCAGCGAAATGCGATAAGTAATGTGAATTGCAGAATTCAGTGAATCATCGAATCTTTGAACGCACATTGCGCCCATTAGTATTCTAGTGGGCATGCCTGTTCGAGCGTCATTTCAACCCTTAAGCCTAGCTTAGTGTTGGGAGCCTACT---GCTTTTGCTAGCTGTAGCTCCTGAAATACAACGGCGGATCTGCGATATCCTCTGAGCGTAGTAA-ATTTTTAT----CTCGCTTTTG-AC-----------------------------------------------------------------------------------------GAAAATCTGG--------TTTTCGCACCTGC-CC-ATTTTCCCA-GACAC-TTACCCC-GCCGCA-----------CGACCCCGC-GGTGCAAA-CGAAAAA-TTTCTTATC--ACAGCCCCACA-TCACACA--AACATTTT-GGCAGCCACGCACTTTG-CATGA-CCCACAATGAACA--------AATGCTGACCCCGCCAAA-TAGGAAGCCGCCGAGCTCGGAAAGGGTTCCTTCAAGTACGCATGGGTTCTTGACAAGCTCAAGGCCGAGCGTGAGCGTGGTATCACCATTGATATCGCTC-TCTGGAAGTTCGAGACCAACGAGTACAATGTCACCGTCATTGG-TTAGTACCCCTGTCCACAAC--ATGCATCATG-TCTCCGAACTC---AACACTAACCTTACAATACAGACGCTCCCGGTCA-CCGTGATTTCATCAAGAACAT-ACCAAATTGGTGCTGCCTTCTGGTATGTAGCC-CATC-TACCTCGACGCG-CCTCAATACGACA---CCCCCGGCAACTCGACAACG--ACATTCTCA---ACTGCTT-GTTTGGAACCATACGAAAGACTT-CATACTGACCGGTCTATGATA--GGCAAACCATCTCTGGCGAGCACGGTCTCGACAGCAATGGAGTGTACGTACCCTTGATCT-CGCTACTCGCTTTCT-CGTGAA-CATGTCAGCTAACAGTCGTG-CTTGTTCAGCTACAACGGTACCTCCGAGCTCCAGCTCGAGCGCATGAGCGTCTACTTCAACGAGGCTTCCGGCAACAAGTACGTTCCTCGTGCCGTCCTCGTCGATCTCGAGCCCGGTACCATGGATGCCGTCCGCGCCGGTCCTTTCGGTCAGCTCTTCCGCCCTGACAACTTCGTCTTCGGTC-AGTCC-GGTGCC
>Pestalotiopsis_portugallica_CBS_393_48
ACCC-ATGTGAACTTACCATT--GTTGCCTCGGCAGAAG-CTACCCGGT--ACCTTACCTT-GGAACGGCCTACCCTGTAGCGCCTTACCCTGGAACGGCTTACCCTGTAACGGCT-GCCGGTGGACTACCAAACTCTTGTTATTTTATTGTTATCTGAGCGTCTTATTTTAATAAGTCAAAACTTTCAACAACGGATCTCTTGGTTCTGGCATCGATGAAGAACGCAGCGAAATGCGATAAGTAATGTGAATTGCAGAATTCAGTGAATCATCGAATCTTTGAACGCACATTGCGCCCATTAGTATTCTAGTGGGCATGCCTGTTCGAGCGTCATTTCAACCCTTAAGCCTAGCTTAGTGTTGGGAGCCTACT---GCTTTTGCTAGCTGTAGCTCCTGAAATACAACGGCGGATCTGCGATATCCTCTGAGCGTAGTAA-TTTTTTTT----CTCGCTTTTG-ACTGGAGTTG-CAGCGTCTTTAGCCGCTAAATCCCCCAA--TTTTTAATGGTTGACCTC--------------------------------GAAAATCTG---------TTTTCGCACCTGC-CC-ATGTTCCCA-GACAC-TTACCCC-GCCGCA-----------CGACCCCGC-GGTGCAAA-CGAAAAA-ATTCTTATC--ACAGCCCCACA-TCGCACA--AACATTTTTGGCAGCCATGCACTTTT-CATGA-CCCACATTGAGCA--------TTTGCTGACCCCGCCAAA-TAGGAAGCCGCCGAGCTCGGAAAGGGTTCCTTCAAGTACGCATGGGTTCTTGACAAGCTCAAGGCCGAGCGTGAGCGTGGTATCACCATTGATATCGCTC-TCTGGAAGTTCGAGACCAACGAGTACAATGTCACCGTCATTGG-TTAGTATCCCTGTCCACAAC--ATTGATCATG-CCTCGGAACTC----AGACTAACATGGTAATACAGATGCTCCCGGTCA-CCGTGACTTCATCAAGAACAT-ACCAAATTGGTGCTGCCTTTTGGTATGTAGCC-C-ATCTACCTCGACACG-CCTCAATACGACG---CCTCCCGCAGCTCGACCACG--ACGGCCTCA---ACTATTT-GGTTGGAACCAAACAAAAGACTT-GATACTGACCGGTCTCTGATA--GGCAAACCATCTCTGGCGAGCACGGTCTCGACAGCAATGGAGTGTACGTACCCTTGCCTT-CTCCATTTGCCTTCC-CACGAA-CATGTTAGCTAACACCCGTG-CTTGCTCAGCTACAACGGTACCTCCGAGCTCCAGCTCGAGCGCATGAGCGTCTACTTCAACGAGGCTTCCGGCAACAAGTACGTTCCTCGTGCCGTCCTCGTCGATCTCGAGCCCGGTACCATGGATGCCGTCCGCGCCGGTCCTTTCGGTCAGCTCTTCCGCCCTGACAACTTCGTCTTCGGTC-AGTCC-GGTGC-
>Pestalotiopsis_portugallica_CBS_684_85
ACCC-ATGTGAACTTACCATT--GTTGCCTCGGCAGAAG-CTACCCGGT--ACCTTACCTT-GGAACGGCCTACCCTGTAGCGCCTTACCCTGGAACGGCTTACCCTGTAACGGCT-GCCGGTGGACTACCAAACTCTTGTTATTTTATTGTTATCTGAGCGTCTTATTTTAATAAGTCAAAACTTTCAACAACGGATCTCTTGGTTCTGGCATCGATGAAGAACGCAGCGAAATGCGATAAGTAATGTGAATTGCAGAATTCAGTGAATCATCGAATCTTTGAACGCACATTGCGCCCATTAGTATTCTAGTGGGCATGCCTGTTCGAGCGTCATTTCAACCCTTAAGCCTAGCTTAGTGTTGGGAGCCTACT---GCTTTTGCTAGCTGTAGCTCCTGAAATACAACGGCGGATCTGCGATATCCTCTGAGCGTAGTAA-TTTTTTTT----CTCGCTTTTG-ACTGGAGTTG-CAGCGTCTTTAGCCGCTAAATCCCCCAA--TTTTTAATGGTTGACCTC--------------------------------GAAAATCTG---------TTTTCGCACCTGC-CC-ATGTTCCCA-GACAC-TTACCCC-GCCGCA-----------CGACCCCGC-GGTGCAAA-CGAAAAA-ATTCTTATC--ACAGCCCCACA-TCGCACA--AACATTTTTGGCAGCCATGCACTTTT-CATGA-CCCACATTGAGCA--------CTTGCTGACCCCGCCAAA-TAGGAAGCCGCCGAGCTCGGAAAGGGTTCCTTCAAGTACGCATGGGTTCTTGACAAGCTCAAGGCCGAGCGTGAGCGTGGTATCACCATTGATATCGCTC-TCTGGAAGTTCGAGACCAACGAGTACAATGTCACCGTCATTGG-TTAGTATCCCTGTCCACAAC--ATGGATCATG-CCTCGGAACTC----AGACTAACATGGCAATACAGATGCTCCCGGTCA-CCGTGACTTCATCAAGAACA--ACCAAATTGGTGCTGCCTTCTGGTATGTAGCC-C-ATCTACCTCGACACG-CCTCAATACGACG---CCTCCCGCAGCTCGACCACG--ACGGCCTCA---ACTACTT-GGTTGGAACCAAACAAAAGACTT-GATACTGACCGGTCTCTGATA--GGCAAACCATCTCTGGCGAGCACGGTCTCGACAGCAATGGAGTGTACGTACCCTTGCCTT-CTCTATTTGCCTTCC-CACGAA-CATGTTAGCTAACACTCGTG-CTTGCTCAGCTACAACGGTACCTCCGAGCTCCAGCTCGAGCGCATGAGCGTCTACTTCAACGAGGCTTCCGGCAACAAGTACGTTCCTCGTGCCGTCCTCGTCGATCTCGAGCCCGGTACCATGGATGCCGTCCGCGCCGGTCCTTTCGGTCAGCTCTTCCGCCCTGACAACTTCGTCTTCGGTC-AGTCC-GGTGC-
>Pestalotiopsis_pruni_CGMCC_3_23507
ACCC-ATGTGAACTTACCATT--GTTGCCTCGGCAGAAG-CTGCTCGGTGCACCCTACCTT-GGAACGGCCTACCCTGTAGCGCCTTACCCTGGAACGGCTTACCCTGTAACGGCT-GCCGGTGGACTACCAAACTCTTGTTATTTTATTGTAATCTGAGCGTCTTATTTTAATAAGTCAAAACTTTCAACAACGGATCTCTTGGTTCTGGCATCGATGAAGAACGCAGCGAAATGCGATAAGTAATGTGAATTGCAGAATTCAGTGAATCATCGAATCTTTGAACGCACATTGCGCCCATTAGTATTCTAGTGGGCATGCCTGTTCGAGCGTCATTTCAACCCTTAAGCCTAGCTTAGTGTTGGGAGCCTACT---GCTTTTGCTAGCTGTAGCTCCTGAAATACAACGGCGGATCTGCGATATCCTCTGAGCGTAGTAAATTTTTAT-----CTCGCTTTTG-ACTGGAGTTG-CAGCGTCTTTGGCCGCTAAATCCCCCAA--TTTTTAATGGTTGACCTC--------------------------------GAAAATCTGG--------TTTTCGCACCTGC-CC-ATTTTCCCA-GACAC-TTACCCC-GCCGCA-----------CGACCCCGC-GGTGCAAA-CGAAAAA-TTTCTTATC--ACAGCCCCACA-TCACACA--AACATTTT-GGCAGCCACGCACTTTG-CATGA-CCCACAATGAACA--------ATTGCTGACCCCGCCAAA-TAGGAAGCCGCCGAGCTCGGAAAGGGTTCCTTCAAGTACGCATGGGTTCTTGACAAGCTCAAGGCCGAGCGTGAGCGTGGTATCACCATTGATATCGCTC-TCTGGAAGTTCGAGACCAACGAGTACAATGTCACCGTCATTGG-TTAGTATCCCTGTCCACAAC--ATGTGTCATG-TCTCTGAACTC---AAGACTAACCTTGCAATACAGACGCTCCCGGTCA-CCGTGATTTCATCAAGAACAT-ACCAAATTGGTGCTGCCTTCTGGTATGTAGCC-CATC-TACCTCGACGCG-CCTCAATACGACA---CCCCCGGCAACTCGACAACG--ACATTCTCA---ACTGCTT-GTTTGGAACCATACGAAAGACTT-GATACTGACCGGTCTATGACA--GGCAAACCATCTCTGGCGAGCACGGTCTCGACAGCAATGGAGTGTACGTACCCTTTCCCT-GGCTACTCGCTTTCT-CGTGAA-CATGTCAGCTAACAGTCGTG-CTTGTTCAGCTACAACGGTACCTCCGAGCTCCAGCTCGAGCGCATGAGCGTCTACTTCAACGAGGCTTCCGGCAACAAATACGTTCCTCGTGCCGTCCTCGTCGATCTCGAGCCCGGTACCATGGATGCCGTCCGCGCCGGTCCTTTCGGTCAGCTCTTCCGCCCTGACAACTTCGTCTTCGGTC-AGTCC-GGTGCC
>Pestalotiopsis_pruni_LC15860
ACCC-ATGTGAACTTACCATT--GTTGCCTCGGCAGAAG-CTGCTCGGTGCACCCTACCTT-GGAACGGCCTACCCTGTAGCGCCTTACCCTGGAACGGCTTACCCTGTAACGGCT-GCCGGTGGACTACCAAACTCTTGTTATTTTATTGTAATCTGAGCGTCTTATTTTAATAAGTCAAAACTTTCAACAACGGATCTCTTGGTTCTGGCATCGATGAAGAACGCAGCGAAATGCGATAAGTAATGTGAATTGCAGAATTCAGTGAATCATCGAATCTTTGAACGCACATTGCGCCCATTAGTATTCTAGTGGGCATGCCTGTTCGAGCGTCATTTCAACCCTTAAGCCTAGCTTAGTGTTGGGAGCCTACT---GCTTTTGCTAGCTGTAGCTCCTGAAATACAACGGCGGATCTGCGATATCCTCTGAGCGTAGTAAATTTTTAT-----CTCGCTTTTG-ACTGGAGTTG-CAGCGTCTTTGGCCGCTAAATCCCCCAA--TTTTTAATGGTTGACCTC--------------------------------GAAAATCTGG--------TTTTCGCACCTGC-CC-ATTTTCCCA-GACAC-TTACCCC-GCCGCA-----------CGACCCCGC-GGTGCAAA-CGAAAAA-TTTCTTATC--ACAGCCCCACA-TCACACA--AACATTTT-GGCAGCCACGCACTTTG-CATGA-CCCACAATGAACA--------ATTGCTGACCCCGCCAAA-TAGGAAGCCGCCGAGCTCGGAAAGGGTTCCTTCAAGTACGCATGGGTTCTTGACAAGCTCAAGGCCGAGCGTGAGCGTGGTATCACCATTGATATCGCTC-TCTGGAAGTTCGAGACCAACGAGTACAATGTCACCGTCATTGG-TTAGTATCCCTGTCCACAAC--ATGTGTCATG-TCTCTGAACTC---AAGACTAACCTTGCAATACAGACGCTCCCGGTCA-CCGTGATTTCATCAAGAACAT-ACCAAATTGGTGCTGCCTTCTGGTATGTAGCC-CATC-TACCTCGACGCG-CCTCAATACGACA---CCCCCGGCAACTCGACAACG--ACATTCTCA---ACTGCTT-GTTTGGAACCATACGAAAGACTT-GATACTGACCGGTCTATGACA--GGCAAACCATCTCTGGCGAGCACGGTCTCGACAGCAATGGAGTGTACGTACCCTTTCCCT-GGCTACTCGCTTTCT-CGTGAA-CATGTCAGCTAACAGTCGTG-CTTGTTCAGCTACAACGGTACCTCCGAGCTCCAGCTCGAGCGCATGAGCGTCTACTTCAACGAGGCTTCCGGCAACAAATACGTTCCTCGTGCCGTCCTCGTCGATCTCGAGCCCGGTACCATGGATGCCGTCCGCGCCGGTCCTTTCGGTCAGCTCTTCCGCCCTGACAACTTCGTCTTCGGTC-AGTCC-GGTGCC
>Pestalotiopsis_rhaphiolepidis_SAUCC367701
ACCC-ATGTGAACTTACCATT--GTTGCCTCGGCAGAAG-CTGCTCGGTGCACCTTACCTT-GGAACGGCCTACCCTGTAGCGCCCTACCCTGGAACGGCTTACCCTGCAACGGCT-GCCGGTGGACTACCAAACTCTTGTTATTTTATTGTAATCTGAGCGTCTTATTTTAATAAGTCAAAACTTTCAACAACGGATCTCTTGGTTCTGGCATCGATGAAGAACGCAGCGAAATGCGATAAGTAATGTGAATTGCAGAATTCAGTGAATCATCGAATCTTTGAACGCACATTGCGCCCATTAGTATTCTAGTGGGCATGCCTGTTCGAGCGTCATTTCAACCCTTAAGCCTAGCTTAGTGTTGGGAGCCTACT---GCTTTTGCTAGCTGTAGCTCCTGAAATACAACGGCGGATCTGCGATATCCTCTGAGCGTAGTAA-TTTTTAT-----CTCGCTTTTG-ACTGGAATTG-CAGCGTCTTTAGCCGCTAAATCCCCCAAT-TTTTTAATGGTTGACCTCGGATCAGGTAGGAATACCCGCTGAA-------GAAAATACG---------TTTTCGCACCTGC-AC-ACTTTCCCA-GACAC-TTACCCC-GCCGCA-----------CGACCCCGC-GGTGCGAA-CGAAAAA-TTTCTTATC--A--GCCCCACA-TCGCACA--AACATTTT-GGCAGCCATGCACTCTT-CATGA-CCCACAATGAGCA--------CTCGCTGACCCCGCCAAA-CAGGAAGCCGCCGAGCTCGGAAAGGGTTCCTTCAAGTACGCATGGGTTCTTGACAAGCTCAAGGCCGAGCGTGAGCGTGGTATCACCATTGATATCGCTC-TCTGGAAGTTCGAGACCAACGAGTACAATGTCACCGTCATTGG-TTAGTACCCCTGTCCACAAC--ATGCCTCATG-CATCCGAACTC----GGACTAACATGGCAATACAGATGCTCCCGGTCA-CCGTGATTTCATCAAGAACAT-ACCAAATTGGTGCTGCCTTTTGGTACGTAGCC-CA-------TCTAC-----CTCGACACGCCT---CAGCCAACTCGACGACGACT--TTTTCAACT--ACTTGGTT-GGAACCAAACGAAAG----ACTT-GATACTGACCGGTCTCTGATA--GGCAAACCATCTCTGGCGAGCACGGTCTCGACAGCAATGGAGTGTACGTACCCTTTCCTT-GGCTACTTGTTTTCC-CACGGA-CATGTCAGCTAACACTCGTG-TTTGCTCAGCTACAACGGTACCTCCGAGCTCCAGCTCGAGCGCATGAGCGTCTACTTCAACGAGGCTTCCGGTAACAAGTACGTTCCTCGTGCCGTCCTCGTCGATCTCGAGCCGGGTACCATGGATGCCGTCCGCGCCGGTCCTTTCGGTCAGCTCTTCCGCCCTGACAACTTCGTCTTCGGTC-AGTCC-GG----
>Pestalotiopsis_rhaphiolepidis_SAUCC367702
ACCC-ATGTGAACTTACCATT--GTTGCCTCGGCAGAAG-CTGCTCGGTGCACCTTACCTT-GGAACGGCCTACCCTGTAGCGCCCTACCCTGGAACGGCTTACCCTGCAACGGCT-GCCGGTGGACTACCAAACTCTTGTTATTTTATTGTAATCTGAGCGTCTTATTTTAATAAGTCAAAACTTTCAACAACGGATCTCTTGGTTCTGGCATCGATGAAGAACGCAGCGAAATGCGATAAGTAATGTGAATTGCAGAATTCAGTGAATCATCGAATCTTTGAACGCACATTGCGCCCATTAGTATTCTAGTGGGCATGCCTGTTCGAGCGTCATTTCAACCCTTAAGCCTAGCTTAGTGTTGGGAGCCTACT---GCTTTTGCTAGCTGTAGCTCCTGAAATACAACGGCGGATCTGCGATATCCTCTGAGCGTAGTAA-TTTTTAT-----CTCGCTTTTG-ACTGGAATTG-CAGCGTCTTTAGCCGCTAAATCCCCCAAT-TTTTTAATGGTTGACCTCGGATCAGGTAGGAATACCCGCTGAA-------GAAAATACG---------TTTTCGCACCTGC-AC-ACTTTCCCA-GACAC-TTACCCC-GCCGCA-----------CGACCCCGC-GGTGCGAA-CGAAAAA-TTTCTTATC--A--GCCCCACA-TCGCACA--AACATTTT-GGCAGCCATGCACTCTT-CATGA-CCCACAATGAGCA--------CTCGCTGACCCCGCCAAA-CAGGAAGCCGCCGAGCTCGGAAAGGGTTCCTTCAAGTACGCATGGGTTCTTGACAAGCTCAAGGCCGAGCGTGAGCGTGGTATCACCATTGATATCGCTC-TCTGGAAGTTCGAGACCAACGAGTACAATGTCACCGTCATTGG-TTAGTACCCCTGTCCACAAC--ATGCCTCATG-CATCCGAACTC----GGACTAACATGGCAATACAGATGCTCCCGGTCA-CCGTGATTTCATCAAGAACAT-ACCAAATTGGTGCTGCCTTTTGGTACGTAGCC-CA-------TCTAC-----CTCGACACGCCT---CAGCCAACTCGACGACGACT--TTTTCAACT--ACTTGGTT-GGAACCAAACGAAAG----ACTT-GATACTGACCGGTCTCTGATA--GGCAAACCATCTCTGGCGAGCACGGTCTCGACAGCAATGGAGTGTACGTACCCTTTCCTT-GGCTACTTGTTTTCC-CACGGA-CATGTCAGCTAACACTCGTG-TTTGCTCAGCTACAACGGTACCTCCGAGCTCCAGCTCGAGCGCATGAGCGTCTACTTCAACGAGGCTTCCGGTAACAAGTACGTTCCTCGTGCCGTCCTCGTCGATCTCGAGCCGGGTACCATGGATGCCGTCCGCGCCGGTCCTTTCGGTCAGCTCTTCCGCCCTGACAACTTCGTCTTCGGTC-AGTCC-GG----
>Pestalotiopsis_rhizophorae_MFLUCC_17_0416
ACCC-ATGTGAACTTACCATT--GTTGCCTCGGCAGAAG-CTGCTCGGTGCACCTTACCTT-GGAACGGCCTACCCTGTAGCGCCTTACCCTGGAACGGCTTACCCTGCAGCGGCT-GCCGGTGGACTACCAAACTCTTGTTATTTTATTGTAATCTGAGCGTCTTATTTTAATAAGTCAAAACTTTCAACAACGGATCTCTTGGTTCTGGCATCGATGAAGAACGCAGCGAAATGCGATAAGTAATGTGAATTGCAGAATTCAGTGAATCATCGAATCTTTGAACGCACATTGCGCCCATTAGTATTCTAGTGGGCATGCCTGTTCGAGCGTCATTTCAACCCTTAAGCCTAGCTTAGTGTTGGGAGCCTACT---GCTTTTGCTAGCTGTAGCTCCTGAAATACAACGGCGGATCTGCGATATCCTCTGAGCGTAGTAA-TTTTTAT-----CTCGCTTTTG-ACTGGAGTTG-CAGCGTCTTTAGCCGCTAAACCCCCCAA--TTTTTAATGGTTGACCTCGGATCAGGTAGGAATACCCGCTGAACTTAA--GAAAATCTG---------TTTTCGCACCTGC-CC-ATTTTCCCA-GACAC-TTACCCC-GCCGCA-----------CGACCCCGC-GGTGCAAA-CGAAAAA-TTTCTTATC--ATAGCCCCACA-TCACA----AACATTTT-GGCAGCCACGCACTCTG-CATGA-CCCACAATGAACA--------ATTGCTGACCCCGCCAAA-TAGGAAGCCGCCGAGCTCGGAAAGGGTTCCTTCAAGTACGCATGGGTTCTTGACAAGCTCAAGGCCGAGCGTGAGCGTGGTATCACCATTGATATCGCTC-TCTGGAAGTTCGAGACCAACGAGTACAATGTCACCGTCATTGG-TTAGTATCCCTGCCCACAAC--ATGTGTCATG-TCTCCGAACTC---GAGACTAACCTTACAATACAGACGCTCCCGGTCA-CCGTGATTTCATCAAG------ACCAAATTGGTGCTGCCTTCTGGTATGTAGCC-CATC-TACCCCGACGCG-TCTCAATACGACA---CCCCCGGCAACTCGACAACG--ACGTTCTCA---ACTGCTT-GGTTGAAACCAAATGAAAGACTT-GATACTGACCGGTCTCTGATA--GGCAAACCATCTCTGGCGAGCACGGTCTCGACAGCAATGGAGTGTACGTACCCTTTCCCT-GGCTACTCGCTTTCT-CGTGAA-CATGTCAGCTAACACTCGTG-CTTGTTCAGCTACAACGGTACCTCCGAGCTCCAGCTCGAGCGCATGAGCGTCTACTTCAACGAGGCTTCCGGCAACAAGTACGTTCCTCGTGCCGTCCTCGTCGATCTCGAGCCCGGTACCATGGATGCCGTCCGCGCCGGTCCTTTCGGTCAGCTCTTCCGCCCTGACAACTTCGTCTTCGGTC-AGTCC-GGTGCC
>Pestalotiopsis_rhizophorae_MFLUCC_17_0417
ACCC-ATGTGAACTTACCATT--GTTGCCTCGGCAGAAG-CTGCTCGGTGCACCTTACCTT-GGAACGGCCTACCCTGTAGCGCCTTACCCTGGAACGGCTTACCCTGCAGCGGCT-GCCGGTGGACTACCAAACTCTTGTTATTTTATTGTAATCTGAGCGTCTTATTTTAATAAGTCAAAACTTTCAACAACGGATCTCTTGGTTCTGGCATCGATGAAGAACGCAGCGAAATGCGATAAGTAATGTGAATTGCAGAATTCAGTGAATCATCGAATCTTTGAACGCACATTGCGCCCATTAGTATTCTAGTGGGCATGCCTGTTCGAGCGTCATTTCAACCCTTAAGCCTAGCTTAGTGTTGGGAGCCTACT---GCTTTTGCTAGCTGTAGCTCCTGAAATACAACGGCGGATCTGCGATATCCTCTGAGCGTAGTAA-TTTTTAT-----CTCGCTTTTG-ACTGGAGTTG-CAGCGTCTTTAGCCGCTAAACCCCCCAA--TTTTTAATGGTTGACCTCGGATCAGGTAGGAATACCCGCTGAACTTAA--GAAAATCTG---------TTTTCGCACCTGC-CC-ATTTTCCCA-GACAC-TTACCCC-GCCGCA-----------CGACCCCGC-GGTGCAAA-CGAAAAA-TTTCTTATC--ATAGCCCCACA-TCACA----AACATTTT-GGCAGCCACGCACTCTG-CATGA-CCCACAATGAACA--------ATTGCTGACCCCGCCAAA-TAGGAAGCCGCCGAGCTCGGAAAGGGTTCCTTCAAGTACGCATGGGTTCTTGACAAGCTCAAGGCCGAGCGTGAGCGTGGTATCACCATTGATATCGCTC-TCTGGAAGTTCGAGACCAACGAGTACAATGTCACCGTCATTGG-TTAGTATCCCTGCCCACAAC--ATGTGTCATG-TCTCCGAACTC---GAGACTAACCTTACAATACAGACGCTCCCGGTCA-CCGTGATTTCATCAAG------ACCAAATTGGTGCTGCCTTCTGGTATGTAGCC-CATC-TACCCCGACGCG-TCTCAATACGACA---CCCCCGGCAACTCGACAACG--ACGTTCTCA---ACTGCTT-GGTTGAAACCAAATGAAAGACTT-GATACTGACCGGTCTCTGATA--GGCAAACCATCTCTGGCGAGCACGGTCTCGACAGCAATGGAGTGTACGTACCCTTTCCCT-GGCTACTCGCTTTCT-CGTGAA-CATGTCAGCTAACACTCGTG-CTTGTTCAGCTACAACGGTACCTCCGAGCTCCAGCTCGAGCGCATGAGCGTCTACTTCAACGAGGCTTCCGGCAACAAGTACGTTCCTCGTGCCGTCCTCGTCGATCTCGAGCCCGGTACCATGGATGCCGTCCGCGCCGGTCCTTTCGGTCAGCTCTTCCGCCCTGACAACTTCGTCTTCGGTC-AGTCC-GGTGCC
>Pestalotiopsis_rhododendri_IFRDCC_2399
ACCC-ATGTGAACTTACCATT--GTTGCCTCGGCAGAAG-CTGCTCGGTGCACCTTACCCT-GGAACGGCCTACCCTGTAGCGCCTTACCCTGGAACGGCTTACCCTGTAGCGGCT-GCCGGTGGACTACCAAACTCTTGTTATTTTATTGTAATCTGAGCGTCTTATTTTAATAAGTCAAAACTTTCAACAACGGATCTCTTGGTTCTGGCATCGATGAAGAACGCAGCGAAATGCGATAAGTAATGTGAATTGCAGAATTCAGTGAATCATCGAATCTTTGAACGCACATTGCGCCCATTAGTATTCTAGTGGGCATGCCTGTTCGAGCGTCATTTCAACCCTTAAGCCTAGCTTAGTGTTGGGAGCCTACT---GCTTTTGCTAGCTGTAGCTCCTGAAATACAACGGCGGATCTGCGATATCCTCTGAGCGTAGTAA-TTTTTAT-----CTCGCTTTTG-ACTGGAGTTG-CAGCGTCTTTAGCCGCTAAATCCCCTAA--TTTTTAATGGTTGACCTCGGATCAGG------------------------GAAAATCTG---------TTTTCGCACCTG--CCCATTTTCCCA-GACAC-TTACCCC-GCCGCA-----------CGACCCCGC-GGTGCAAA-CGAAAAA-TTTCTTATC--ACAGCCCCACA-TCGCACA--AACATTTT-GGCAGCCATGCACTTTCCAT-GA-CCCACAATGAACA--------ATTGCTGACCCCGCCAAA-TAGGAAGCCGCCGAGCTCGGAAAGGGTTCCTTCAAGTACGCATGGGTTCTTGACAAGCTCAAGGCCGAGCGTGAGCGTGGTATCACCATTGATATCGCTC-TCTGGAAGTTCGAGACCAACGAGTACAATGTCACCGTCATTGG-TTAGTATCCCGGCCCACACC--ATGTACCATG-CATCCGACCTT----GTACTAACATCACAATACAGATGCTCCCGGTCACC-GTGATTTCATCAAGAACAT--------CGGTGCTGCTTTCTGGTACGTAGCCATATC-TACCTCGACACG-CCTCGACAACTCGA-----------------CAACG--ACCTTCTCAACAACTGCTT-GGTTGGAACCAAAGAAAAGACCT-GATACTGACCGGTCTCTGATA--GGCAAACCATCTCTGGCGAGCACGGTCTCGACAGCAATGGAGTGTACGTACCCTTTCCTT-GGCTACTTGCTTTCC-CACGAA-CATCTCAGCTAATACCCGTG-ATTGTTCAGCTACAACGGTACCTCTGAGCTCCAGCTCGAGCGCATGAGCGTCTACTTCAACGAGGCTTCCGGCAACAAGTACGTTCCTCGTGCCGTCCTCGTCGATCTCGAGCCCGGTACCATGGATGCCGTCCGCGCCGGTCCTTTCGGTCAGCTCTTCCGCCCTGACAACTTTGTCTTCGGTC-AGTCC-GGTGCC
>Pestalotiopsis_rhodomyrtus_CFCC_54733
ACCC-ATGTGAACTTACCATT--GTTGCCTCGGCAGAAG-CTGCTCGGTGCACCCTACCTT-GGAACGGCCTACCCTGTAGCGCCTTACCCTGGAACGGCTTACCCTGTAACGGCT-GCCGGTGGACTACCAAACTCTTGTTATTTTATTGTAATCTGAGCGTCTTATTTTAATAAGTCAAAACTTTCAACAACGGATCTCTTGGTTCTGGCATCGATGAAGAACGCAGCGAAATGCGATAAGTAATGTGAATTGCAGAATTCAGTGAATCATCGAATCTTTGAACGCACATTGCGCCCATTAGTATTCTAGTGGGCATGCCTGTTCGAGCGTCATTTCAACCCTTAAGCCTAGCTTAGTGTTGGGAGCCTACT---GCTTTTGCTAGCTGTAGCTCCTGAAATACAACGGCGGATCTGCGATATCCTCTGAGCGTAGTAAATTTTTAT-----CTCGCTTTTG-ACTGGAGTTG-CAGCGTCTTTGGCCGCTAAATCCCCCAA--TTTTTAATGGTTGACCTC--------------------------------GAAAATCTGG--------TTTTCGCACCTGC-CC-ATTTTCCCA-GACAC-TTACCCC-GCCGCA-----------CGACCCCGC-GGTGCAAA-CGAAAAA-TTTCTTATC--ACAGCCCCACA-TCACACA--AACATTTT-GGCAGCCACGCACTTTG-CATGA-CCCACAATGAACA--------ATTGCTGACCCCGCCAAA-TAGGAAGCCGCCGAGCTCGGAAAGGGTTCCTTCAAGTACGCATGGGTTCTTGACAAGCTCAAGGCCGAGCGTGAGCGTGGTATCACCATTGATATCGCTC-TCTGGAAGTTCGAGACCAACGAGTACAATGTCACCGTCATTGG-TTAGTATCCCTGCCCACAAC--ATGTGTCATG-TCTCTGAACTC---AAGACTAACCTTGCAATACAGACGCTCCCGGTCA-CCGTGATTTCATCAAGAAC-----------GGTGCTGCCTTCTGGTACGTAGTC-CATC-TACCTCGACACG-CCTCAACAACTCGA-----------------CAACG--ACCTTCTCAACAACTGCTT-GGTTGGAACCAAAGAAAAGACCT-GATACTGACCGGTCTCTGATA--GGCAAACCATCTCTGGCGAGCACGGTCTCGACAGCAATGGAGTGTACGTACCCTTTCCTT-GGCTACTTGCTTTCC-CACGAA-CATCTCAGCTAATACCCGTG-ATTGTGCAGCTACAACGGTACCTCTGAGCTCCAGCTCGAGCGCATGAGCGTCTACTTCAACGAGGCTTCCGGCAACAAGTACGTTCCTCGTGCCGTCCTCGTCGATCTCGAGCCCGGTACCATGGATGCCGTCCGCGCCGGTCCTTTCGGTCAGCTCTTCCGCCCTGACAACTTTGTCTTCGGTC-AGTCC-GGTGCC
>Pestalotiopsis_rhodomyrtus_CFCC_55052
---------TGACTTACCATT--GTTGCCTCGGCAGAAG-CTGCTCGGTGCACCCTACCTT-GGAACGGCCTACCCTGTAGCGCCTTACCCTGGAACGGCTTACCCTGTAACGGCT-GCCGGTGGACTACCAAACTCTTGTTATTTTATTGTAATCTGAGCGTCTTATTTTAATAAGTCAAAACTTTCAACAACGGATCTCTTGGTTCTGGCATCGATGAAGAACGCAGCGAAATGCGATAAGTAATGTGAATTGCAGAATTCAGTGAATCATCGAATCTTTGAACGCACATTGCGCCCATTAGTATTCTAGTGGGCATGCCTGTTCGAGCGTCATTTCAACCCTTAAGCCTAGCTTAGTGTTGGGAGCCTACT---GCTTTTGCTAGCTGTAGCTCCTGAAATACAACGGCGGATCTGCGATATCCTCTGAGCGTAGTAAATTTTTAT-----CTCGCTTTTG-ACTGGAGTTG-CAGCGTCTTTGGCCGCTAAATCCCCCAA--TTTTTAATGGTTGACCTC--------------------------------GAAAATCTGG--------TTTTCGCACCTGC-CC-ATTTTCCCA-GACAC-TTACCCC-GCCGCA-----------CGACCCCGC-GGTGCAAA-CGAAAAA-TTTCTTATC--ACAGCCCCACA-TCACACA--AACATTTT-GGCAGCCACGCACTTTG-CATGA-CCCACAATGAACA--------ATTGCTGACCCCGCCAAA-TAGGAAGCCGCCGAGCTCGGAAAGGGTTCCTTCAAGTACGCATGGGTTCTTGACAAGCTCAAGGCCGAGCGTGAGCGTGGTATCACCATTGATATCGCTC-TCTGGAAGTTCGAGACCAACGAGTACAATGTCACCGTCATTGG-TTAGTATCCCTGCCCACAAC--ATGTGTCATG-TCTCTGAACTC---AAGACTAACCTTGCAATACAGACGCTCCCGGTCA-CCGTGATTTCATCAAGAAC-----------GGTGCTGCCTTCTGGTACGTAGTC-CATC-TACCTCGACACG-CCTCAACAACTCGA-----------------CAACG--ACCTTCTCAACAACTGCTT-GGTTGGAACCAAAGAAAAGACCT-GATACTGACCGGTCTCTGATA--GGCAAACCATCTCTGGCGAGCACGGTCTCGACAGCAATGGAGTGTACGTACCCTTTCCTT-GGCTACTTGCTTTCC-CACGAA-CATCTCAGCTAATACCCGTG-ATTGTGCAGCTACAACGGTACCTCTGAGCTCCAGCTCGAGCGCATGAGCGTCTACTTCAACGAGGCTTCCGGCAACAAGTACGTTCCTCGTGCCGTCCTCGTCGATCTCGAGCCCGGTACCATGGATGCCGTCCGCGCCGGTCCTTTCGGTCAGCTCTTCCGCCCTGACAACTTTGTCTTCGGTC-AGTCC-GGTGCC
>Pestalotiopsis_rosarioides_CGMCC_3_23549
ACCC-ATGTGAACTTACCATT--GTTGCCTCGGCAGAAG-CTACCTGGTT-ACCTTACCTT-GGAACGGCCTACCCTGTAGCGCCTTACCCTGGAACGGCCTACCCTGTAACGGCT-GCCGGTGGACTACCAAACTCTTGTTATTTTATTGTAATCTGAGCGTCTTATTTTAATAAGTCAAAACTTTCAACAACGGATCTCTTGGTTCTGGCATCGATGAAGAACGCAGCGAAATGCGATAAGTAATGTGAATTGCAGAATTCAGTGAATCATCGAATCTTTGAACGCACATTGCGCCCATTAGTATTCTAGTGGGCATGCCTGTTCGAGCGTCATTTCAACCCTTAAGCCTAGCTTAGTGTTGGGAGCCTACT---GCTTTTGCTAGCGGTAGCTCCTGAAATACAACGGCGGATCTGCGATATCCTCTGAGCGTAGTAA-TTTTTAT-----CTCGCTTTTG-ACTGGAGTTG-CAGCGTCTTTAGCCGCTAAACCCCCCAA--TTTTTAATGGTTGACCTCGGATCAGGTAGGAATACCCGCTGAACTTAAGCGAGAATCTG---------TTTTCGCATCTG--CCCATTTTCCCA-GACAC-TTACCCC-GCCGTA-----------CGACCCCGC-GGTGCAAA-CGAAAAA-TTTCTTATC--ACAGCCCCACA-TCGCACA--AACATTTT-GGCAGCCATGCACTTTCCAA-GA-CCCACAATGAACA--------TTTGCTGACCCCGCCAAA-TAGGAAGCCGCCGAGCTCGGAAAGGGTTCCTTCAAGTACGCATGGGTTCTTGACAAGCTCAAGGCCGAGCGTGAGCGTGGTATCACCATCGATATCGCTC-TCTGGAAGTTCGAGACCAACGAGTACAATGTCACCGTCATTGG-TTAGTATTCCTGTCCACACG--ATGTACTATG-CATCTGAATGT----ATACTAACATGGCAACACAGATGCTCCCGGTCACC-GTGATTTCATCAAGAACAT-------------------------------------------TCGACACG-CCTCAACAACTCGA-----------------CAACG--ACGTTCTCAACAAGTGCTT-GGTTGGAAACAAGGGAAAGACTT-GATACTGACCGGTCCCTGATA--GGCAAACCATCTCTGGCGAACACGGTCTCGACAGCAATGGAGTGTACGTACCCTTTCCTT-AGCTACTTGCTTTCC-CACGAA-CATCTTAGCTAACACTCGTG-GTTGTTCAGCTACAACGGTACCTCCGAGCTCCAGCTCGAGCGCATGAGCGTCTACTTCAACGAGGCTTCCGGCAACAAGTACGTTCCTCGTGCCGTCCTCGTCGATCTCGAGCCCGGTACCATGGATGCCGTCCGCGCCGGTCCTTTCGGTCAGCTCTTCCGCCCTGACAACTTCGTCTTCGGTC-AGTCC-GGTGCC
>Pestalotiopsis_rosea_MFLUCC_12_0258
ACCC-ATGTGAACTTACCATT--GTTGCCTCGGCAGAAG-CTGCTCGGTACACCTTACCTT-GGAACGGCCTACCCTGTAGCGCCTTACCCTGGAACGGCTTACCCTGTAACGGCT-GCCGGTGGACTACCAAACTCTTGTTATTTTATTGTAATCTGAGCGTCTTATTTTAATAAGTCAAAACTTTCAACAACGGATCTCTTGGTTCTGGCATCGATGAAGAACGCAGCGAAATGCGATAAGTAATGTGAATTGCAGAATTCAGTGAATCATCGAATCTTTGAACGCACATTGCGCCCATTAGTATTCTAGTGGGCATGCCTGTTCGAGCGTCATTTCAACCCTTAAGCCTAGCTTAGTGTTGGGAGCCTACT---GCTTTTACTAGCTGTAGCTCCTGAAATACAACGGCGGATCTGCGATATCCTCTGAGCGTAGTAA-TTTTTAT-----CTCGCTTTTG-ACTGGAGTTG-CAGCGTCTTTAGCCGCTAAATCCCCCAA--TTTTTAATGGTTGACCTCGGATCAGGT-----------------------GAAAATCTGG--------TTTTCGCACCTGC-CC-ATTTTCCCA-GACAC-TTACCCC-GCCGCA-----------CGACCCCGC-GGTGCAAA-CGAAAAA-TTTCTTATC--ACAGCCCCACA-TCACACA--AACATTTT-GGCAGCCACGCACTTTG-CATGA-CCCACAATGAACA--------ATTGCTGACCCCGCTAAA-TAGGAAGCCGCCGAGCTCGGAAAGGGTTCCTTCAAGTACGCATGGGTTCTTGACAAGCTCAAGGCCGAGCGTGAGCGTGGTATCACCATTGATATCGCTC-TCTGGAAGTTCGAGACCAACGAGTACAATGTCACCGTCATTGG-TTAGTATCCCTGCCCACACC--ATGCATCATG-TCTTCGAACTC---AAGACTAACCTTGCAATACAGACGCTCCCGGTCA-CCGTGATTTCATCAAGAACAT--------CGGTGCTGCTTTCTGGTATGTAGCC-CATC-TACCTCGACGCG-CCTCAATACGACA---CCACCGGCAACTCGACAACG--ACATTCTCA---ACTGCTT-GGTTGAAACCAAAAGAAAGACCT-GATACTGACCGGTCTTTGATA--GGCAAACCATCTCTGGCGAGCACGGTCTCGACAGCAATGGAGTGTACGTACCCTTTCCCT-GGCTACTCGTTTTTC-CACGAA-CATGTCAGCTAACAGTCGTG-CTTGTTCAGCTACAACGGTACCTCCGAGCTCCAGCTCGAGCGCATGAGCGTCTACTTCAACGAGGCTTCCGGTAACAAGTACGTTCCTCGTGCCGTCCTCGTCGATCTCGAGCCCGGTACCATGGATGCCGTCCGCGCCGGTCCTTTCGGTCAGCTCTTCCGCCCTGACAACTTCGTCTTCGGCC-AGTCC-GGTGCC
>Pestalotiopsis_rubrae_CGMCC_3_23499
ACCC-ATGTGAACTTACCATT--GTTGCCTCGGCAGAAG-CTACCTGGTT-ACCTTACCTT-GGAACGGCCTACCCTGTAGCGCCTTACCCTGGAACGGCCTACCCTGTAACGGCT-GCCGGTGGACTACCAAACTCTTGTTATTTTATTGTAATCTGAGCGTCTTATTTTAATAAGTCAAAACTTTCAACAACGGATCTCTTGGTTCTGGCATCGATGAAGAACGCAGCGAAATGCGATAAGTAATGTGAATTGCAGAATTCAGTGAATCATCGAATCTTTGAACGCACATTGCGCCCATTAGTATTCTAGTGGGCATGCCTGTTCGAGCGTCATTTCAACCCTTAAGCCTAGCTTAGTGTTGGGAGCCTACT---GCTTTTGCTAGCGGTAGCTCCTGAAATACAACGGCGGATCTGCGATATCCTCTGAGCGTAGTAA-TTTTTAT-----CTCGCTTTTG-ACTGGAGTTG-CAGCGTCTTTAGCCGCTAAACCCCCCAA--TTTTTAATGGTTGACCTC--------------------------------GAAAATCTG---------TTTTCGCACCTG--CCCATTTTCCCA-GACAC-TTACCCC-GCCGCA-----------CGACCCCGC-GGTACAAG-CGAAAAA-TTTCTTATC--ACAGCCCCACA-TCGCACA--AACATAGC-GGCAGCCACGCACTTTTCAT-GA-CCCACAACGAACA--------AATGCTGACCCCGCCAAA-TAGGAAGCCGCCGAGCTCGGAAAGGGTTCCTTCAAGTACGCATGGGTTCTTGACAAGCTCAAGGCCGAGCGTGAGCGTGGTATCACCATTGATATCGCTC-TCTGGAAGTTCGAGACCAACGAGTACAATGTCACCGTCATTGG-TTAGTATCCCTGTCCACACA--ATGTACCACG-CATCCGACCAT----GTACTAACATCGCAATACAGATGCTCCCGGTCACC-GTGATTTCATCAAGAACAT-ACCAAATTGGTGCTGCCTTTTGGTATGTAGCC-CACC-TACCTCGACACG-CCTCAACAACTCGA-----------------CAACG--ACGTTCTCAACAAGTGCTT-GGTTGGAAACAAGGGAAAGACTT-GATACTGACCGGTCCCTGATA--GGCAAACCATTTCTGGCGAGCACGGTCTCGACAGCAATGGAGTGTACGTACCCTTTCCTT-GGCTACTTGCTTTCC-CACGAA-CATCTCAGCTAACACTCGTG-GTTGTTCAGCTACAACGGTACCTCCGAGCTCCAGCTCGAGCGCATGAGCGTCTACTTCAACGAGGCTTCCGGCAACAAGTACGTTCCTCGTGCCGTCCTCGTCGATCTCGAGCCCGGCACCATGGATGCCGTCCGCGCCGGTCCTTTCGGTCAGCTCTTCCGCCCTGACAACTTCGTCTTCGGTC-AGTCC-GGTGCC
>Pestalotiopsis_rubrae_LC8233
ACCC-ATGTGAACTTACCATT--GTTGCCTCGGCAGAAG-CTACCTGGTT-ACCTTACCTT-GGAACGGCCTACCCTGTAGCGCCTTACCCTGGAACGGCCTACCCTGTAACGGCT-GCCGGTGGACTACCAAACTCTTGTTATTTTATTGTAATCTGAGCGTCTTATTTTAATAAGTCAAAACTTTCAACAACGGATCTCTTGGTTCTGGCATCGATGAAGAACGCAGCGAAATGCGATAAGTAATGTGAATTGCAGAATTCAGTGAATCATCGAATCTTTGAACGCACATTGCGCCCATTAGTATTCTAGTGGGCATGCCTGTTCGAGCGTCATTTCAACCCTTAAGCCTAGCTTAGTGTTGGGAGCCTACT---GCTTTTGCTAGCGGTAGCTCCTGAAATACAACGGCGGATCTGCGATATCCTCTGAGCGTAGTAA-TTTTTAT-----CTCGCTTTTG-ACTGGAGTTG-CAGCGTCTTTAGCCGCTAAACCCCCCAA--TTTTTAATGGTTGACCTC--------------------------------GAAAATCTG---------TTTTCGCACCTG--CCCATTTTCCCA-GACAC-TTACCCC-GCCGCA-----------CGACCCCGC-GGTACAAG-CGAAAAA-TTTCTTATC--ACAGCCCCACA-TCGCACA--AACATAGC-GGCAGCCACGCACTTTTCAT-GA-CCCACAACGAACA--------ATTGCTGACCCCGCCAAA-TAGGAAGCCGCCGAGCTCGGAAAGGGTTCCTTCAAGTACGCATGGGTTCTTGACAAGCTCAAGGCCGAGCGTGAGCGTGGTATCACCATTGATATCGCTC-TCTGGAAGTTCGAGACCAACGAGTACAATGTCACCGTCATTGG-TTAGTATCCCTGTCCACACA--ATGTACCACG-CATCCGACCAT----GTACTAACATCGCAATACAGATGCTCCCGGTCACC-GTGATTTCATCAAGAACAT-ACCAAATTGGTGCTGCCTTTTGGTATGTAGCC-CACC-TACCTCGACACG-CCTCAACAACTCGA-----------------CAACG--ACGTTCTCAACAAGTGCTT-GGTTGGAAACAAGGGAAAGACTT-GATACTGACCGGTCCCTGATA--GGCAAACCATTTCTGGCGAGCACGGTCTCGACAGCAATGGAGTGTACGTACCCTTTCCTT-GGCTACTTGCTTTCC-CACGAA-CATCTCAGCTAACACTCGTG-GTTGTTCAGCTACAACGGTACCTCCGAGCTCCAGCTCGAGCGCATGAGCGTCTACTTCAACGAGGCTTCCGGCAACAAGTACGTTCCTCGTGCCGTCCTCGTCGATCTCGAGCCCGGCACCATGGATGCCGTCCGCGCCGGTCCTTTCGGTCAGCTCTTCCGCCCTGACAACTTCGTCTTCGGTC-AGTCC-GGTGCC
>Pestalotiopsis_sabal_ZHKUCC_22_0027
ACCC-ATGTGAACTTACCATT--GTTGCCTCGGCAGAAG-CTGCTCGGTGCACCTTACCTT-GGAACGGCCTACCCTGTAGCGCCTTACCCTGGAACGGCTTACCCTGTAGCGGCT-GCCGGTGGACTACCAAACTCTTGTTATTTTATTGTAATCTGAGCGTCTTATTTTAATAAGTCAAAACTTTCAACAACGGATCTCTTGGTTCTGGCATCGATGAAGAACGCAGCGAAATGCGATAAGTAATGTGAATTGCAGAATTCAGTGAATCATCGAATCTTTGAACGCACATTGCGCCCATTAGTATTCTAGTGGGCATGCCTGTTCGAGCGTCATTTCAACCCTTAAGCCTAGCTTAGTGTTGGGAGCCTACT---GCTTTTACTAGCTGTAGCTCCTGAAATACAACGGCGGATCTGCGATATCCTCTGAGCGTAGTAA-TTTTTAT-----CTCGCTTTTG-ACTGGAGTTG-CAGCGTCTTTAGCCGCTAAACCCCCCAA--TTTT-AATGGTTGACCTCGGATCAGGTAGGAATACCCGCTGAACTTAAGCGAAAATCTG---------TTTTCGCACCTGC-CC-ATTTTCCCA-GACAC-TTACCCC-GCCGCA-----------CGACCCCGC-GGTGCAAA-CGAAAAA-TTTCTTATC--ATAGCCCCACA-TCACA----AACATTTT-GGCAGCCACGCACTCTG-CATGA-CCCACAATGAACA--------ATTGCTGACCCCGCCAAA-TAGGAAGCCGCCGAGCTCGGTAAGGGTTCCTTCAAGTAAA-----------------------------------------------------------------------------------------------------------------------------------------------------------------------------------------------------------------ACCAAATTGGTGCTGCCTTCTGGTATGTAGCC-CATC-TACCCCGACGCG-TCTCAATACGACA---CCCCCGGCAACTCGACAACG--ACGTTCTCA---ACTGCTT-GGTTGAAACCAAATGAAAGACTT-GATACTGACCGGTCTCTGATA--GGCAAACCATCTCTGGCGAGCACGGTCTCGACAGCAATGGAGTGTACGTACCCTTTCCCT-GGCTACTCGCTTTCT-CGTGAA-CATGTCAGCTAACACTCGTG-CTTGTTCAGCTACAACGGTACCTCCGAGCTCCAGCTCGAGCGCATGAGCGTCTACTTCAACGAGGCTTCCGGCAACAAGTACGTTCCTCGTGCCGTCCTCGTCGATCTCGAGCCCGGTACCATGGATGCCGTCCGCGCCGGTCCTTTCGGTCAGCTCTTCCGCCCTGACAACTTCGTCTTCGGTC-AGTCC-G-----
>Pestalotiopsis_sabal_ZHKUCC_22_0029
ACCC-ATGTGAACTTACCATT--GTTGCCTCGGCAGAAG-CTGCTCGGTGCACCTTACCTT-GGAACGGCCTACCCTGTAGCGCCTTACCCTGGAACGGCTTACCCTGTAGCGGCT-GCCGGCGGACTACCAAACTCTTGTTATTTTATTGTAATCTGAGCGTCTTATTTTAATAAGTCAAAACTTTCAACAACGGATCTCTTGGTTCTGGCATCGATGAAGAACGCAGCGAAATGCGATAAGTAATGTGAATTGCAGAATTCAGTGAATCATCGAATCTTTGAACGCACATTGCGCCCATTAGTATTCTAGTGGGCATGCCTGTTCGAGCGTCATTTCAACCCTTAAGCCTAGCTTAGTGTTGGGAGCCTACT---GCTTTTACTAGCTGTAGCTCCTGAAATACAACGGCGGATCTGCGATATCCTCTGAGCGTAGTAA-TTTTTAT-----CTCGCTTTTG-ACTGGAGTTG-CAGCGTCTTTAGCCGCTAAACCCCCCAA--TTTTTAATGGTTGACCTCGGATCAGGTAGGAATACCCGCTGAACTTAAGCGAAAATCTG---------TTTTCGCACCTGC-CC-ATTTTCCCA-GACAC-ATACCCC-GCCGCA-----------CGACCCCGC-GGTGCAAA-CGAAAAA-TTTCTTATC--ATAGCCCCACA-TCACA----AACATTTT-GGCAGCCACGCACTCTG-CATGA-CCCACAATGAACA--------ATTGCTGACCCCGCCAAA-TAGGAAGCCGCCGAGCTCGGTAAGGGTTCCTTCAAGTAAA-----------------------------------------------------------------------------------------------------------------------------------------------------------------------------------------------------------------ACCAAATTGGTGCTGCCTTCTGGTATGTAGCC-CATC-TACCCCGACGCG-TCTCAATACGACA---CCCCCGGCAACTCGACAACG--ACGTTCTCA---ACTGCTT-GGTTGAAACCAAATGAAAGACTT-GATACTGATCGGTCTCTGATA--GGCAAACCATCTCTGGCGAGCACGGTCTCGACAGCAATGGAGTGTACGTACCCTTTCCCT-GGCTACTCGCTTTCT-CGTGAA-CATGTCAGCTAACACTCGTG-CTTGTTCAGCTACAACGGTACCTCCGAGCTCCAGCTCGAGCGCATGAGCGTCTACTTCAACGAGGCTTCCGGCAACAAGTACGTTCCTCGTGCCGTCCTCGTCGATCTCGAGCCCGGTACCATGGATGCCGTCCGCGCCGGTCCTTTCGGTCAGCTCTTCCGCCCTGACAACTTCGTCTTCGGTC-AGTCC-GGTGCC
>Pestalotiopsis_schisandrae_CFCC_59550
ACCC-ATGTGAACTTACCATT--GTTGCCTCGGCAGAAG-CTACCTGGTT-ACCTTACCTT-GGAACGGCCTACCCTGTAGCGCCTTACCCTGGAACGGCCTACCCTGTAACGGCT-GCCGGTGGACTACCAAACTCTTGTTATTTTATTGTAATCTGAGCGTCTTATTTTAATAAGTCAAAACTTTCAACAACGGATCTCTTGGTTCTGGCATCGATGAAGAACGCAGCGAAATGCGATAAGTAATGTGAATTGCAGAATTCAGTGAATCATCGAATCTTTGAACGCACATTGCGCCCATTAGTATTCTAGTGGGCATGCCTGTTCGAGCGTCATTTCAACCCTTAAGCCTAGCTTAGTGTTGGGAGCCTACT---GCTTTTGCTAGCGGTAGCTCCTGAAATACAACGGCGGATCTGCGATATCCTCTGAGCGTAGTAA-TTTTTAT-----CTCGCTTTTG-ACTGGAGTTG-CAGCGTCTTTAGCCGCTAAACCCCCCAA--TTTTTAATGGTTGACCTCGGATCAGGTAGGAATACCCGCTGAAC------GAGAATCTG---------TTTTCGCACCTG--CCCATTTTCCCA-GACAC-TTACCCC-GCCGCA-----------CGACCCCGC-GGTGCAAA-CGAAAAA-TTTCTTATC--ACAGCCCCACA-TCGCACA--AACATTTT-GGCAGCCATGCACTTTCCAA-GA-CCCACAATGAACA--------TTTGCTGACCCCGCCAAA-TAGGAAGCCGCCGAGCTCGGAAAGGGTTCCTTCAAGTACGCATGGGTTCTTGACAAGCTCAAGGCCGAGCGTGAGCGTGGTATCACCATCGATATCGCTC-TCTGGAAGTTCGAGACCAACGAGTACAATGTCACCGTCATTGG-TTAGTATCCCTGTCCACACG--ATGTACCATG-CATCTGAATGT----ATACTAACATGGCAACACAGATGC--------------------------------ACCAAATTGGTGCTGCCTTTTGGTATGTAGCC-CATC-TACCTCGACACG-CCTCAACAACTCGA-----------------CAACG--ACGTTCTCAACAAGTGCTT-GGTTGGAAACAAGGGAAAGACTT-GATACTGACCGGTCCCTGATA--GGCAAACCATCTCTGGCGAACACGGTCTCGACAGCAATGGAGTGTACGTACCCTTTCCTT-AGCTACTTGCTTTCC-CACGAA-CATCTTAGCTAACACTCGTG-GTTGTTCAGCTACAACGGTACCTCCGAGCTCCAGCTCGAGCGCATGAGCGTCTACTTCAACGAGGCATCCGGCAACAAGTACGTTCCTCGTGCCGTCCTCGTCGATCTCGAGCCCGGTACCATGGATGCCGTCCGCGCCGGTCCTTTCGGTCAGCTCTTCCGCCCTGACAACTTCGTCTTCGGTC-AGTCC-GGTGCC
>Pestalotiopsis_schisandrae_CFCC_59551
ACCC-ATGTGAACTTACCATT--GTTGCCTCGGCAGAAG-CTACCTGGTT-ACCTTACCTT-GGAACGGCCTACCCTGTAGCGCCTTACCCTGGAACGGCCTACCCTGTAACGGCT-GCCGGTGGACTACCAAACTCTTGTTATTTTATTGTAATCTGAGCGTCTTATTTTAATAAGTCAAAACTTTCAACAACGGATCTCTTGGTTCTGGCATCGATGAAGAACGCAGCGAAATGCGATAAGTAATGTGAATTGCAGAATTCAGTGAATCATCGAATCTTTGAACGCACATTGCGCCCATTAGTATTCTAGTGGGCATGCCTGTTCGAGCGTCATTTCAACCCTTAAGCCTAGCTTAGTGTTGGGAGCCTACT---GCTTTTGCTAGCGGTAGCTCCTGAAATACAACGGCGGATCTGCGATATCCTCTGAGCGTAGTAA-TTTTTAT-----CTCGCTTTTG-ACTGGAGTTG-CAGCGTCTTTAGCCGCTAAACCCCCCAA--TTTTTAATGGTTGACCTCGGATCAGGTAGGAATACCCGCTGAAC------GAGAATCTG---------TTTTCGCACCTG--CCCATTTTCCCA-GACAC-TTACCCC-GCCGCA-----------CGACCCCGC-GGTGCAAA-CGAAAAA-TTTCTTATC--ACAGCCCCACA-TCGCACA--AACATTTT-GGCAGCCATGCACTTTCCAA-GA-CCCACAATGAACA--------TTTGCTGACCCCGCCAAA-TAGGAAGCCGCCGAGCTCGGAAAGGGTTCCTTCAAGTACGCATGGGTTCTTGACAAGCTCAAGGCCGAGCGTGAGCGTGGTATCACCATCGATATCGCTC-TCTGGAAGTTCGAGACCAACGAGTACAATGTCACCGTCATTGG-TTAGTATCCCTGTCCACACG--ATGTACCATG-CATCTGAATGT----ATACTAACATGGCAACACAGATGC--------------------------------ACCAAATTGGTGCTGCCTTTTGGTATGTAGCC-CATC-TACCTCGACACG-CCTCAACAACTCGA-----------------CAACG--ACGTTCTCAACAAGTGCTT-GGTTGGAAACAAGGGAAAGACTT-GATACTGACCGGTCCCTGATA--GGCAAACCATCTCTGGCGAACACGGTCTCGACAGCAATGGAGTGTACGTACCCTTTCCTT-AGCTACTTGCTTTCC-CACGAA-CATCTTAGCTAACACTCGTG-GTTGTTCAGCTACAACGGTACCTCCGAGCTCCAGCTCGAGCGCATGAGCGTCTACTTCAACGAGGCATCCGGCAACAAGTACGTTCCTCGTGCCGTCCTCGTCGATCTCGAGCCCGGTACCATGGATGCCGTCCGCGCCGGTCCTTTCGGTCAGCTCTTCCGCCCTGACAACTTCGTCTTCGGTC-AGTCC-GGTGCC
>Pestalotiopsis_scoparia_CBS_176_25
ACCC-ATGTGAACTTACCATT--GTTGCCTCGGCAGAAG-CTACCTGGTTTACCTTACCTT-GGAACGGCCTACCCTGTAGCGCCTTACCCTGGAACGGCCTACCCTGTAACGGCT-GCCGGTGGACTACCAAACTCTTGTTATTTTATTGTAATCTGAGCGTCTTATTTTAATAAGTCAAAACTTTCAACAACGGATCTCTTGGTTCTGGCATCGATGAAGAACGCAGCGAAATGCGATAAGTAATGTGAATTGCAGAATTCAGTGAATCATCGAATCTTTGAACGCACATTGCGCCCATTAGTATTCTAGTGGGCATGCCTGTTCGAGCGTCATTTCAACCCTTAAGCCTAGCTTAGTGTTGGGAGCCTACT---GCTTTTGCTAGCGGTAGCTCCTGAAATACAACGGCGGATCTGCGATATCCTCTGAGCGTAGTAA-TTTTTAT-----CTCGCTTTTG-ACTGGAGTTG-CAGCGTCTTTAGCCGCTAAACCCCCCAA--TTTTTAATGGTTGACCTCGGATCAGGTAGGAATACCCGCTGAACTTAAGCGAAAATCTG---------TTTTCGCACCTG--CCCATTTTCCCA-GACAC-TTACCCC-GCCGCA-----------CGACCCCGC-GGTGCAAA-CGAAAAA-TTTCTTATC--ACAGCCCCACA-TCACACA--AACATTTT-CGCAGCCATGCACTTTCCAG-GA-CCCACAATGAACA--------ATTGCTGACCCCGCCAAA-TAGGAAGCCGCCGAGCTCGGAAAGGGTTCCTTCAAGTACGCATGGGTTCTTGACAAGCTCAAGGCCGAGCGTGAGCGTGGTATCACCATTGATATCGCTC-TCTGGAAGTTCGAGACCAACGAGTACAATGTCACCGTCATTGG-TTAGTCACCCTGTCCATGCG--ATGTACCATG-CATCTGAATGT----ATGCTAACATGGCAACACAGATGCTCCCGGTCACC-GTGATTTCATCAAGAACAT-ACCAAATTGGTGCTGCCTTTTGGTATGTAGCC-CATC-TACCTCGACACG-CCTCAACAACTCGA-----------------CAACG--ACGTTCTCAACAAGTGCTT-GGTTGGAAACAAGGGAAAGACTT-GACACTGACCGGTCCCTGATA--GGCAAACCATCTCTGGCGAGCACGGTCTCGACAGCAATGGAGTGTACGTACCCTTTCCTT-GGCTACTTGCTTTCC-CACGAA-CATCTCAGCTAACACTCGTG-GTTTTTCAGCTACAACGGTACCTCCGAGCTCCAGCTCGAGCGCATGAGCGTCTACTTCAACGAGGCTTCCGGCAACAAGTACGTTCCTCGTGCCGTCCTCGTCGATCTCGAGCCCGGTACCATGGATGCCGTCCGCGCCGGTCCTTTCGGTCAGCTCTTCCGCCCTGACAACTTCGTCTTCGGTC-AGTCC-GGTGCC
>Pestalotiopsis_sequoiae_MFLUCC_13_0399
ACCC-ATGTGAACTTACCATT--GTTGCCTCGGCAGAAG-CTACCTGGTT-ACCCTACCTT-GGAACGGCCTACCCTGTAGCGCCTTACCCTGGAACGGCCTACCCTGTAACGGCT-GCCGGTGGACTACCAAACTCTTGTTATTTTATTGTAATCTGAGCGTCTTATTTTAATAAGTCAAAACTTTCAACAACGGATCTCTTGGTTCTGGCATCGATGAAGAACGCAGCGAAATGCGATAAGTAATGTGAATTGCAGAATTCAGTGAATCATCGAATCTTTGAACGCACATTGCGCCCATTAGTATTCTAGTGGGCATGCCTGTTCGAGCGTCATTTCAACCCTTAAGCCTAGCTTAGTGTTGGGAGCCTACC---GCTTTTGCTAGCGGTAGCTCCTGAAATACAACGGCGGATCTGCGATATCCTCTGAGCGTAGTAA-TTTTTAT-----CTCGCTTTTG-ACTGGAGTTG-CAGCGTCTTTAGCCGCTAAACCCCCCAAA---------------------------------------------------????????????????????????????????????????????????????????????????????????????????????????????????????????????????????????????????????????????????????????????????????????????????????????????????????????????????????????????????????????????????????????????????????????????????????????????????????????????????????????????????????????????????????????????????????????????????????????????????????????????????????????????????????????????????????????????????????????????????????????????????????????????????????????????????????????????????????????????????????????????????????????????????????????????????????????????????????????????????????????????????????????????????????????????????????????????????????????????????????????????????????????????????????????????????????????????????????????????????????????????????????????????????????????????????????????????????????????????????????????????????????????????????????????????????????
>Pestalotiopsis_shaanxiensis_CFCC_54958
ACCC-ATGTGAACTTACCATT--GTTGCCTCGGCAGAAG-CTGCTCGGTACACCTTACCTT-GGAACGGCCTACCCTGTAGCGCCTTACCCTGGAACGGCTTACCCTGTAACGGCT-GCCGGTGGACTACCAAACTCTTGTTATTTTATTGTAATCTGAGCGTCTTATTTTAATAAGTCAAAACTTTCAACAACGGATCTCTTGGTTCTGGCATCGATGAAGAACGCAGCGAAATGCGATAAGTAATGTGAATTGCAGAATTCAGTGAATCATCGAATCTTTGAACGCACATTGCGCCCATTAGTATTCTAGTGGGCATGCCTGTTCGAGCGTCATTTCAACCCTTAAGCCTAGCTTAGTGTTGGGAGCCTACT---GCTTTTACTAGCTGTAGCTCCTGAAATACAACGGCGGATCTGCGATATCCTCTGAGCGTAGTAA-TTTTTAT-----CTCGCTTTTG-ACTGGAGTTG-CAGCGTCTTTAGCCGCTAAATCCCCCAA--TTTTTAATGGTTGACCTC--------------------------------GAAAATCTGG--------ATTTCGCACCTGC-CC-ATTTTCCCA-GACAC-TTACCCC-GCCGCA-----------CGACCCCGC-GGTGCAAA-CGAAAAA-TTTCTTATC--GCAGCCCCACA-TCACACA--AACATTTT-GGCAGCCACGCACTTTG-CATGA-CCCACAATGAACA--------ATTGCTGACCCCGCCAAA-TAGGAAGCCGCCGAGCTCGGAAAGGGTTCCTTCAAGTACGCATGGGTTCTTGACAAGCTCAAGGCCGAGCGTGAGCGTGGTATCACCATTGATATCGCTC-TCTGGAAGTTCGAGACCAACGAGTACAATGTCACCGTCATTGG-TTAGTATCCCTGCCCACAAC--ATGTGTCATG-TCTCTGAACTC---AAGACTAACCTTGCAATACAGACGCTCCCGGTCA-CCGTGATTTCATCAAGAACAT---------GGTGCTGCCTTCTGGTATGTAGCC-CATC-TACCTCGACGCG-CCTCAATACGACA---CCCCCGGCAACTCGACAACG--ACATTCTCA---ACTGCTT-GTTTGGAACCATACGAAAGACTT-GATACTGACCGGTCTATGATA--GGCAAACCATCTCTGGCGAGCACGGTCTCGACAGCAATGGAGTGTACGTACCCTTTCCCT-GGCTACTCGCTTTCT-CGTGAA-CATGTCAGCTAACAGTTGTG-CTTGTTCAGCTACAACGGTACCTCCGAGCTCCAGCTCGAGCGCATGAGCGTCTACTTCAACGAGGCTTCCGGCAACAAGTACGTTCCTCGTGCCGTCCTCGTCGATCTCGAGCCCGGTACCATGGATGCCGTCCGCGCCGGTCCTTTCGGTCAGCTCTTCCGCCCTGACAACTTCGTCTTCGGTC-AGTCC-GGTGCC
>Pestalotiopsis_shaanxiensis_CFCC_57356
ACCC-ATGTGAACTTACCATT--GTTGCCTCGGCAGAAG-CTGCTCGGTACACCTTACCTT-GGAACGGCCTACCCTGTAGCGCCTTACCCTGGAACGGCTTACCCTGTAACGGCT-GCCGGTGGACTACCAAACTCTTGTTATTTTATTGTAATCTGAGCGTCTTATTTTAATAAGTCAAAACTTTCAACAACGGATCTCTTGGTTCTGGCATCGATGAAGAACGCAGCGAAATGCGATAAGTAATGTGAATTGCAGAATTCAGTGAATCATCGAATCTTTGAACGCACATTGCGCCCATTAGTATTCTAGTGGGCATGCCTGTTCGAGCGTCATTTCAACCCTTAAGCCTAGCTTAGTGTTGGGAGCCTACT---GCTTTTACTAGCTGTAGCTCCTGAAATACAACGGCGGATCTGCGATATCCTCTGAGCGTAGTAA-TTTTTAT-----CTCGCTTTTG-ACTGGAGTTG-CAGCGTCTTTAGCCGCTAAATCCCCCAA--TTTTTAATGGTTGACCTC--------------------------------GAAAATCTGG--------ATTTCGCACCTGC-CC-ATTTTCCCA-GACAC-TTACCCC-GCCGCA-----------CGACCCCGC-GGTGCAAA-CGAAAAA-TTTCTTATC--GCAGCCCCACA-TCACACA--AACATTTT-GGCAGCCACGCACTTTG-CATGA-CCCACAATGAACA--------ATTGCTGACCCCGCCAAA-TAGGAAGCCGCCGAGCTCGGAAAGGGTTCCTTCAAGTACGCATGGGTTCTTGACAAGCTCAAGGCCGAGCGTGAGCGTGGTATCACCATTGATATCGCTC-TCTGGAAGTTCGAGACCAACGAGTACAATGTCACCGTCATTGG-TTAGTATCCCTGCCCACAAC--ATGTGTCATG-TCTCTGAACTC---AAGACTAACCTTGCAATACAGACGCTCCCGGTCA-CCGTGATTTCATCAAGAACAT---------GGTGCTGCCTTCTGGTATGTAGCC-CATC-TACCTCGACGCG-CCTCAATACGACA---CCCCCGGCAACTCGACAACG--ACATTCTCA---ACTGCTT-GTTTGGAACCATACGAAAGACTT-GATACTGACCGGTCTATGATA--GGCAAACCATCTCTGGCGAGCACGGTCTCGACAGCAATGGAGTGTACGTACCCTTTCCCT-GGCTACTCGCTTTCT-CGTGAA-CATGTCAGCTAACAGTTGTG-CTTGTTCAGCTACAACGGTACCTCCGAGCTCCAGCTCGAGCGCATGAGCGTCTACTTCAACGAGGCTTCCGGCAACAAGTACGTTCCTCGTGCCGTCCTCGTCGATCTCGAGCCCGGTACCATGGATGCCGTCCGCGCCGGTCCTTTCGGTCAGCTCTTCCGCCCTGACAACTTCGTCTTCGGTC-AGTCC-GGTGCC
>Pestalotiopsis_shandogensis_JZB340038
ACCC-ATGTGAACTTACCATT--GTTGCCTCGGCAGAAG-CTGCTCGGTGCACCCTACCTT-GGAACGGCCTACCCTGTAGCGCCTTACCCTGGAACGGCTTACCCTGTAGCGGCT-GCCGGTGGACTACCAAACTCTTGTTATTTTATTGTAATCTGAGCGTCTTATTTTAATAAGTCAAAACTTTCAACAACGGATCTCTTGGTTCTGGCATCGATGAAGAACGCAGCGAAATGCGATAAGTAATGTGAATTGCAGAATTCAGTGAATCATCGAATCTTTGAACGCACATTGCGCCCATTAGTATTCTAGTGGGCATGCCTGTTCGAGCGTCATTTCAACCCTTAAGCCTAGCTTAGTGTTGGGAGCCTACT---GCTTTTACTAGCTGTAGCTCCTGAAATACAACGGCGGATCTGCGATATCCTCTGAGCGTAGTAA-TTTTTAT-----CTCGCTTTTG-ACTGGAGTTG-CAGCGTCTTTAGCCGCTAAATCCCCCAA--TTTTTAATGGTGACCTCGGATCAGGTAGATCCCCGA--------------GAAAATCTGG--------TTTTCGCACCTGC-CC-ATTTTCCCA-GACAC-TTACCCC-GCCGCA-----------CGACCCCGC-GGTGCAAA-CGAAAAA-TTTCTTATC--ACAGCCCCACA-TCACACA--AACATTTT-GGCAGCCACGCACTTTG-CATGA-CCCACAATGAACA--------ATTGCTGACCCCGCCAAA-TAGGAAGCCGCCGAGCTCGGAAAGGGTTCCTTCAAGTACGCATGGGTTCTTGACAAGCTCAAGGCCGAGCGTGAGCGTGGTATCACCATTGATATCGCTC-TCTGGAAGTTCGAGACCAACGAGTACAATGTCACCGTCATTGG-TTAGTATCCCTGCCCACAAC--ATGTGTCATG-TCTCTGAACTC---AAGACTAACCTTGCAATACAGACGCTCCCGGTCA-CCGTGATTTCATCAAGAACAT-ACCAAATTGGTGCTGCCTTCTGGTATGTAGCC-CATC-TACCTCGACGCG-CCTCAATACGACA---CCCCCGGCAACTCGACAACG--ACATTCTCA---ACTGCTT-GTTTGGAACCATACGAAAGACTT-GATACTGACCGGTCTATGATA--GGCAAACCATCTCTGGCGAGCACGGTCTCGACAGCAATGGAGTGTACGTACCCTTTCCCT-GGCTACTCGCTTTCT-CGTGAA-CATATCAGCTAACAGTCGTG-CTTGTTCAGCTACAACGGTACCTCCGAGCTCCAGCTCGAGCGCATGAGCGTCTACTTCAACGAGGCTTCCGGCAACAAGTACGTTCCTCGTGCCGTCCTCGTCGATCTCGAGCCCGGTACCATGGATGCCGTCCGCGCCGGTCCTTTCGGTCAGCTCTTCCGCCCTGACAACTTCGTCTTCGGCC-AATCC-GGAA--
>Pestalotiopsis_shanweiensis_CFCC_72591
ACCC-ATGTGAACTTACCATT--GTTGCCTCGGCAGAAG-CTGCTCGGTGCACCTTACCTT-GGAACGGCCTACCCTGTAGCGCCTTACCCTGGAACGGCTTACCCTGCAACGGCT-GCCGGTGGACTACCAAACTCTTGTTATTTTATGGTTATCTGAGCGTCTTATTTTAATAAGTCAAAACTTTCAACAACGGATCTCTTGGTTCTGGCATCGATGAAGAACGCAGCGAAATGCGATAAGTAATGTGAATTGCAGAATTCAGTGAATCATCGAATCTTTGAACGCACATTGCGCCCATTAGTATTCTAGTGGGCATGCCTGTTCGAGCGTCATTTCAACCCTTAAGCCTAGCTTAGTGTTGGGAGCCTACT---GCTTTTGCTAGCTGTAGCTCCTGAAATACAACGGCGGATCTGCGATATCCTCTGAGCGTAGTAA-TTTTTAT-----CTCGCTTTTG-ACTGGAGTTG-CAGCGTCTTTAGCCGCTAAACCCCCCAAT-TTTT-AATGGTTGACCTCGGATCAGGTAGGAATACCCGCTGAACTTA---G-AAATTCTG--------TTTTCGCACCTGC-CC-ATTTTTCCA-GACAC-TTACCCC-GCCGCA-----------CGACCCCGC-GGTGCAAA-CGAAAAA-TTTCTTATCTCACAGCCCCACT-TCACAC---AACATTTT-GGCAGCCACGCACTTTG-CATGA-CCCACAATGAACA--------ATTGCTGACCCCGCCAAA-TAGGAAGCCGCCGAGCTCGGAAAGGGTTCCTTCAAGTACGCATGGGTTCTTGACAAGCTCAAGGCCGAGCGTGAGCGTGGTATCACCATTGATATCGCTC-TCTGGAAGTTCGAGACCAACGAGTACAATGTCACCGTCATTGG-TTAGTATCCCTGTCCATAGA--AAGTATTATG-TGTCCGAACTC----AGACTAACATCGCAATACAGACGCTCCCGGTCA-CCGTGATTTCATCAAGAACAT------------GCTGCTTTCTGGTATGTAGTC-CATC-TACCTCGACACG-CCTCAATACGACA---CCCTCCGCAACTCGACGACG--GCATTCTCG---GCTACTT-GGTTGGAACCAAACGAAAGACTT-GATACTGACCGGTCTCTGATA--GGCAAACCATCTCTGGCGAGCACGGTCTCGACAGCAATGGAGTGTACGTACCGTTTCCTT-GGCTACTTGCTTTCC-CACGAA-CATGTTAGCTAACACTCGTG-CTTGCTCAGCTACAACGGCACCTCCGAGCTCCAGCTCGAGCGCATGAGCGTCTACTTCAACGAGGCTTCCGGCAACAAGTACGTTCCTCGTGCTGTCCTCGTCGATCTCGAGCCCGGTACCATGGACGCCGTCCGCGCCGGTCCTTTCGGCCAGCTCTTCCGCCCTGACAACTTCGTCTTCGGTC-AGTCC-GGTGCC
>Pestalotiopsis_shanweiensis_CFCC_72592
ACCC-ATGTGAACTTACCATT--GTTGCCTCGGCAGAAG-CTGCTCGGTGCACCTTACCTT-GGAACGGCCTACCCTGTAGCGCCTTACCCTGGAACGGCTTACCCTGCAACGGCT-GCCGGTGGACTACCAAACTCTTGTTATTTTATGGTTATCTGAGCGTCTTATTTTAATAAGTCAAAACTTTCAACAACGGATCTCTTGGTTCTGGCATCGATGAAGAACGCAGCGAAATGCGATAAGTAATGTGAATTGCAGAATTCAGTGAATCATCGAATCTTTGAACGCACATTGCGCCCATTAGTATTCTAGTGGGCATGCCTGTTCGAGCGTCATTTCAACCCTTAAGCCTAGCTTAGTGTTGGGAGCCTACT---GCTTTTGCTAGCTGTAGCTCCTGAAATACAACGGCGGATCTGCGATATCCTCTGAGCGTAGTAA-TTTTTAT-----CTCGCTTTTG-ACTGGAGTTG-CAGCGTCTTTAGCCGCTAAACCCCCCAAT-TTTT-AATGGTTGACCTCGGATCAGGTAGGAATACCCGCTGAACTTA---G-AAATTCTG--------TTTTCGCACCTGC-CC-ATTTTTCCA-GACAC-TTACCCC-GCCGCA-----------CGACCCCGC-GGTGCAAA-CGAAAAA-TTTCTTATCTCACAGCCCCACT-TCACAC---AACATTTT-GGCAGCCACGCACTTTG-CATGA-CCCACAATGAACA--------ATTGCTGACCCCGCCAAA-TAGGAAGCCGCCGAGCTCGGAAAGGGTTCCTTCAAGTACGCATGGGTTCTTGACAAGCTCAAGGCCGAGCGTGAGCGTGGTATCACCATTGATATCGCTC-TCTGGAAGTTCGAGACCAACGAGTACAATGTCACCGTCATTGG-TTAGTATCCCTGTCCATAGA--AAGTATTATG-TGTCCGAACTC----AGACTAACATCGCAATACAGACGCTCCCGGTCA-CCGTGATTTCATCAAGAACAT------------GCTGCTTTCTGGTATGTAGTC-CATC-TACCTCGACACG-CCTCAATACGACA---CCCTCCGCAACTCGACGACG--GCATTCTCG---GCTACTT-GGTTGGAACCAAACGAAAGACTT-GATACTGACCGGTCTCTGATA--GGCAAACCATCTCTGGCGAGCACGGTCTCGACAGCAATGGAGTGTACGTACCGTTTCCTT-GGCTACTTGCTTTCC-CACGAA-CATGTTAGCTAACACTCGTG-CTTGCTCAGCTACAACGGCACCTCCGAGCTCCAGCTCGAGCGCATGAGCGTCTACTTCAACGAGGCTTCCGGCAACAAGTACGTTCCTCGTGCTGTCCTCGTCGATCTCGAGCCCGGTACCATGGACGCCGTCCGCGCCGGTCCTTTCGGCCAGCTCTTCCGCCCTGACAACTTCGTCTTCGGTC-AGTCC-GGTGCC
>Pestalotiopsis_shorea_MFLUCC_12_0314
ACCC-ATGTGAACTTACCATT--GTTGCCTCGGCAGAAG-CTGCTCGGTGCACCTTACCTT-GGAACGGCCTACCCTGTAGCGCCTTACCCTGGAACGGCTTACCCTGCAACGGCT-GCCGGTGGACTACCAAACTCTTGTTATTTTATGGTTATCTGAGCGTCTTATTTTAATAAGTCAAAACTTTCAACAACGGATCTCTTGGTTCTGGCATCGATGAAGAACGCAGCGAAATGCGATAAGTAATGTGAATTGCAGAATTCAGTGAATCATCGAATCTTTGAACGCACATTGCGCCCATTAGTATTCTAGTGGGCATGCCTGTTCGAGCGTCATTTCAACCCTTAAGCCTAGCTTAGTGTTGGGAGCCTACT---GCTTTTACTAGCTGTAGCTCCTGAAATACAACGGCGGATCTGCGATATCCTCTGAGCGTAGTAA-TTTTTAT-----CTCGCTTTTG-ACTGGAGTTG-CAGCGTCTTTAGCCGCTAAACCCCC-AAT-TTTT-ACTGGT-GACCTCGGATCAGGTAGAAGACCCCC------------GAAAATCTG---------TTTTCGCACCTGC-CC-ATTGTCCCA-GACAC-TTACCCC-GCCGCA-----------CGACCCCGC-GGTGCAAA-CGAAAAA-TTTCTTATC--ACAGCCCCACT-TCACAC---AACATTTT-GGCAGCCACGCACTTTG-CATGA-CCCACAA-AAACA--------ATTGCTGACCCCGCCAAA-CAGGAAGCCGCCGAGCTCGGAAAGGGTTCCTTCAAGTACGCATGGGTTCTTGACAAGCTCAAGGCCGAGCGTGAGCGTGGTATCACCATTGATATCGCTC-TCTGGAAGTTCGAGACCAACGAGTACAATGTCACCGTCATTGG-TTAGTATCACTGTCCACAAC--ATGTATCATG-T--CCGAACTC----AGACTAACGTTATCATACAGACGCTCCCGGTCA-CCGTGATTTCATCAAGAACAT------------------------GAGGGGAG--CATC--ACCTCGACACG-CCTCA-TACGACA---CCCTCCGCAACTCGACGACG--ACATTCTCG---GCTACTT-GGTTGAAACCAAACGAAAAACTT-GATACTGACCGGTCTCTGTTA--GGCAAACCATCTCTGGCGAGCACGGTCTCGACAGCAATGGAGTGTACGTACCATTTACTT-GGCTCCTTGCTTTCC-CACGAA-CACGTTAGCTAACACTCGTG-CTTGCTCAGCTACAACGGCACCTCCGAGCTCCAGCTCGAGCGCATGAGCGTCTACTTCAACGAGGCTTCCGGCAACAAGTACGTTCCTCGTGCCGTCCTCGTCGATCTCGAGCCCGGTACCATGGACGCCGTCCGCGCCGGTCCTTTCGGCCAGCTCTTCCGCCCTGACAACTTCGTCTTCGGTC-AGTCC-GGTGCC
>Pestalotiopsis_sichuanensis_SC3A21
[truncated: 55,897 more chars]
